# Supplementary material for: Improved Characterisation of Vegetation and Land Surface Seasonal Dynamics in Central Japan with Himawari-8 Hypertemporal Data
Source: Sci Rep. 2019 Oct 30;9:15692. doi: 10.1038/s41598-019-52076-x (PMC6821777; doi:10.1038/s41598-019-52076-x)
Supplement: Supplementary file 2 — Supplementary Dataset [file 41598_2019_52076_MOESM2_ESM.xlsx]

## Sheet: AHI TOA NDVI
					H8AHI - Himawari-8 Advanced Himawari Imager
					TKY - Takayama deciduous broadleaf forest
		H8AHI	H8AHI	H8AHI	FHK - Fujihokuroku deciduous needleleaf forest
		TOA NDVI	TOA NDVI	TOA NDVI	TGF - University of Tsukuba Terrestrial Environment Research Center grass field
Year.DOY	Year Month Day Time (UTC)	TKY	FHK	TGF
2016	2016 01 01 0000	0.248	0.3448	0.3175
2016	2016 01 01 0010	0.3456	0.3556	0.3111
2016	2016 01 01 0020	0.277	0.3538	0.3241
2016	2016 01 01 0030	0.4	0.372	0.3117
2016	2016 01 01 0040	0.3437	0.4064	0.3215
2016	2016 01 01 0050	0.3184	0.4009	0.3257
2016	2016 01 01 0100	0.3083	0.3917	0.3315
2016	2016 01 01 0110	0.3699	0.4144	0.2997
2016	2016 01 01 0120	0.4127	0.4082	0.3496
2016	2016 01 01 0130	0.3525	0.3811	0.3185
2016	2016 01 01 0140	0.3788	0.4267	0.3193
2016	2016 01 01 0200	0.3215	0.3872	0.3333
2016	2016 01 01 0210	0.3452	0.3805	0.326
2016	2016 01 01 0220	0.3497	0.3907	0.3319
2016	2016 01 01 0230	0.3287	0.3953	0.3418
2016	2016 01 01 0250	0.3158	0.4148	0.3347
2016	2016 01 01 0300	0.4081	0.414	0.3348
2016	2016 01 01 0320	0.4123	0.4389	0.3523
2016	2016 01 01 0330	0.4098	0.3791	0.3441
2016	2016 01 01 0340	0.4127	0.3903	0.327
2016	2016 01 01 0350	0.4495	0.3881	0.3122
2016	2016 01 01 0400	0.3418	0.3992	0.3216
2016	2016 01 01 0410	0.3646	0.3724	0.3487
2016	2016 01 01 0420	0.4409	0.3702	0.3512
2016	2016 01 01 0430	0.319	0.3689	0.3143
2016	2016 01 01 0440	0.4091	0.3679	0.3391
2016	2016 01 01 0450	0.4492	0.378	0.3143
2016	2016 01 01 0500	0.4314	0.403	0.318
2016	2016 01 01 0510	0.4046	0.3968	0.3153
2016	2016 01 01 0520	0.4286	0.3556	0.3028
2016	2016 01 01 0530	0.307	0.3376	0.298
2016	2016 01 01 0540	0.3945	0.3289	0.3017
2016	2016 01 01 0550	0.2816	0.2977	0.3143
2016	2016 01 01 0600	0.2804	0.3115	0.3231
2016	2016 01 02 0000	0.0586	0.0394	0.1034
2016	2016 01 02 0010	-0.0052	0.1909	0.1027
2016	2016 01 02 0020	0.0952	-0.019	0.1605
2016	2016 01 02 0030	0.0519	0.34	0.1454
2016	2016 01 02 0040	0.0597	0.1942	0.1393
2016	2016 01 02 0050	0.0443	0.3787	0.1014
2016	2016 01 02 0100	0.037	0.4317	0.1099
2016	2016 01 02 0110	0.0913	0.442	0.2245
2016	2016 01 02 0120	0.1245	0.403	0.2548
2016	2016 01 02 0130	0.1006	0.3986	0.3116
2016	2016 01 02 0140	0.0768	0.3955	0.3256
2016	2016 01 02 0150	0.0705	0.3889	0.3249
2016	2016 01 02 0200	0.0601	0.3925	0.3304
2016	2016 01 02 0210	0.0578	0.3941	0.3193
2016	2016 01 02 0220	0.0716	0.3754	0.2926
2016	2016 01 02 0230	0.1023	0.3924	0.2418
2016	2016 01 02 0250	0.1174	0.4277	0.1464
2016	2016 01 02 0300	-0.0266	0.3821	0.3144
2016	2016 01 02 0310	0.02	0.3927	0.3289
2016	2016 01 02 0320	0.0877	0.4013	0.277
2016	2016 01 02 0330	0.1736	0.3781	0.1909
2016	2016 01 02 0340	0.392	0.4094	0.1501
2016	2016 01 02 0350	0.3895	0.366	0.1206
2016	2016 01 02 0400	0.2687	0.3543	0.0789
2016	2016 01 02 0410	0.2168	0.3633	0.0705
2016	2016 01 02 0420	0.2727	0.358	0.0686
2016	2016 01 02 0430	0.2073	0.3766	0.1527
2016	2016 01 02 0440	0.3795	0.4103	0.2727
2016	2016 01 02 0450	0.1854	0.3623	0.2948
2016	2016 01 02 0500	0.3501	0.3467	0.3165
2016	2016 01 02 0510	0.1317	0.3297	0.3041
2016	2016 01 02 0520	0.1964	0.3723	0.3077
2016	2016 01 02 0530	0.2742	0.3077	0.2996
2016	2016 01 02 0540	0.4859	0.3014	0.3106
2016	2016 01 02 0550	0.3213	0.2794	0.3019
2016	2016 01 02 0600	0.28	0.2846	0.267
2016	2016 01 03 0000	0.4384	0.2847	0.2823
2016	2016 01 03 0010	0.35	0.1553	0.2889
2016	2016 01 03 0020	0.3632	0.2828	0.3333
2016	2016 01 03 0030	0.3667	0.4078	0.3231
2016	2016 01 03 0040	0.4016	0.3947	0.3062
2016	2016 01 03 0050	0.3903	0.3381	0.3258
2016	2016 01 03 0100	0.3546	0.381	0.3221
2016	2016 01 03 0110	0.4103	0.3506	0.3089
2016	2016 01 03 0120	0.4198	0.3661	0.3282
2016	2016 01 03 0130	0.4059	0.3306	0.322
2016	2016 01 03 0140	0.3842	0.3763	0.3209
2016	2016 01 03 0150	0.3944	0.3764	0.3241
2016	2016 01 03 0200	0.3833	0.3846	0.3333
2016	2016 01 03 0210	0.385	0.3907	0.3463
2016	2016 01 03 0220	0.3995	0.3861	0.3319
2016	2016 01 03 0230	0.4464	0.3968	0.3459
2016	2016 01 03 0250	0.4027	0.4013	0.3277
2016	2016 01 03 0300	0.3516	0.3867	0.3303
2016	2016 01 03 0310	0.4309	0.372	0.3305
2016	2016 01 03 0320	0.3753	0.3772	0.3017
2016	2016 01 03 0330	0.3896	0.3741	0.3217
2016	2016 01 03 0340	0.2071	0.3796	0.3241
2016	2016 01 03 0350	0.3015	0.3978	0.3175
2016	2016 01 03 0400	0.3672	0.375	0.3108
2016	2016 01 03 0410	0.1949	0.4109	0.3219
2016	2016 01 03 0420	0.2493	0.359	0.2727
2016	2016 01 03 0430	0.2303	0.3787	0.3227
2016	2016 01 03 0440	0.1659	0.3733	0.3199
2016	2016 01 03 0450	0.2869	0.3463	0.3353
2016	2016 01 03 0500	0.3259	0.3202	0.3056
2016	2016 01 03 0510	0.3222	0.3128	0.3392
2016	2016 01 03 0520	0.0805	0.29	0.2882
2016	2016 01 03 0540	0.1908	0.0841	0.2442
2016	2016 01 03 0550	0.2743	0.2489	0.1909
2016	2016 01 03 0600	0.3537	0.2447	0.2177
2016	2016 01 04 0000	0.2941	0.3642	0.2296
2016	2016 01 04 0010	0.3558	0.3296	0.2509
2016	2016 01 04 0020	0.3491	0.3731	0.246
2016	2016 01 04 0030	0.3976	0.3654	0.2857
2016	2016 01 04 0040	0.3882	0.3727	0.2584
2016	2016 01 04 0050	0.3633	0.3656	0.2874
2016	2016 01 04 0100	0.3521	0.3852	0.2781
2016	2016 01 04 0110	0.4034	0.4094	0.28
2016	2016 01 04 0120	0.4133	0.3696	0.2589
2016	2016 01 04 0130	0.4103	0.3806	0.2908
2016	2016 01 04 0150	0.4327	0.391	0.2544
2016	2016 01 04 0200	0.3669	0.381	0.302
2016	2016 01 04 0210	0.3733	0.3887	0.3043
2016	2016 01 04 0220	0.3808	0.4118	0.2655
2016	2016 01 04 0230	0.3871	0.3775	0.2566
2016	2016 01 04 0240	0.3834	0.3831	0.2983
2016	2016 01 04 0250	0.3333	0.4058	0.2991
2016	2016 01 04 0300	0.2184	0.4025	0.3162
2016	2016 01 04 0310	0.0748	0.3927	0.307
2016	2016 01 04 0320	0.0971	0.3927	0.308
2016	2016 01 04 0330	0.0534	0.4125	0.2949
2016	2016 01 04 0340	0.0018	0.3863	0.3182
2016	2016 01 04 0350	0.0608	0.3684	0.2983
2016	2016 01 04 0400	0.0148	0.3876	0.3122
2016	2016 01 04 0410	0.0167	0.378	0.2902
2016	2016 01 04 0420	0.1721	0.3755	0.292
2016	2016 01 04 0430	0.1891	0.3734	0.2544
2016	2016 01 04 0440	0.1457	0.3818	0.3105
2016	2016 01 04 0450	0.1151	0.3623	0.2948
2016	2016 01 04 0500	0.0799	0.3604	0.2922
2016	2016 01 04 0510	0.1809	0.3587	0.2852
2016	2016 01 04 0520	-0.0178	0.3483	0.2766
2016	2016 01 04 0530	0.2089	0.3333	0.284
2016	2016 01 04 0540	0.0376	0.3636	0.2975
2016	2016 01 04 0550	0.2287	0.3286	0.3013
2016	2016 01 04 0600	0.1504	0.3282	0.2611
2016.01	2016 01 05 0000	0.1779	0.3483	0.2672
2016.01	2016 01 05 0010	0.3586	0.3226	0.2768
2016.01	2016 01 05 0020	0.292	0.3463	0.28
2016.01	2016 01 05 0030	0.2476	0.3524	0.2727
2016.01	2016 01 05 0040	0.2511	0.3451	0.28
2016.01	2016 01 05 0050	0.2778	0.359	0.256
2016.01	2016 01 05 0100	0.3497	0.3745	0.3046
2016.01	2016 01 05 0110	0.1941	0.3926	0.2665
2016.01	2016 01 05 0120	0.2832	0.3536	0.2965
2016.01	2016 01 05 0130	0.3179	0.3556	0.2903
2016.01	2016 01 05 0140	0.274	0.35	0.3086
2016.01	2016 01 05 0150	0.2386	0.3681	0.2949
2016.01	2016 01 05 0200	0.1293	0.4143	0.3128
2016.01	2016 01 05 0210	-0.0569	0.3974	0.309
2016.01	2016 01 05 0220	0.11	0.3574	0.303
2016.01	2016 01 05 0230	0.1503	0.3738	0.3047
2016.01	2016 01 05 0250	0.1001	0.3542	0.3074
2016.01	2016 01 05 0300	0.1647	0.1337	0.2968
2016.01	2016 01 05 0310	0.266	0.0604	0.3068
2016.01	2016 01 05 0320	0.198	0.3531	0.3143
2016.01	2016 01 05 0330	0.3249	-0.0452	0.2996
2016.01	2016 01 05 0340	0.1411	0.3356	0.2922
2016.01	2016 01 05 0350	0.2351	0.25	0.2922
2016.01	2016 01 05 0400	0.0842	-0.0348	0.2837
2016.01	2016 01 05 0410	0.0822	0.1836	0.2947
2016.01	2016 01 05 0420	0.0738	0.1023	0.2535
2016.01	2016 01 05 0430	0.1327	0.0974	0.2683
2016.01	2016 01 05 0440	0.0395	0.3074	0.2659
2016.01	2016 01 05 0450	0.0373	0.3569	0.2781
2016.01	2016 01 05 0500	0.0383	0.0705	0.2517
2016.01	2016 01 05 0510	0.0541	0.05	0.2492
2016.01	2016 01 05 0520	0.0849	0.024	0.2754
2016.01	2016 01 05 0530	0.0689	0.065	0.2979
2016.01	2016 01 05 0540	0.0843	0.1343	0.1832
2016.01	2016 01 05 0550	0.0972	0.0302	0.1933
2016.01	2016 01 05 0600	0.086	0.1731	0.1275
2016.01	2016 01 06 0000	0.0674	0.094	0.0609
2016.01	2016 01 06 0010	0.052	0.1245	0.0471
2016.01	2016 01 06 0020	0.0586	-0.037	0.0537
2016.01	2016 01 06 0030	0.0603	0.2456	0.0594
2016.01	2016 01 06 0040	0.0951	0.1321	0.0387
2016.01	2016 01 06 0050	0.0683	0.0721	0.0369
2016.01	2016 01 06 0100	0.0693	0.0755	0.0867
2016.01	2016 01 06 0110	0.0786	0.0621	0.046
2016.01	2016 01 06 0120	0.0868	0.1026	0.0728
2016.01	2016 01 06 0130	0.1008	0.0571	0.0562
2016.01	2016 01 06 0140	0.0859	0.0465	0.0626
2016.01	2016 01 06 0150	0.1071	0.0198	0.0338
2016.01	2016 01 06 0200	0.1348	0.0369	0.0492
2016.01	2016 01 06 0210	0.181	0.0564	0.0517
2016.01	2016 01 06 0220	0.1932	0.0691	0.0436
2016.01	2016 01 06 0230	0.1336	0.0953	0.0422
2016.01	2016 01 06 0250	0.0868	0.0783	0.0421
2016.01	2016 01 06 0300	0.0796	0.1832	0.0146
2016.01	2016 01 06 0310	0.0901	0.0805	0.0401
2016.01	2016 01 06 0320	0.0612	0.0577	0.0314
2016.01	2016 01 06 0330	0.1161	0.0732	0.0546
2016.01	2016 01 06 0340	0.046	0.0472	0.053
2016.01	2016 01 06 0350	0.0268	0.0489	0.0682
2016.01	2016 01 06 0400	0.0769	0.0797	0.0493
2016.01	2016 01 06 0410	0.0555	0.0508	0.0352
2016.01	2016 01 06 0420	0.072	0.0535	0.0619
2016.01	2016 01 06 0430	0.0909	0.0505	0.0598
2016.01	2016 01 06 0440	0.0826	0.0618	0.03
2016.01	2016 01 06 0450	0.098	0.074	0.0414
2016.01	2016 01 06 0500	0.0799	0.0485	0.0448
2016.01	2016 01 06 0510	0.0894	0.0582	0.0504
2016.01	2016 01 06 0520	0.0811	0.0512	0.0404
2016.01	2016 01 06 0530	0.0798	0.0376	0.0633
2016.01	2016 01 06 0540	0.0726	0.0534	0.0623
2016.01	2016 01 06 0550	0.079	0.0632	0.0556
2016.01	2016 01 06 0600	0.0775	0.0752	0.0727
2016.01	2016 01 07 0000	0.0364	0.3257	0.2537
2016.01	2016 01 07 0010	-0.0143	0.3731	0.2917
2016.01	2016 01 07 0020	0.0704	0.3654	0.2625
2016.01	2016 01 07 0030	0.0765	0.3874	0.2722
2016.01	2016 01 07 0040	0.0399	0.3884	0.2749
2016.01	2016 01 07 0050	0.0341	0.392	0.3164
2016.01	2016 01 07 0100	0.0644	0.3692	0.3184
2016.01	2016 01 07 0110	0.0735	0.3712	0.3228
2016.01	2016 01 07 0120	0.0443	0.3507	0.3268
2016.01	2016 01 07 0130	0.0087	0.3571	0.3237
2016.01	2016 01 07 0140	0.0696	0.3359	0.321
2016.01	2016 01 07 0150	0.0251	0.3403	0.3243
2016.01	2016 01 07 0200	0.036	0.3618	0.3348
2016.01	2016 01 07 0210	0.0536	0.3622	0.3277
2016.01	2016 01 07 0220	0.0415	0.118	0.3023
2016.01	2016 01 07 0230	0.0291	0.36	0.3183
2016.01	2016 01 07 0250	0.0167	0.138	0.3155
2016.01	2016 01 07 0300	0.0746	0.3455	0.3182
2016.01	2016 01 07 0310	0.0926	0.1306	0.3144
2016.01	2016 01 07 0320	0.1411	0.106	0.3095
2016.01	2016 01 07 0330	0.1806	0.3106	0.3231
2016.01	2016 01 07 0340	0.1464	0.2265	0.314
2016.01	2016 01 07 0350	0.2514	0.3559	0.3165
2016.01	2016 01 07 0400	0.0837	0.3091	0.3239
2016.01	2016 01 07 0410	0.0243	0.3359	0.3005
2016.01	2016 01 07 0420	0.068	0.3333	0.3055
2016.01	2016 01 07 0430	-0.0616	0.291	-0.102
2016.01	2016 01 07 0440	0.1474	0.3138	0.1092
2016.01	2016 01 07 0450	0.2031	0.3156	0.2986
2016.01	2016 01 07 0500	0.1309	0.1158	0.2866
2016.01	2016 01 07 0510	0.0899	0.3173	0.2862
2016.01	2016 01 07 0520	0.1453	0.1296	0.2842
2016.01	2016 01 07 0530	0.2037	-0.0274	0.2906
2016.01	2016 01 07 0540	0.0407	-0.0481	0.2376
2016.01	2016 01 07 0550	0.0065	0.1148	-0.1257
2016.01	2016 01 07 0600	0.1406	0	-0.0984
2016.01	2016 01 08 0000	0.0647	0.2405	0.1457
2016.01	2016 01 08 0010	0.0896	0.3471	0.0596
2016.01	2016 01 08 0020	0.0637	0.1916	0.0072
2016.01	2016 01 08 0030	0.015	0.2712	0.1856
2016.01	2016 01 08 0040	0.0603	0.2988	0.1385
2016.01	2016 01 08 0050	0.0986	0.376	-0.0149
2016.01	2016 01 08 0100	0.0733	0.403	0.0368
2016.01	2016 01 08 0110	0.0419	0.3538	-0.0246
2016.01	2016 01 08 0120	0.0346	0.3403	0.1606
2016.01	2016 01 08 0130	0.0671	0.2896	0.1292
2016.01	2016 01 08 0140	0.0519	0.2846	0.0751
2016.01	2016 01 08 0150	0.022	0.3856	-0.0243
2016.01	2016 01 08 0200	0.0723	0.2468	-0.0023
2016.01	2016 01 08 0210	0.0681	0.326	0.0951
2016.01	2016 01 08 0220	0.0717	0.3623	0.0533
2016.01	2016 01 08 0230	0.016	0.3066	0.123
2016.01	2016 01 08 0250	0.0423	0.2718	0.1772
2016.01	2016 01 08 0300	0.0558	0.3267	0.0968
2016.01	2016 01 08 0310	0.0069	0.3016	0.1687
2016.01	2016 01 08 0320	0.0289	0.1654	0.2703
2016.01	2016 01 08 0330	0.0459	0.1232	0.2618
2016.01	2016 01 08 0340	0.0567	0.3441	0.2887
2016.01	2016 01 08 0350	0.0408	0.2069	0.2957
2016.01	2016 01 08 0400	0.0464	0.0955	0.2808
2016.01	2016 01 08 0410	0.0534	0.179	0.2551
2016.01	2016 01 08 0420	0.046	0.3222	0.2854
2016.01	2016 01 08 0430	0.054	-0.2258	0.1528
2016.01	2016 01 08 0440	0.0486	0.0171	0.3022
2016.01	2016 01 08 0450	0.0764	-0.072	0.2808
2016.01	2016 01 08 0500	0.0946	0.1023	0.2941
2016.01	2016 01 08 0510	0.0735	0.1391	0.2632
2016.01	2016 01 08 0520	0.0524	0.05	0.2236
2016.01	2016 01 08 0530	0.0678	0.1068	0.1907
2016.01	2016 01 08 0540	0.0826	0.3176	0.3068
2016.01	2016 01 08 0550	0.055	0.2121	0.2473
2016.01	2016 01 08 0600	0.1108	0.2789	0.2372
2016.01	2016 01 09 0000	0.0556	0.3757	0.2771
2016.01	2016 01 09 0010	0.0959	0.3552	0.3096
2016.01	2016 01 09 0020	0.0846	0.3883	0.2753
2016.01	2016 01 09 0030	0	0.3654	0.3108
2016.01	2016 01 09 0040	-0.0072	0.3607	0.2959
2016.01	2016 01 09 0050	0.1384	0.4118	0.3277
2016.01	2016 01 09 0100	0.1535	0.3827	0.3264
2016.01	2016 01 09 0110	0.1956	0.3785	0.3159
2016.01	2016 01 09 0120	0.2138	0.4245	0.2976
2016.01	2016 01 09 0130	0.1718	0.375	0.2933
2016.01	2016 01 09 0140	0.2071	0.3781	0.3014
2016.01	2016 01 09 0150	0.2028	0.4202	0.3053
2016.01	2016 01 09 0200	0.1839	0.3779	0.3159
2016.01	2016 01 09 0210	0.0931	0.4013	0.332
2016.01	2016 01 09 0220	0.151	0.3822	0.3237
2016.01	2016 01 09 0230	0.0453	0.3778	0.3279
2016.01	2016 01 09 0250	0.14	0.4107	0.3333
2016.01	2016 01 09 0300	-0.022	0.4081	0.321
2016.01	2016 01 09 0310	0.053	0.3782	0.3193
2016.01	2016 01 09 0320	0.1975	0.4013	0.3204
2016.01	2016 01 09 0330	0.16	0.3861	0.3391
2016.01	2016 01 09 0340	0.2289	0.3872	0.3096
2016.01	2016 01 09 0350	0.2701	0.4194	0.3271
2016.01	2016 01 09 0400	0.2996	0.4069	0.2827
2016.01	2016 01 09 0410	0.0649	0.363	0.2871
2016.01	2016 01 09 0420	0.186	0.3846	0.2947
2016.01	2016 01 09 0430	0.1595	0.3563	0.2772
2016.01	2016 01 09 0440	0.0895	0.157	0.3031
2016.01	2016 01 09 0450	-0.0057	0.3247	0.2781
2016.01	2016 01 09 0500	0.2047	0.2757	0.3041
2016.01	2016 01 09 0510	0.0202	0.3202	0.2848
2016.01	2016 01 09 0520	0.0854	0.3254	0.2862
2016.01	2016 01 09 0530	0.0234	0.2685	0.2776
2016.01	2016 01 09 0540	0.1938	0.3436	0.2422
2016.01	2016 01 09 0550	0.1569	0.1679	0.292
2016.01	2016 01 09 0600	0.0539	0.2143	0.3019
2016.01	2016 01 10 0000	0.0364	0.3464	0.2874
2016.01	2016 01 10 0010	0.1357	0.3886	0.3143
2016.01	2016 01 10 0020	0.1408	0.3807	0.3176
2016.01	2016 01 10 0030	0.0998	0.3982	0.3168
2016.01	2016 01 10 0040	0.3005	0.3909	0.3235
2016.01	2016 01 10 0050	0.1925	0.3991	0.3407
2016.01	2016 01 10 0100	0.342	0.3852	0.3387
2016.01	2016 01 10 0110	0.413	0.3815	0.335
2016.01	2016 01 10 0120	0.3754	0.391	0.3155
2016.01	2016 01 10 0130	0.2127	0.3773	0.3132
2016.01	2016 01 10 0140	0.0967	0.3895	0.3054
2016.01	2016 01 10 0150	0.0659	0.4395	0.3157
2016.01	2016 01 10 0200	0.0635	0.4079	0.3362
2016.01	2016 01 10 0210	0.0412	0.4076	0.3418
2016.01	2016 01 10 0220	0.0268	0.3987	0.3115
2016.01	2016 01 10 0230	0.0576	0.4031	0.3347
2016.01	2016 01 10 0250	0.0611	0.3975	0.3113
2016.01	2016 01 10 0300	0.0517	0.387	0.3469
2016.01	2016 01 10 0310	0.0767	0.3871	0.3098
2016.01	2016 01 10 0320	0.035	0.4491	0.3432
2016.01	2016 01 10 0330	0.0394	0.3805	0.342
2016.01	2016 01 10 0340	0.0396	0.3904	0.3154
2016.01	2016 01 10 0350	0.0627	0.3835	0.3103
2016.01	2016 01 10 0400	0.0671	0.3897	0.3286
2016.01	2016 01 10 0410	0.0169	0.4173	0.3079
2016.01	2016 01 10 0420	0.0428	0.3629	0.3111
2016.01	2016 01 10 0430	0.066	0.371	0.2738
2016.01	2016 01 10 0440	0.0435	0.384	0.2644
2016.01	2016 01 10 0450	0.0333	0.3684	0.3238
2016.01	2016 01 10 0500	0.0973	0.3684	0.3046
2016.01	2016 01 10 0510	0.0756	0.3668	0.3168
2016.01	2016 01 10 0520	0.0174	0.3189	0.2803
2016.01	2016 01 10 0530	0.1417	0.3333	0.3134
2016.01	2016 01 10 0540	0.0157	0.2642	0.2706
2016.01	2016 01 10 0550	0.0564	0.1966	0.2838
2016.01	2016 01 10 0600	0.172	0.2248	0.2404
2016.01	2016 01 11 0000	0.0691	0.1582	0.1049
2016.01	2016 01 11 0010	0.095	0.1036	0.1287
2016.01	2016 01 11 0020	0.0796	0.0769	0.1095
2016.01	2016 01 11 0030	0.0676	0.0743	0.155
2016.01	2016 01 11 0040	0.0725	0.0819	0.2037
2016.01	2016 01 11 0050	0.052	0.1059	0.1521
2016.01	2016 01 11 0100	0.0385	0.045	0.1713
2016.01	2016 01 11 0110	0.1347	0.0576	0.1778
2016.01	2016 01 11 0120	0.0496	0.1194	0.1923
2016.01	2016 01 11 0130	0.079	0.1226	0.0367
2016.01	2016 01 11 0140	0.0963	0.0993	0.0691
2016.01	2016 01 11 0150	0.0756	0.1217	0.0933
2016.01	2016 01 11 0200	0.0376	0.0838	0.094
2016.01	2016 01 11 0210	0.1393	0.2102	0.107
2016.01	2016 01 11 0220	0.0747	0.2976	0.1312
2016.01	2016 01 11 0230	0.07	0.355	0.0882
2016.01	2016 01 11 0250	0.0457	0.3618	0.0383
2016.01	2016 01 11 0300	0.0632	0.3512	0.0909
2016.01	2016 01 11 0310	0.0491	0.2816	0.0227
2016.01	2016 01 11 0320	0.0304	0.3675	0.1294
2016.01	2016 01 11 0330	0.041	0.3388	-0.0936
2016.01	2016 01 11 0340	0.0652	0.4363	0.0536
2016.01	2016 01 11 0350	0.083	0.2775	0.1648
2016.01	2016 01 11 0400	0.0914	0.1368	0.1621
2016.01	2016 01 11 0410	0.095	0.0696	0.1225
2016.01	2016 01 11 0420	0.0714	0	0.2338
2016.01	2016 01 11 0430	0.1652	0.1141	0.0667
2016.01	2016 01 11 0440	0.2397	0.1122	0.1043
2016.01	2016 01 11 0450	0.1603	0.0945	0.1559
2016.01	2016 01 11 0500	0.0822	0.1638	0.0853
2016.01	2016 01 11 0510	0.2916	-0.0827	0.039
2016.01	2016 01 11 0520	0.1691	0.096	0.0821
2016.01	2016 01 11 0530	0.2775	0	0.0604
2016.01	2016 01 11 0540	0.168	0.1027	0.0919
2016.01	2016 01 11 0550	0.0511	0.048	0.0761
2016.01	2016 01 11 0600	0.1383	-0.0065	0.0795
2016.01	2016 01 12 0000	0.0535	0.0538	0.0876
2016.01	2016 01 12 0010	0.0759	0.0404	0.0341
2016.01	2016 01 12 0020	0.086	-0.009	-0.0027
2016.01	2016 01 12 0030	0.0825	-0.0437	0.0306
2016.01	2016 01 12 0040	0.0418	0.0529	0.0416
2016.01	2016 01 12 0050	0.0983	0.0551	0.0179
2016.01	2016 01 12 0100	0.0421	0.0442	0.0449
2016.01	2016 01 12 0110	0.0334	0.0325	0.0388
2016.01	2016 01 12 0120	0.0746	0.0471	0.0499
2016.01	2016 01 12 0130	0.0401	0.0156	0.0531
2016.01	2016 01 12 0140	0.0678	0.0409	0.0333
2016.01	2016 01 12 0150	0.0938	0.0566	0.1076
2016.01	2016 01 12 0200	0.0262	0.0225	0.0387
2016.01	2016 01 12 0210	0.1	0.042	0.0263
2016.01	2016 01 12 0220	0.1501	0.0768	0.0285
2016.01	2016 01 12 0230	0.0896	0.0671	0.0547
2016.01	2016 01 12 0250	0.1042	0.0877	0.0638
2016.01	2016 01 12 0300	0.0868	0.0701	0.0569
2016.01	2016 01 12 0310	0.0568	0.0623	0.0537
2016.01	2016 01 12 0320	0.0919	0.0463	0.0644
2016.01	2016 01 12 0330	0.0712	0.0255	0.0458
2016.01	2016 01 12 0340	0.1032	0.0553	-0.0235
2016.01	2016 01 12 0350	0.0752	0.0508	0.0426
2016.01	2016 01 12 0400	0.103	0.0395	0.0469
2016.01	2016 01 12 0410	0.0992	0.0443	0.0384
2016.01	2016 01 12 0420	0.0969	0.0542	0.0481
2016.01	2016 01 12 0430	0.0767	0.0102	0.043
2016.01	2016 01 12 0440	0.0755	0.0025	0.1378
2016.01	2016 01 12 0450	0.0695	0.0482	0.0512
2016.01	2016 01 12 0500	0.1657	0.1189	0.0593
2016.01	2016 01 12 0510	0.0821	0.0665	0.0642
2016.01	2016 01 12 0520	0.0732	0.0492	0.0665
2016.01	2016 01 12 0530	0.055	0.0879	0.0527
2016.01	2016 01 12 0540	0.0839	0.0375	0.0307
2016.01	2016 01 12 0550	0.1265	0.0423	0.0243
2016.01	2016 01 12 0600	0.0539	0.0081	0.0951
2016.01	2016 01 13 0000	0.1484	0.3137	0.2791
2016.01	2016 01 13 0010	0.1105	0.3333	0.283
2016.01	2016 01 13 0020	0.1956	0.2985	0.2601
2016.01	2016 01 13 0030	0.1102	0.2784	0.2929
2016.01	2016 01 13 0040	0.1405	0.3277	0.2857
2016.01	2016 01 13 0050	0.165	0.3262	0.3097
2016.01	2016 01 13 0100	0.1077	0.372	0.2921
2016.01	2016 01 13 0110	0.1181	0.308	0.2916
2016.01	2016 01 13 0120	0.1524	0.2348	0.19
2016.01	2016 01 13 0130	0.2441	0.1396	0.0723
2016.01	2016 01 13 0140	0.1725	0.3723	0.1432
2016.01	2016 01 13 0150	0.1993	0.3512	0.2518
2016.01	2016 01 13 0200	0.2196	0.3191	0.2585
2016.01	2016 01 13 0210	0.2099	0.1868	0.3206
2016.01	2016 01 13 0220	0.1845	0.2397	0.2972
2016.01	2016 01 13 0230	0.1391	0.342	0.3204
2016.01	2016 01 13 0250	0.0356	0.366	0.3096
2016.01	2016 01 13 0300	0.0548	0.3565	-0.2015
2016.01	2016 01 13 0310	0.0403	0.3706	0.2443
2016.01	2016 01 13 0320	0.11	0.3878	0.1186
2016.01	2016 01 13 0330	0.057	0.3565	0.3082
2016.01	2016 01 13 0340	0.0251	0.3804	0.2677
2016.01	2016 01 13 0350	0.0525	0.1337	0.2944
2016.01	2016 01 13 0400	0.0958	0.2824	0.281
2016.01	2016 01 13 0410	-0.0128	0.3353	0.3183
2016.01	2016 01 13 0420	-0.0146	0.411	0.3016
2016.01	2016 01 13 0430	0.0375	0.3929	0.3171
2016.01	2016 01 13 0440	0.1224	0.4412	0.2877
2016.01	2016 01 13 0450	0.1247	0.3776	0.2991
2016.01	2016 01 13 0500	0.1439	0.3632	0.2985
2016.01	2016 01 13 0510	0.0337	0.318	0.291
2016.01	2016 01 13 0520	0.0678	0.36	0.2958
2016.01	2016 01 13 0530	0.246	0.3333	0.2639
2016.01	2016 01 13 0540	0.1911	0.2453	0.2829
2016.01	2016 01 13 0550	-0.2128	0.3072	0.2696
2016.01	2016 01 13 0600	0.1119	0.3056	0.2308
2016.01	2016 01 14 0000	0.2458	0.3672	0.3152
2016.01	2016 01 14 0010	0.1466	0.369	0.2929
2016.01	2016 01 14 0020	0.1166	0.3868	0.311
2016.01	2016 01 14 0030	0.0433	0.3636	0.2857
2016.01	2016 01 14 0040	0.1142	0.3906	0.3054
2016.01	2016 01 14 0050	0.0481	0.3808	0.3199
2016.01	2016 01 14 0100	0.0239	0.3889	0.3243
2016.01	2016 01 14 0110	0.063	0.3672	0.3265
2016.01	2016 01 14 0120	0.032	0.3755	0.3267
2016.01	2016 01 14 0130	0.0629	0.3944	0.3365
2016.01	2016 01 14 0140	-0.0137	0.3946	0.3333
2016.01	2016 01 14 0150	0.0606	0.4183	0.3273
2016.01	2016 01 14 0200	0.0948	0.4081	0.3259
2016.01	2016 01 14 0210	0.0717	0.3875	0.3261
2016.01	2016 01 14 0220	0.0793	0.3945	0.3319
2016.01	2016 01 14 0230	0.0602	0.3855	0.3237
2016.01	2016 01 14 0250	0.023	0.3268	0.3071
2016.01	2016 01 14 0300	0.0296	0.2812	0.3291
2016.01	2016 01 14 0310	0.062	0.2637	0.3277
2016.01	2016 01 14 0320	-0.0159	0.3285	0.2996
2016.01	2016 01 14 0330	0.043	0.3793	0.3276
2016.01	2016 01 14 0340	0.0637	0.3729	0.2893
2016.01	2016 01 14 0350	0.0722	0.3779	0.3273
2016.01	2016 01 14 0400	0.0079	0.3584	0.2881
2016.01	2016 01 14 0410	0.052	0.3922	0.2986
2016.01	2016 01 14 0420	0.0868	0.4113	0.3018
2016.01	2016 01 14 0430	0.0189	0.3828	0.2605
2016.01	2016 01 14 0440	0.0266	0.3917	0.2986
2016.01	2016 01 14 0450	0.0482	0.3702	0.3064
2016.01	2016 01 14 0500	0.0957	0.3974	0.3056
2016.01	2016 01 14 0510	-0.1097	0.4047	0.2787
2016.01	2016 01 14 0520	0.1226	0.3814	0.2997
2016.01	2016 01 14 0530	0.0323	0.3661	0.2971
2016.01	2016 01 14 0540	0.1083	0.3408	0.2687
2016.01	2016 01 14 0550	0.0679	0.298	0.2735
2016.01	2016 01 14 0600	0.1123	0.3469	0.2632
2016.02	2016 01 15 0000	0.1165	0.3812	0.1873
2016.02	2016 01 15 0010	0.0992	0.3854	0.2117
2016.02	2016 01 15 0020	0.1293	0.3922	0.2406
2016.02	2016 01 15 0030	0.1218	0.3684	0.2521
2016.02	2016 01 15 0040	0.1178	0.3947	0.2007
2016.02	2016 01 15 0050	0.1048	0.3866	0.2251
2016.02	2016 01 15 0100	0.0329	0.3765	0.1439
2016.02	2016 01 15 0110	0.1006	0.3828	0.187
2016.02	2016 01 15 0120	0.0703	0.3993	0.324
2016.02	2016 01 15 0130	0.0288	0.4	0.3193
2016.02	2016 01 15 0140	0.1037	0.3798	0.3167
2016.02	2016 01 15 0150	0.1911	0.3907	0.3042
2016.02	2016 01 15 0200	0.0625	0.3876	0.1809
2016.02	2016 01 15 0210	0.0653	0.3975	-0.0978
2016.02	2016 01 15 0220	0.1615	0.4079	0.0635
2016.02	2016 01 15 0230	0.0668	0.3795	0.4072
2016.02	2016 01 15 0250	-0.0565	0.3887	0.3242
2016.02	2016 01 15 0300	0.0094	0.3746	0.4128
2016.02	2016 01 15 0310	0.1304	0.3865	0.3299
2016.02	2016 01 15 0320	0.081	0.3746	0.348
2016.02	2016 01 15 0330	0.1094	0.3527	0.3253
2016.02	2016 01 15 0340	0.054	0.38	0.374
2016.02	2016 01 15 0350	0.0314	0.3885	0.3382
2016.02	2016 01 15 0400	0.0795	0.3728	0.3244
2016.02	2016 01 15 0410	0.0702	0.3767	0.2647
2016.02	2016 01 15 0420	0.06	0.3534	0.4484
2016.02	2016 01 15 0430	0.0521	0.3538	0.1117
2016.02	2016 01 15 0440	0.0866	0.3415	0.0931
2016.02	2016 01 15 0450	0.0877	0.3977	0.2444
2016.02	2016 01 15 0500	0.1384	0.3274	0.1313
2016.02	2016 01 15 0510	0.1111	0.3613	0.1094
2016.02	2016 01 15 0520	0.1599	0.3636	0.2681
2016.02	2016 01 15 0530	0.1171	0.3333	0.2621
2016.02	2016 01 15 0540	0.1224	0.3149	0.2397
2016.02	2016 01 15 0550	0.2149	0.3218	0.2778
2016.02	2016 01 15 0600	0.2063	0.2571	0.28
2016.02	2016 01 16 0000	0.1822	0.3946	0.2815
2016.02	2016 01 16 0010	0.2252	0.3508	0.2857
2016.02	2016 01 16 0020	0.2988	0.4352	0.3055
2016.02	2016 01 16 0030	0.2524	0.3767	0.2938
2016.02	2016 01 16 0040	0.1716	0.3722	0.3162
2016.02	2016 01 16 0050	0.2384	0.3884	0.2676
2016.02	2016 01 16 0100	0.2092	0.3992	0.2493
2016.02	2016 01 16 0110	0.1957	0.3876	0.322
2016.02	2016 01 16 0120	0.3716	0.3745	0.307
2016.02	2016 01 16 0130	0.2793	0.3688	0.3132
2016.02	2016 01 16 0140	0.2203	0.3862	0.3246
2016.02	2016 01 16 0150	0.3317	0.4	0.312
2016.02	2016 01 16 0200	0.3029	0.4	0.3277
2016.02	2016 01 16 0210	0.1959	0.4103	0.3128
2016.02	2016 01 16 0220	0.2426	0.4217	0.332
2016.02	2016 01 16 0230	0.1409	0.4135	0.3441
2016.02	2016 01 16 0250	0.2097	0.3811	0.3202
2016.02	2016 01 16 0300	0.3612	0.386	0.3199
2016.02	2016 01 16 0310	0.1347	0.4	0.3267
2016.02	2016 01 16 0320	0.1903	0.378	0.3167
2016.02	2016 01 16 0330	0.1227	0.3688	0.3306
2016.02	2016 01 16 0340	0.1953	0.3288	0.3305
2016.02	2016 01 16 0350	0.1686	0.269	0.3261
2016.02	2016 01 16 0400	0.1157	0.2756	0.3124
2016.02	2016 01 16 0410	0.1621	0.2903	0.3349
2016.02	2016 01 16 0420	-0.0042	0.3018	0.2932
2016.02	2016 01 16 0430	0.2323	0.2601	0.2985
2016.02	2016 01 16 0440	0.3498	0.3363	0.3141
2016.02	2016 01 16 0450	0.3612	0.3008	0.324
2016.02	2016 01 16 0500	0.295	0.3546	0.3075
2016.02	2016 01 16 0510	0.2536	0.3592	0.3166
2016.02	2016 01 16 0520	0.2493	0.1809	0.322
2016.02	2016 01 16 0530	0.2389	0.0624	0.3077
2016.02	2016 01 16 0540	0.4261	0.4286	0.316
2016.02	2016 01 16 0550	0.4201	0.0116	0.3115
2016.02	2016 01 16 0600	0.2772	0.187	0.2814
2016.02	2016 01 17 0000	0.3487	0.2887	0.2937
2016.02	2016 01 17 0010	0.342	0.2453	0.311
2016.02	2016 01 17 0020	0.3196	0.1071	0.2739
2016.02	2016 01 17 0030	0.2568	0.0474	0.3012
2016.02	2016 01 17 0040	0.2454	0.1416	0.2786
2016.02	2016 01 17 0050	0.1893	0.1008	0.305
2016.02	2016 01 17 0100	0.2673	0.0807	0.2831
2016.02	2016 01 17 0110	0.2232	0.0829	0.3024
2016.02	2016 01 17 0120	0.2346	0.0821	0.3062
2016.02	2016 01 17 0130	0.0647	0.1106	0.2658
2016.02	2016 01 17 0140	0.0628	0.0806	0.3218
2016.02	2016 01 17 0150	0.0634	0.1116	0.3075
2016.02	2016 01 17 0200	0.0462	0.0991	0.2373
2016.02	2016 01 17 0210	0.0526	0.0527	0.2179
2016.02	2016 01 17 0220	0.0513	0.0773	0.1962
2016.02	2016 01 17 0230	0.0448	0.0612	0.244
2016.02	2016 01 17 0250	0.045	0.0486	0.2545
2016.02	2016 01 17 0300	0.0568	0.0422	0.1195
2016.02	2016 01 17 0310	0.0559	0.0304	0.1124
2016.02	2016 01 17 0320	0.0469	0.0678	0.0791
2016.02	2016 01 17 0330	0.0602	0.0486	0.0841
2016.02	2016 01 17 0340	0.0774	0.0749	0.0812
2016.02	2016 01 17 0350	0.0829	0.0767	0.092
2016.02	2016 01 17 0400	0.0718	0.0847	0.0719
2016.02	2016 01 17 0410	0.0868	0.0821	0.0539
2016.02	2016 01 17 0420	0.0977	0.0692	0.0577
2016.02	2016 01 17 0430	0.1077	0.0719	0.0526
2016.02	2016 01 17 0440	0.0938	0.0609	0.0602
2016.02	2016 01 17 0450	0.074	0.0423	0.0546
2016.02	2016 01 17 0500	0.0587	0.0561	0.0592
2016.02	2016 01 17 0510	0.0488	0.0578	0.0572
2016.02	2016 01 17 0520	0.0478	0.0507	0.081
2016.02	2016 01 17 0530	0.0462	0.0482	0.0324
2016.02	2016 01 17 0540	0.0607	0.0538	0.0655
2016.02	2016 01 17 0550	0.0582	0.0426	0.0516
2016.02	2016 01 17 0600	0.0615	0.063	0.0608
2016.02	2016 01 18 0000	0.1111	-0.0082	0.0297
2016.02	2016 01 18 0010	0.0301	-0.0512	-0.0062
2016.02	2016 01 18 0020	0.0165	0.0393	0.0399
2016.02	2016 01 18 0030	-0.05	-0.1252	0.0317
2016.02	2016 01 18 0040	0.0339	-0.0447	0.0395
2016.02	2016 01 18 0050	0.067	0.008	0.0269
2016.02	2016 01 18 0100	0.0463	-0.0351	0.0312
2016.02	2016 01 18 0120	0.0603	0.0578	0.0121
2016.02	2016 01 18 0130	0.0452	0.0428	0.0302
2016.02	2016 01 18 0140	0.0288	0.06	0.0079
2016.02	2016 01 18 0150	0.0213	0.0149	0.0658
2016.02	2016 01 18 0200	0.0388	0.0365	0.0034
2016.02	2016 01 18 0210	0.0085	0.055	0.0469
2016.02	2016 01 18 0220	-0.0541	0	0.0397
2016.02	2016 01 18 0230	0.0486	0.0568	0.0106
2016.02	2016 01 18 0250	0.0366	0.0219	-0.014
2016.02	2016 01 18 0300	-0.0076	-0.02	0.0053
2016.02	2016 01 18 0310	0.0388	0.0112	0.0364
2016.02	2016 01 18 0320	0.0358	-0.0197	0.0894
2016.02	2016 01 18 0330	0.0564	-0.0449	0.0208
2016.02	2016 01 18 0340	0.0444	0.0242	0.0397
2016.02	2016 01 18 0350	0.0166	0.0141	0.0507
2016.02	2016 01 18 0400	0.052	0.0073	0.0471
2016.02	2016 01 18 0410	0.0923	0.0028	0.0445
2016.02	2016 01 18 0420	0.053	0.0474	-0.0523
2016.02	2016 01 18 0430	0.0446	0.1082	0.0347
2016.02	2016 01 18 0440	0.0481	0.0429	0.0573
2016.02	2016 01 18 0450	0.0219	0.0687	0.0315
2016.02	2016 01 18 0500	0.1584	0.1341	0.0492
2016.02	2016 01 18 0510	0.022	0.133	0.0759
2016.02	2016 01 18 0520	0.0263	0.1901	0.0791
2016.02	2016 01 18 0530	0.1208	0.2715	0.0491
2016.02	2016 01 18 0540	0.0902	0.0226	0.0264
2016.02	2016 01 18 0550	0.0564	0.2611	0.0377
2016.02	2016 01 18 0600	0.0419	0.1429	0.1096
2016.02	2016 01 19 0000	0.0998	0.1901	0.2964
2016.02	2016 01 19 0010	0.0455	0.3132	0.3188
2016.02	2016 01 19 0020	0.0085	0.1944	0.3356
2016.02	2016 01 19 0030	0.0609	0.2661	0.3038
2016.02	2016 01 19 0040	0.0361	0.2565	0.3437
2016.02	2016 01 19 0050	0.052	0.2187	0.3201
2016.02	2016 01 19 0100	0.1541	0.2031	0.346
2016.02	2016 01 19 0110	0.0551	0.1794	0.3281
2016.02	2016 01 19 0120	0.0072	0.1296	0.3453
2016.02	2016 01 19 0130	0.0781	0.2558	0.3181
2016.02	2016 01 19 0140	0.0528	0.2701	0.3413
2016.02	2016 01 19 0150	0.0584	0.254	0.3468
2016.02	2016 01 19 0200	0.0186	0.2521	0.3493
2016.02	2016 01 19 0210	0.0301	0.2505	0.3362
2016.02	2016 01 19 0220	0.0622	0.2133	0.3389
2016.02	2016 01 19 0230	0.0638	0.2651	0.3251
2016.02	2016 01 19 0250	0.0822	0.2572	0.3361
2016.02	2016 01 19 0300	0.03	0.3013	0.3038
2016.02	2016 01 19 0310	0.0548	0.2731	0.3111
2016.02	2016 01 19 0320	0.0466	0.2377	0.3202
2016.02	2016 01 19 0330	0.0783	0.2276	0.3319
2016.02	2016 01 19 0340	0.0381	0.228	0.2974
2016.02	2016 01 19 0350	0.0842	0.2547	0.3348
2016.02	2016 01 19 0400	0.0085	0.1559	0.293
2016.02	2016 01 19 0410	0.0676	0.1845	0.3131
2016.02	2016 01 19 0420	0.0416	0.2553	0.3263
2016.02	2016 01 19 0430	0.0466	0.2203	0.3211
2016.02	2016 01 19 0440	0.0382	0.254	0.2784
2016.02	2016 01 19 0450	0.0124	0.2775	0.2874
2016.02	2016 01 19 0500	0.1234	0.2853	0.3067
2016.02	2016 01 19 0510	-0.0134	0.2485	0.3052
2016.02	2016 01 19 0520	0.0452	0.2993	0.3156
2016.02	2016 01 19 0530	0.1115	0.2967	0.3333
2016.02	2016 01 19 0540	0.0604	0.3061	0.3004
2016.02	2016 01 19 0550	0.0072	0.3188	0.3109
2016.02	2016 01 19 0600	0.1328	0.29	0.3244
2016.02	2016 01 20 0000	0.0155	0.2689	0.3154
2016.02	2016 01 20 0010	0.0436	0.304	0.2683
2016.02	2016 01 20 0020	-0.0061	0.2218	0.2837
2016.02	2016 01 20 0030	0.0491	0.0956	0.1084
2016.02	2016 01 20 0040	0.0706	0.2464	0.1297
2016.02	2016 01 20 0050	0.0564	0.2722	0.2345
2016.02	2016 01 20 0100	0.0451	0.2765	0.1693
2016.02	2016 01 20 0110	0.0387	0.217	0.222
2016.02	2016 01 20 0120	0.0468	0.2487	0.2802
2016.02	2016 01 20 0130	0.0426	0.2118	0.2254
2016.02	2016 01 20 0140	0.0388	0.2708	0.3006
2016.02	2016 01 20 0150	0.0378	0.285	0.3245
2016.02	2016 01 20 0200	0.0474	0.2731	0.3333
2016.02	2016 01 20 0210	0.0414	0.2985	0.3276
2016.02	2016 01 20 0220	0.0434	0.2195	0.28
2016.02	2016 01 20 0230	0.0407	0.2243	0.2936
2016.02	2016 01 20 0250	0.0655	0.2766	0.3218
2016.02	2016 01 20 0300	0.0557	0.2509	0.2891
2016.02	2016 01 20 0310	0.0404	0.251	0.3347
2016.02	2016 01 20 0320	0.0616	0.2965	0.3221
2016.02	2016 01 20 0330	0.0612	0.177	0.3062
2016.02	2016 01 20 0340	0.0052	0.2009	0.3111
2016.02	2016 01 20 0350	0.0905	0.2782	0.281
2016.02	2016 01 20 0400	0.069	0.3276	0.3271
2016.02	2016 01 20 0410	0.0836	0.3241	0.3186
2016.02	2016 01 20 0420	0.0784	0.125	0.2997
2016.02	2016 01 20 0430	0.0631	0.1991	0.237
2016.02	2016 01 20 0440	0.0601	0.1936	0.3175
2016.02	2016 01 20 0450	0.0725	0.2807	0.2923
2016.02	2016 01 20 0500	-0.0119	0.2632	0.2816
2016.02	2016 01 20 0510	0.0354	0.1546	0.2871
2016.02	2016 01 20 0520	0.074	0.2078	0.3246
2016.02	2016 01 20 0530	0.0573	0.3027	0.2761
2016.02	2016 01 20 0540	0.0623	0.2098	0.3023
2016.02	2016 01 20 0550	0.0563	0.1095	0.2988
2016.02	2016 01 20 0600	0.0398	0.1915	0.3128
2016.02	2016 01 21 0000	0.1544	0.247	0.2794
2016.02	2016 01 21 0010	0.0417	0.2655	0.2913
2016.02	2016 01 21 0020	0.073	0.2313	0.2588
2016.02	2016 01 21 0030	0.0577	0.2049	0.3049
2016.02	2016 01 21 0040	0.032	0.2424	0.2648
2016.02	2016 01 21 0050	0.177	0.2485	0.2653
2016.02	2016 01 21 0100	0.1294	0.2759	0.2657
2016.02	2016 01 21 0110	0.1217	0.2758	0.2917
2016.02	2016 01 21 0120	0.1181	0.2587	0.2723
2016.02	2016 01 21 0130	0.1268	0.2366	0.3115
2016.02	2016 01 21 0140	0.1111	0.2621	0.2371
2016.02	2016 01 21 0150	0.1421	0.31	0.2257
2016.02	2016 01 21 0200	0.1289	0.2224	0.2431
2016.02	2016 01 21 0210	0.0449	0.2577	0.2283
2016.02	2016 01 21 0220	0.1156	0.1569	0.1584
2016.02	2016 01 21 0230	0.1074	0.2345	0.1143
2016.02	2016 01 21 0250	0.1024	0.2077	0.113
2016.02	2016 01 21 0300	0.0744	0.0919	0.172
2016.02	2016 01 21 0310	0.0562	0.1641	0.1767
2016.02	2016 01 21 0320	0.0655	0.0862	0.2333
2016.02	2016 01 21 0330	0.0288	0.2619	0.2203
2016.02	2016 01 21 0340	0.0247	0.07	0.2331
2016.02	2016 01 21 0350	0.0579	0.1933	0.247
2016.02	2016 01 21 0400	0.0492	0.099	0.2451
2016.02	2016 01 21 0410	0.0665	0.1408	0.2569
2016.02	2016 01 21 0420	0.0663	0.0782	0.2732
2016.02	2016 01 21 0430	0.1163	0.1314	0.2492
2016.02	2016 01 21 0440	0.0914	0.1199	0.2141
2016.02	2016 01 21 0450	0.1246	-0.0253	0.1565
2016.02	2016 01 21 0500	0.0491	0.1072	0.2349
2016.02	2016 01 21 0510	0.0541	0.1649	0.2787
2016.02	2016 01 21 0520	0.0957	0.2038	0.2749
2016.02	2016 01 21 0530	0.0651	0.1279	0.2446
2016.02	2016 01 21 0540	0.0635	0.1841	0.2819
2016.02	2016 01 21 0550	0.0583	0.1168	0.2174
2016.02	2016 01 21 0600	0.0629	0.1161	0.1538
2016.02	2016 01 22 0000	0.1162	0.251	0.321
2016.02	2016 01 22 0010	0.2659	0.2632	0.2982
2016.02	2016 01 22 0020	0.1815	0.2286	0.28
2016.02	2016 01 22 0030	0.0622	0.2312	0.3312
2016.02	2016 01 22 0040	0.0959	0.2429	0.3097
2016.02	2016 01 22 0050	0.2077	0.172	0.3463
2016.02	2016 01 22 0100	0.1506	0.2391	0.3281
2016.02	2016 01 22 0110	0.161	0.253	0.3351
2016.02	2016 01 22 0120	0.1285	0.2176	0.289
2016.02	2016 01 22 0130	0.0667	0.1311	0.3381
2016.02	2016 01 22 0140	0.0731	0.2891	0.31
2016.02	2016 01 22 0150	0.1397	0.2295	0.3348
2016.02	2016 01 22 0200	-0.0269	0.2456	0.3405
2016.02	2016 01 22 0210	0.0377	0.1332	0.318
2016.02	2016 01 22 0220	0.0719	0.2095	0.3181
2016.02	2016 01 22 0230	0.0962	0.0274	0.289
2016.02	2016 01 22 0250	0.0911	0.0496	0.2772
2016.02	2016 01 22 0300	0.1555	0.0891	0.3255
2016.02	2016 01 22 0310	-0.0113	-0.0485	0.316
2016.02	2016 01 22 0320	0.0164	0.0549	0.314
2016.02	2016 01 22 0330	0.1782	0.1396	0.2934
2016.02	2016 01 22 0340	0.1961	0.1644	0.3157
2016.02	2016 01 22 0350	0.0404	0.12	0.2735
2016.02	2016 01 22 0400	0.0988	0.2342	0.3201
2016.02	2016 01 22 0410	0.0805	0.2444	0.303
2016.02	2016 01 22 0420	0.0328	0.2205	0.2481
2016.02	2016 01 22 0430	0.2046	0.2399	0.3181
2016.02	2016 01 22 0440	0.1791	0.2349	0.3061
2016.02	2016 01 22 0450	0.1124	0.3094	0.296
2016.02	2016 01 22 0500	0.0539	0.2282	0.3181
2016.02	2016 01 22 0510	0.0797	0.2012	0.3091
2016.02	2016 01 22 0520	0.1966	0.2745	0.3028
2016.02	2016 01 22 0530	0.0376	0.2329	0.3023
2016.02	2016 01 22 0540	-0.0702	0.256	0.2786
2016.02	2016 01 22 0550	0.2759	0.2898	0.2922
2016.02	2016 01 22 0600	0.1987	0.2995	0.2857
2016.02	2016 01 23 0000	0.0438	0.0771	0.0216
2016.02	2016 01 23 0010	0.049	0.094	0.0543
2016.02	2016 01 23 0020	0.0466	0.0614	0.0504
2016.02	2016 01 23 0030	0.0456	0.051	0.0433
2016.02	2016 01 23 0040	0.034	0.0635	0.0584
2016.02	2016 01 23 0050	0.044	0.1111	0.0359
2016.02	2016 01 23 0100	0.0378	0.0698	0.0514
2016.02	2016 01 23 0110	0.0457	0.0567	0.0293
2016.02	2016 01 23 0120	0.0314	0.0747	0.0376
2016.02	2016 01 23 0130	0.0345	0.0437	0.0395
2016.02	2016 01 23 0140	0.0433	0.0833	0.0416
2016.02	2016 01 23 0150	0.0283	0.0681	0.0543
2016.02	2016 01 23 0200	0.0377	0.0873	0.0458
2016.02	2016 01 23 0210	0.0409	0.0446	0.01
2016.02	2016 01 23 0220	0.0306	0.036	0.0504
2016.02	2016 01 23 0230	0.0413	0.0648	0.0365
2016.02	2016 01 23 0250	0.0378	0.0641	0.0393
2016.02	2016 01 23 0300	0.0364	0.0557	0.0482
2016.02	2016 01 23 0310	0.0492	0.0411	0.0363
2016.02	2016 01 23 0320	0.0505	0.0603	0.0294
2016.02	2016 01 23 0330	0.0396	0.049	0.0484
2016.02	2016 01 23 0340	0.0473	0.0296	0.0567
2016.02	2016 01 23 0350	0.0329	0.0375	0.0318
2016.02	2016 01 23 0400	0.0438	0.0347	0.06
2016.02	2016 01 23 0410	0.0307	0.0676	0.0425
2016.02	2016 01 23 0420	0.0464	0.179	0.0655
2016.02	2016 01 23 0430	0.0401	0.0314	0.0751
2016.02	2016 01 23 0440	0.0427	0.0472	0.084
2016.02	2016 01 23 0450	0.0419	0.0352	0.0416
2016.02	2016 01 23 0500	0.0455	0.0477	0.0461
2016.02	2016 01 23 0510	0.041	0.0704	0.07
2016.02	2016 01 23 0520	0.0461	0.0598	0.0591
2016.02	2016 01 23 0530	0.0467	0.046	0.0068
2016.02	2016 01 23 0540	0.0337	0.0466	0.024
2016.02	2016 01 23 0550	0.0297	0.0247	0.0291
2016.02	2016 01 23 0600	0.0719	0.0407	0.0585
2016.02	2016 01 24 0000	0.1648	0.2422	0.2923
2016.02	2016 01 24 0010	-0.0116	0.1945	0.2734
2016.02	2016 01 24 0020	0.1537	0.2554	0.3145
2016.02	2016 01 24 0030	0.0507	0.2661	0.2834
2016.02	2016 01 24 0040	0.0668	0.2515	0.3114
2016.02	2016 01 24 0050	0.1104	0.2753	0.3011
2016.02	2016 01 24 0100	0.0891	0.2266	0.3032
2016.02	2016 01 24 0110	0.1866	0.2714	0.3183
2016.02	2016 01 24 0120	0.1166	0.19	0.3317
2016.02	2016 01 24 0130	0.0328	0.2713	0.3041
2016.02	2016 01 24 0140	0.0722	0.2562	0.3274
2016.02	2016 01 24 0150	0.0759	0.1977	0.3289
2016.02	2016 01 24 0200	0.0577	0.2695	0.2944
2016.02	2016 01 24 0210	0.0185	0.3195	0.3156
2016.02	2016 01 24 0220	0.0123	0.1985	0.3426
2016.02	2016 01 24 0230	0.0769	0.1867	0.3398
2016.02	2016 01 24 0250	0.0234	0.0343	0.2745
2016.02	2016 01 24 0300	0.0348	0.0534	0.3233
2016.02	2016 01 24 0310	0.0567	0.1302	0.3062
2016.02	2016 01 24 0320	0.0199	0.125	0.305
2016.02	2016 01 24 0330	0.0374	0.2323	0.3451
2016.02	2016 01 24 0340	0.0571	0.2	0.3279
2016.02	2016 01 24 0350	0.0545	0.2321	0.3112
2016.02	2016 01 24 0400	0.0586	0.0574	0.2814
2016.02	2016 01 24 0410	0.0424	0.1736	0.326
2016.02	2016 01 24 0420	0.0524	0.2246	0.2995
2016.02	2016 01 24 0430	0.0657	0.3302	0.254
2016.02	2016 01 24 0440	0.0148	0.2315	0.2552
2016.02	2016 01 24 0450	0.028	0.2754	0.2794
2016.02	2016 01 24 0500	0.0732	0.2686	0.2822
2016.02	2016 01 24 0510	0.023	0.2152	0.2892
2016.02	2016 01 24 0520	0.0659	0.2781	0.3291
2016.02	2016 01 24 0530	0.1245	0.3176	0.3023
2016.02	2016 01 24 0540	0.1236	0.3027	0.3121
2016.02	2016 01 24 0550	0.0619	0.3387	0.3027
2016.02	2016 01 24 0600	0.0579	0.2993	0.2966
2016.03	2016 01 25 0000	0.1648	0.1918	0.2644
2016.03	2016 01 25 0010	0.1433	0.3074	0.3108
2016.03	2016 01 25 0020	0.1434	0.3396	0.3395
2016.03	2016 01 25 0030	-0.0048	0.2647	0.3174
2016.03	2016 01 25 0040	0.0603	0.2338	0.3446
2016.03	2016 01 25 0050	0.0671	0.2515	0.3138
2016.03	2016 01 25 0100	0.0977	0.255	0.2907
2016.03	2016 01 25 0110	0.1197	0.2542	0.3153
2016.03	2016 01 25 0120	0.0967	0.3	0.3318
2016.03	2016 01 25 0130	0.1451	0.2967	0.3377
2016.03	2016 01 25 0140	0.1506	0.2691	0.311
2016.03	2016 01 25 0150	0.0554	0.2789	0.3263
2016.03	2016 01 25 0200	0.1119	0.2263	0.3389
2016.03	2016 01 25 0210	0.0676	0.2554	0.3281
2016.03	2016 01 25 0220	0.0864	0.2408	0.3294
2016.03	2016 01 25 0230	0.0676	0.216	0.3176
2016.03	2016 01 25 0250	0.019	0.2836	0.3333
2016.03	2016 01 25 0300	0.0391	0.2697	0.3164
2016.03	2016 01 25 0310	0.0811	0.2969	0.3258
2016.03	2016 01 25 0320	-0.0565	0.2664	0.3293
2016.03	2016 01 25 0330	0.1118	0.2581	0.3307
2016.03	2016 01 25 0340	0.0295	0.2828	0.321
2016.03	2016 01 25 0350	0.0125	0.3148	0.3235
2016.03	2016 01 25 0400	0.0858	0.2606	0.3105
2016.03	2016 01 25 0410	0.055	0.2752	0.3243
2016.03	2016 01 25 0420	0.1105	0.3126	0.3239
2016.03	2016 01 25 0430	0.194	0.298	0.3139
2016.03	2016 01 25 0440	0.1197	0.3186	0.2608
2016.03	2016 01 25 0450	0.0798	0.2787	0.3261
2016.03	2016 01 25 0500	0.0024	0.3077	0.2928
2016.03	2016 01 25 0510	0.0825	0.2845	0.3253
2016.03	2016 01 25 0520	0.1651	0.2803	0.3091
2016.03	2016 01 25 0530	0.1133	0.3106	0.3041
2016.03	2016 01 25 0540	0.0756	0.254	0.3121
2016.03	2016 01 25 0550	0.0987	0.3115	0.2868
2016.03	2016 01 25 0600	0.1026	0.2727	0.3167
2016.03	2016 01 26 0000	0.0872	0.2826	0.3096
2016.03	2016 01 26 0010	0.1864	0.2696	0.3067
2016.03	2016 01 26 0020	0.2072	0.2204	0.3072
2016.03	2016 01 26 0030	0.2594	0.2515	0.3215
2016.03	2016 01 26 0040	0.2058	0.3068	0.3242
2016.03	2016 01 26 0050	0.2296	0.2898	0.2944
2016.03	2016 01 26 0100	0.1758	0.2596	0.3037
2016.03	2016 01 26 0110	0.2063	0.2762	0.2854
2016.03	2016 01 26 0120	0.2291	0.2634	0.2995
2016.03	2016 01 26 0130	0.2304	0.2552	0.2847
2016.03	2016 01 26 0140	0.1695	0.2	0.3013
2016.03	2016 01 26 0150	0.1909	0.2634	0.3106
2016.03	2016 01 26 0200	0.1626	0.2583	0.3226
2016.03	2016 01 26 0210	0.1876	0.2334	0.2978
2016.03	2016 01 26 0220	0.2347	0.2884	0.3346
2016.03	2016 01 26 0230	0.165	0.3141	0.307
2016.03	2016 01 26 0250	0.1328	0.2567	0.3421
2016.03	2016 01 26 0300	0.1881	0.257	0.2724
2016.03	2016 01 26 0310	0.2237	0.2684	0.2941
2016.03	2016 01 26 0320	0.2081	0.263	0.3204
2016.03	2016 01 26 0330	0.1968	0.2362	0.2877
2016.03	2016 01 26 0340	0.2029	0.0504	0.2813
2016.03	2016 01 26 0350	0.1354	0.0805	0.3013
2016.03	2016 01 26 0400	0.1421	0.0512	0.3161
2016.03	2016 01 26 0410	0.1615	0.2371	0.2954
2016.03	2016 01 26 0420	0.2688	0.2286	0.2966
2016.03	2016 01 26 0430	0.1947	0.2783	0.245
2016.03	2016 01 26 0440	0.1246	0.0602	0.1733
2016.03	2016 01 26 0450	0.0986	0.2865	0.2268
2016.03	2016 01 26 0500	0.1018	0.1078	0.2692
2016.03	2016 01 26 0510	0.246	0.2738	0.2738
2016.03	2016 01 26 0520	0.2136	0.2444	0.2915
2016.03	2016 01 26 0530	0.1127	0.2632	0.302
2016.03	2016 01 26 0540	0.2686	0.1983	0.3108
2016.03	2016 01 26 0550	0.1835	0.2593	0.2819
2016.03	2016 01 26 0600	0.2525	0.2775	0.2705
2016.03	2016 01 27 0000	0.0545	0.2862	0.2945
2016.03	2016 01 27 0010	0.1802	0.2917	0.3046
2016.03	2016 01 27 0020	0.1294	0.3071	0.2919
2016.03	2016 01 27 0030	0.1847	0.2959	0.3
2016.03	2016 01 27 0040	0.154	0.2508	0.2865
2016.03	2016 01 27 0050	0.2062	0.2732	0.3351
2016.03	2016 01 27 0100	0.2294	0.1888	0.3179
2016.03	2016 01 27 0110	0.2217	0.1753	0.2929
2016.03	2016 01 27 0120	0.2092	0.1718	0.3
2016.03	2016 01 27 0130	0.2301	0.2716	0.3182
2016.03	2016 01 27 0140	0.1821	0.232	0.3092
2016.03	2016 01 27 0150	0.1671	0.2348	0.3021
2016.03	2016 01 27 0200	0.2135	0.2183	0.3036
2016.03	2016 01 27 0210	0.0993	0.2456	0.2893
2016.03	2016 01 27 0220	0.1813	0.2559	0.3192
2016.03	2016 01 27 0230	0.1405	0.2098	0.3074
2016.03	2016 01 27 0250	0.139	0.2393	0.2965
2016.03	2016 01 27 0300	0.2019	0.2352	0.3258
2016.03	2016 01 27 0310	0.1344	0.2537	0.3206
2016.03	2016 01 27 0320	0.1546	0.242	0.3123
2016.03	2016 01 27 0330	0.2362	0.0757	0.3142
2016.03	2016 01 27 0340	0.261	0.2676	0.3171
2016.03	2016 01 27 0350	0.132	0.2549	0.2866
2016.03	2016 01 27 0400	0.2457	0.2352	0.2653
2016.03	2016 01 27 0410	0.1828	0.2757	0.2912
2016.03	2016 01 27 0420	0.133	0.2769	0.3164
2016.03	2016 01 27 0430	0.1223	0.3017	0.3221
2016.03	2016 01 27 0440	0.1405	0.2293	0.2519
2016.03	2016 01 27 0450	0.012	0.2626	0.2787
2016.03	2016 01 27 0500	0.1484	0.2732	0.3
2016.03	2016 01 27 0510	0.1707	0.2885	0.2958
2016.03	2016 01 27 0520	0.1709	0.2784	0.2883
2016.03	2016 01 27 0530	0.1869	0.2287	0.2287
2016.03	2016 01 27 0540	0.1709	0.3214	0.2867
2016.03	2016 01 27 0550	0.1767	0.2479	0.2763
2016.03	2016 01 27 0600	0.1748	0.2926	0.2735
2016.03	2016 01 28 0000	0.0875	0.3025	0.2657
2016.03	2016 01 28 0010	0.0833	0.2365	0.2568
2016.03	2016 01 28 0020	0.0382	0.2515	0.2699
2016.03	2016 01 28 0030	0.2123	0.2595	0.2628
2016.03	2016 01 28 0040	0.1076	0.2559	0.2733
2016.03	2016 01 28 0050	0.0753	0.2473	0.2861
2016.03	2016 01 28 0100	-0.0811	0.2667	0.2737
2016.03	2016 01 28 0110	0.1235	0.2621	0.2947
2016.03	2016 01 28 0120	0.2034	0.236	0.2815
2016.03	2016 01 28 0130	0.1127	0.2	0.3036
2016.03	2016 01 28 0140	0.2425	0.159	0.2987
2016.03	2016 01 28 0150	0.2074	0.2008	0.3098
2016.03	2016 01 28 0200	0.1876	0.2078	0.3022
2016.03	2016 01 28 0210	0.1956	0.2137	0.2808
2016.03	2016 01 28 0220	0.2563	0.2354	0.2962
2016.03	2016 01 28 0230	0.2314	0.2509	0.3119
2016.03	2016 01 28 0250	0.2041	0.2277	0.2714
2016.03	2016 01 28 0300	0.0936	0.2531	0.3094
2016.03	2016 01 28 0310	0.0764	0.2791	0.2964
2016.03	2016 01 28 0320	0.0589	0.2871	0.284
2016.03	2016 01 28 0330	0.0422	0.2682	0.2885
2016.03	2016 01 28 0340	0.0656	0.2948	0.2825
2016.03	2016 01 28 0350	0.0534	0.2745	0.3098
2016.03	2016 01 28 0400	0.0641	0.2854	0.2415
2016.03	2016 01 28 0410	0.0503	0.2495	0.2755
2016.03	2016 01 28 0420	0.0429	0.1751	0.2252
2016.03	2016 01 28 0430	0.0542	0.082	0.284
2016.03	2016 01 28 0440	0.0636	-0.127	0.2916
2016.03	2016 01 28 0450	0.0494	-0.0435	0.2842
2016.03	2016 01 28 0500	0.1143	0.1471	0.2556
2016.03	2016 01 28 0510	0.082	-0.0583	0.2616
2016.03	2016 01 28 0520	0.0393	-0.079	0.2882
2016.03	2016 01 28 0530	0.1037	0.117	0.2459
2016.03	2016 01 28 0540	0.0439	0.3173	0.2297
2016.03	2016 01 28 0550	0.1589	0.2719	0.2446
2016.03	2016 01 28 0600	0.0801	0.2593	0.259
2016.03	2016 01 29 0000	0.0484	0.081	0.0391
2016.03	2016 01 29 0010	0.0453	0.039	0.0267
2016.03	2016 01 29 0020	0.0282	0.0579	0.0444
2016.03	2016 01 29 0030	0.0235	0.0708	0.045
2016.03	2016 01 29 0040	0.0271	0.0504	0.0265
2016.03	2016 01 29 0050	0.0271	0.1034	0.0388
2016.03	2016 01 29 0100	0.0249	0.1119	0.0412
2016.03	2016 01 29 0110	0.0235	0.1031	0.0183
2016.03	2016 01 29 0120	0.0131	0.018	0.0443
2016.03	2016 01 29 0130	0.0235	0.0561	0.0392
2016.03	2016 01 29 0140	0.0224	0.0638	0.0363
2016.03	2016 01 29 0150	0.021	0.048	0.0318
2016.03	2016 01 29 0200	0.0212	0.0349	0.0344
2016.03	2016 01 29 0210	0.0222	0.0406	0.0281
2016.03	2016 01 29 0220	0.0215	0.0524	0.035
2016.03	2016 01 29 0230	0.0216	-0.0051	0.0389
2016.03	2016 01 29 0250	0.0251	0.008	0.0281
2016.03	2016 01 29 0300	0.0256	0.0637	0.0265
2016.03	2016 01 29 0310	0.0268	0.0121	0.0213
2016.03	2016 01 29 0320	0.0256	0.0865	0.0384
2016.03	2016 01 29 0330	0.0279	0.0847	0.0498
2016.03	2016 01 29 0340	0.0244	0.0456	0.0114
2016.03	2016 01 29 0350	0.0245	0.0468	0.03
2016.03	2016 01 29 0400	0.0247	0.0412	0.0484
2016.03	2016 01 29 0410	0.0235	0.0119	0.0334
2016.03	2016 01 29 0420	0.0252	0.0355	0.0343
2016.03	2016 01 29 0430	0.0302	0.0286	0.0201
2016.03	2016 01 29 0440	0.0209	0.0056	0.0362
2016.03	2016 01 29 0450	0.0139	0.0502	0.0291
2016.03	2016 01 29 0500	0.0251	0.02	0.0334
2016.03	2016 01 29 0510	0.0249	0.0341	0.0278
2016.03	2016 01 29 0520	0.0279	0.0509	0.0352
2016.03	2016 01 29 0530	0.0262	0.0424	0.0326
2016.03	2016 01 29 0540	0.0285	0.0694	0.0375
2016.03	2016 01 29 0550	0.0309	0.0363	0.0243
2016.03	2016 01 29 0600	0.0339	0.0376	0.0332
2016.03	2016 01 30 0000	0.0567	0.0369	0.0194
2016.03	2016 01 30 0010	0.0431	0.0314	0.035
2016.03	2016 01 30 0020	0.0479	0.0367	0.0437
2016.03	2016 01 30 0030	0.0527	0.038	0.0419
2016.03	2016 01 30 0040	0.0448	0.0367	0.0306
2016.03	2016 01 30 0050	0.0485	0.0321	0.0299
2016.03	2016 01 30 0100	0.0465	0.0282	0.0331
2016.03	2016 01 30 0110	0.0439	0.0306	0.0435
2016.03	2016 01 30 0120	0.0387	0.0301	0.0405
2016.03	2016 01 30 0130	0.0407	0.0331	0.0354
2016.03	2016 01 30 0140	0.0288	0.0304	0.0352
2016.03	2016 01 30 0150	0.0377	0.0426	0.0308
2016.03	2016 01 30 0200	0.0464	0.0352	0.0345
2016.03	2016 01 30 0210	0.0421	0.0317	0.0411
2016.03	2016 01 30 0220	0.0403	0.0327	0.0443
2016.03	2016 01 30 0230	0.0431	0.0425	0.044
2016.03	2016 01 30 0250	0.0449	0.0262	0.0403
2016.03	2016 01 30 0300	0.0538	0.0245	0.0418
2016.03	2016 01 30 0310	0.0446	0.0303	0.0518
2016.03	2016 01 30 0320	0.0326	0.0333	0.042
2016.03	2016 01 30 0330	0.0434	0.0385	0.037
2016.03	2016 01 30 0340	0.053	0.032	0.0411
2016.03	2016 01 30 0350	0.0477	0.0328	0.0358
2016.03	2016 01 30 0400	0.0469	0.0272	0.0386
2016.03	2016 01 30 0410	0.0498	0.0406	0.0321
2016.03	2016 01 30 0420	0.0501	0.0438	0.0326
2016.03	2016 01 30 0430	0.0439	0.0274	0.0282
2016.03	2016 01 30 0440	0.0416	0.0405	0.0362
2016.03	2016 01 30 0450	0.049	0.0435	0.0347
2016.03	2016 01 30 0500	0.0579	0.0375	0.0443
2016.03	2016 01 30 0510	0.1115	0.0387	0.0435
2016.03	2016 01 30 0520	0.0706	0.0428	0.0165
2016.03	2016 01 30 0530	0.0478	0.049	0.0037
2016.03	2016 01 30 0540	0.0513	0.0528	0.0575
2016.03	2016 01 30 0550	0.039	0.0358	0.0885
2016.03	2016 01 30 0600	0.0534	0.0215	0.0452
2016.03	2016 01 31 0000	0.1703	0.1298	0.2662
2016.03	2016 01 31 0010	0.2938	0.1661	0.2833
2016.03	2016 01 31 0020	0.2506	0.1636	0.2686
2016.03	2016 01 31 0030	0.2288	0.1264	0.2638
2016.03	2016 01 31 0040	0.1768	-0.0495	0.2948
2016.03	2016 01 31 0050	0.2016	0.2136	0.2809
2016.03	2016 01 31 0100	0.2177	0.1157	0.2649
2016.03	2016 01 31 0110	0.2454	0.1446	0.3163
2016.03	2016 01 31 0120	0.3244	0.0462	0.2682
2016.03	2016 01 31 0130	0.2313	0.1035	0.2766
2016.03	2016 01 31 0140	0.2512	0.0637	0.3016
2016.03	2016 01 31 0150	0.2812	-0.0054	0.3026
2016.03	2016 01 31 0200	0.2446	-0.0328	0.3193
2016.03	2016 01 31 0210	0.224	-0.0105	0.3139
2016.03	2016 01 31 0220	0.2485	-0.0249	0.3102
2016.03	2016 01 31 0230	0.126	0.0092	0.2922
2016.03	2016 01 31 0250	0.1409	0.0228	0.2953
2016.03	2016 01 31 0300	0.1522	0.0482	0.316
2016.03	2016 01 31 0310	0.1052	0.075	0.2872
2016.03	2016 01 31 0320	0.1587	0.1466	0.2805
2016.03	2016 01 31 0330	0.0658	0.0409	0.3017
2016.03	2016 01 31 0340	0.1069	0.0029	0.3019
2016.03	2016 01 31 0350	0.1011	0.0675	0.2863
2016.03	2016 01 31 0400	0.1041	0.0988	0.3009
2016.03	2016 01 31 0410	0.155	0.056	0.2659
2016.03	2016 01 31 0420	0.1951	0.1114	0.2607
2016.03	2016 01 31 0430	0.1421	0.0651	0.2692
2016.03	2016 01 31 0440	0.2645	0.0374	0.2708
2016.03	2016 01 31 0450	0.158	0.0409	0.2791
2016.03	2016 01 31 0500	0.0656	-0.1083	0.2629
2016.03	2016 01 31 0510	0.1256	0.1767	0.2622
2016.03	2016 01 31 0520	0.2472	0.0436	0.2597
2016.03	2016 01 31 0530	0.1442	0.0165	0.289
2016.03	2016 01 31 0540	0.1832	-0.038	0.2401
2016.03	2016 01 31 0550	0.1774	-0.1314	0.2636
2016.03	2016 01 31 0600	0.2857	-0.0372	0.2231
2016.03	2016 02 01 0000	0.0603	0.0531	0.0547
2016.03	2016 02 01 0010	0.0558	0.0419	0.0454
2016.03	2016 02 01 0020	0.0636	0.0444	0.0507
2016.03	2016 02 01 0030	0.0594	0.038	0.0475
2016.03	2016 02 01 0050	0.0638	0.0331	0.0417
2016.03	2016 02 01 0100	0.06	0.0432	0.0408
2016.03	2016 02 01 0110	0.0637	0.0278	0.0764
2016.03	2016 02 01 0120	0.0594	0.0425	0.072
2016.03	2016 02 01 0130	0.0563	0.039	0.0593
2016.03	2016 02 01 0140	0.0514	0.039	0.0526
2016.03	2016 02 01 0150	0.0554	0.0435	0.0427
2016.03	2016 02 01 0200	0.0522	0.0363	0.0447
2016.03	2016 02 01 0210	0.0483	0.0429	0.0449
2016.03	2016 02 01 0220	0.0543	0.0431	0.0602
2016.03	2016 02 01 0230	0.0491	0.0501	0.0368
2016.03	2016 02 01 0250	0.0567	0.0426	0.0536
2016.03	2016 02 01 0300	0.0596	0.0456	0.0768
2016.03	2016 02 01 0310	0.0452	0.0486	0.0494
2016.03	2016 02 01 0320	0.0629	0.0554	0.0477
2016.03	2016 02 01 0330	0.0744	0.0439	0.0404
2016.03	2016 02 01 0340	0.0571	0.061	0.0594
2016.03	2016 02 01 0350	0.0555	0.0493	0.043
2016.03	2016 02 01 0400	0.0521	0.0373	0.0411
2016.03	2016 02 01 0410	0.0553	0.0642	0.0516
2016.03	2016 02 01 0420	0.0637	0.0462	0.0471
2016.03	2016 02 01 0430	0.0813	0.0664	0.0421
2016.03	2016 02 01 0440	0.0558	0.0532	0.0473
2016.03	2016 02 01 0450	0.0571	0.0569	0.0465
2016.03	2016 02 01 0500	0.0683	0.0541	0.0415
2016.03	2016 02 01 0510	0.0578	0.0573	0.0454
2016.03	2016 02 01 0520	0.0603	0.06	0.0283
2016.03	2016 02 01 0530	0.0695	0.0785	0.0452
2016.03	2016 02 01 0540	0.0673	0.0521	0.0639
2016.03	2016 02 01 0550	0.0771	0.0537	0.0513
2016.03	2016 02 01 0600	0.0702	0.0571	0.0587
2016.03	2016 02 02 0000	0.0673	0.1268	0.305
2016.03	2016 02 02 0010	0.1063	0.182	0.3085
2016.03	2016 02 02 0020	0.0877	0.164	0.278
2016.03	2016 02 02 0030	0.1492	-0.0357	0.3175
2016.03	2016 02 02 0040	0.0833	0.1041	0.3182
2016.03	2016 02 02 0050	0.2139	0.1708	0.3244
2016.03	2016 02 02 0100	0.2039	0.1581	0.3143
2016.03	2016 02 02 0110	0.2058	0.1758	0.3202
2016.03	2016 02 02 0120	0.2644	0.1489	0.3333
2016.03	2016 02 02 0130	0.1676	0.1472	0.3379
2016.03	2016 02 02 0140	0.1317	0.1741	0.3363
2016.03	2016 02 02 0150	0.0818	0.1653	0.3205
2016.03	2016 02 02 0200	0.0803	0.1532	0.3011
2016.03	2016 02 02 0210	0.0921	0.0549	0.3197
2016.03	2016 02 02 0220	0.0886	0.1693	0.3228
2016.03	2016 02 02 0230	0.0475	0.141	0.3371
2016.03	2016 02 02 0250	0.1204	0.1834	0.2923
2016.03	2016 02 02 0300	0.1113	0.135	0.282
2016.03	2016 02 02 0310	0.1111	0.2018	0.3295
2016.03	2016 02 02 0320	0.1016	0.0083	0.3105
2016.03	2016 02 02 0330	0.1068	0.0265	0.3215
2016.03	2016 02 02 0340	0.0939	0.038	0.3347
2016.03	2016 02 02 0350	0.0544	0.08	0.3237
2016.03	2016 02 02 0400	0.172	0.182	0.3531
2016.03	2016 02 02 0410	0.0424	0.152	0.2996
2016.03	2016 02 02 0420	0.0983	0.1784	0.3065
2016.03	2016 02 02 0430	0.0105	0.1062	0.2978
2016.03	2016 02 02 0440	0.2243	0.0875	0.3123
2016.03	2016 02 02 0450	0.0538	-0.2231	0.2898
2016.03	2016 02 02 0500	0.2069	0.1212	0.2692
2016.03	2016 02 02 0510	-0.0253	0.1203	0.2991
2016.03	2016 02 02 0520	0.0408	0.1462	0.3215
2016.03	2016 02 02 0530	0.1398	0.068	0.3097
2016.03	2016 02 02 0540	0.102	-0.0324	0.3017
2016.03	2016 02 02 0550	0.1324	0.1694	0.2761
2016.03	2016 02 02 0600	0.2139	-0.0181	0.2691
2016.03	2016 02 03 0000	0.2453	0.2312	0.3034
2016.03	2016 02 03 0010	0.2812	0.0227	0.2834
2016.03	2016 02 03 0020	0.3041	0.1809	0.2985
2016.03	2016 02 03 0030	0.248	0.1604	0.3046
2016.03	2016 02 03 0040	0.3172	0.1838	0.3003
2016.03	2016 02 03 0050	0.2927	0.2072	0.3228
2016.03	2016 02 03 0100	0.1816	0.1864	0.3165
2016.03	2016 02 03 0110	0.2279	0.163	0.2974
2016.03	2016 02 03 0120	0.192	0.1526	0.3126
2016.03	2016 02 03 0130	0.1601	0.0636	0.2267
2016.03	2016 02 03 0140	0.1745	0.0769	0.2973
2016.03	2016 02 03 0150	0.1994	0.0845	0.3333
2016.03	2016 02 03 0200	0.2588	0.1078	0.3152
2016.03	2016 02 03 0210	0.2097	-0.001	0.3242
2016.03	2016 02 03 0220	0.2661	0.1448	0.311
2016.03	2016 02 03 0230	0.2485	0.1072	0.342
2016.03	2016 02 03 0250	0.2377	0.1387	0.2984
2016.03	2016 02 03 0300	0.1844	0.0864	0.3333
2016.03	2016 02 03 0310	0.2128	0.0468	0.318
2016.03	2016 02 03 0320	0.1983	-0.0101	0.3216
2016.03	2016 02 03 0330	0.2217	0.1187	0.2948
2016.03	2016 02 03 0340	0.2319	0.0107	0.3075
2016.03	2016 02 03 0350	0.2096	0.0902	0.3306
2016.03	2016 02 03 0400	0.2013	0.0644	0.3047
2016.03	2016 02 03 0410	0.2145	0.1226	0.3072
2016.03	2016 02 03 0420	0.1468	0.0668	0.3045
2016.03	2016 02 03 0430	0.1773	0.0779	0.3302
2016.03	2016 02 03 0440	0.1615	0.081	0.3217
2016.03	2016 02 03 0450	0.1573	0.0884	0.3055
2016.03	2016 02 03 0500	0.1673	0.0261	0.2809
2016.03	2016 02 03 0510	0.2895	0.0605	0.3086
2016.03	2016 02 03 0520	0.1818	0.0679	0.292
2016.03	2016 02 03 0530	0.2805	0.1387	0.2727
2016.03	2016 02 03 0540	0.2243	0.0686	0.2881
2016.03	2016 02 03 0550	0.2276	0.1094	0.2806
2016.03	2016 02 03 0600	0.2063	0.1233	0.2685
2016.04	2016 02 04 0000	0.3003	0.1871	0.2857
2016.04	2016 02 04 0010	0.3543	0.15	0.2926
2016.04	2016 02 04 0020	0.3608	0.0386	0.3009
2016.04	2016 02 04 0030	0.2765	0.1485	0.3105
2016.04	2016 02 04 0040	0.2786	0.0704	0.3169
2016.04	2016 02 04 0050	0.1547	0.0857	0.3111
2016.04	2016 02 04 0100	0.0453	0.0795	0.3153
2016.04	2016 02 04 0110	0.0648	0.0764	0.3115
2016.04	2016 02 04 0120	0.0505	0.0621	0.3099
2016.04	2016 02 04 0130	0.0471	0.1381	0.2791
2016.04	2016 02 04 0140	0.0145	0.0302	0.3347
2016.04	2016 02 04 0150	-0.0539	0.0741	0.3239
2016.04	2016 02 04 0200	0.0726	0.0781	0.3012
2016.04	2016 02 04 0210	0.045	0.1716	0.3055
2016.04	2016 02 04 0220	0.0636	0.1508	0.337
2016.04	2016 02 04 0230	0.0449	0.1561	0.2849
2016.04	2016 02 04 0250	0.1316	0.206	0.3275
2016.04	2016 02 04 0300	0.0988	0.2258	0.2943
2016.04	2016 02 04 0310	0.0832	0.136	0.3055
2016.04	2016 02 04 0320	0.066	0.1783	0.3109
2016.04	2016 02 04 0330	0.0799	0.1698	0.3037
2016.04	2016 02 04 0340	-0.0032	0.1799	0.3101
2016.04	2016 02 04 0350	-0.0413	0.1763	0.3052
2016.04	2016 02 04 0400	0.0781	0.1563	0.3115
2016.04	2016 02 04 0410	0.2014	0.1831	0.2824
2016.04	2016 02 04 0420	0.1064	0.17	0.2731
2016.04	2016 02 04 0430	0.1951	0.1978	0.29
2016.04	2016 02 04 0440	0.1854	0.1423	0.2776
2016.04	2016 02 04 0450	0.0493	0.1706	0.278
2016.04	2016 02 04 0500	0.0481	0.2286	0.2819
2016.04	2016 02 04 0510	0.1642	0.0816	0.2757
2016.04	2016 02 04 0520	0.0714	-0.0484	0.2738
2016.04	2016 02 04 0530	0.1119	-0.0364	0.2827
2016.04	2016 02 04 0540	0.0989	0.1216	0.2492
2016.04	2016 02 04 0550	0.064	0.1085	0.2715
2016.04	2016 02 04 0600	0.0645	0.1042	0.2593
2016.04	2016 02 05 0000	0.2096	0.2448	0.2613
2016.04	2016 02 05 0010	0.2611	0.1928	0.2362
2016.04	2016 02 05 0020	0.2802	0.2149	0.2522
2016.04	2016 02 05 0030	0.2783	0.1762	0.2678
2016.04	2016 02 05 0050	0.2552	0.2028	0.2746
2016.04	2016 02 05 0100	0.2153	0.2301	0.2897
2016.04	2016 02 05 0110	0.1992	0.222	0.2966
2016.04	2016 02 05 0120	0.326	0.197	0.2863
2016.04	2016 02 05 0130	0.2415	0.2022	0.3019
2016.04	2016 02 05 0140	0.2438	0.1957	0.3138
2016.04	2016 02 05 0150	0.1963	0.188	0.2986
2016.04	2016 02 05 0200	0.1682	0.1841	0.302
2016.04	2016 02 05 0210	0.1711	0.2194	0.3021
2016.04	2016 02 05 0220	0.1706	0.2452	0.3086
2016.04	2016 02 05 0230	0.205	0.2161	0.3013
2016.04	2016 02 05 0250	0.188	0.2348	0.3023
2016.04	2016 02 05 0300	0.2134	0.2236	0.3164
2016.04	2016 02 05 0310	0.1868	0.2317	0.305
2016.04	2016 02 05 0320	0.1403	0.2105	0.3022
2016.04	2016 02 05 0330	0.157	0.2252	0.3004
2016.04	2016 02 05 0340	0.1598	0.2206	0.2918
2016.04	2016 02 05 0350	0.1802	0.2388	0.2962
2016.04	2016 02 05 0400	0.1195	0.2328	0.283
2016.04	2016 02 05 0410	0.0996	0.2269	0.2981
2016.04	2016 02 05 0420	0.158	0.1218	0.2991
2016.04	2016 02 05 0430	0.1297	0.1724	0.2971
2016.04	2016 02 05 0440	0.1317	0.0796	0.2656
2016.04	2016 02 05 0450	0.1676	0.1019	0.2731
2016.04	2016 02 05 0500	0.164	0.173	0.1288
2016.04	2016 02 05 0510	0.1429	0.1743	0.2308
2016.04	2016 02 05 0520	0.1574	0.1683	0.2053
2016.04	2016 02 05 0530	0.2017	0.2	0.1868
2016.04	2016 02 05 0540	0.2214	0.2194	0.0336
2016.04	2016 02 05 0550	0.2318	0.2039	0.2189
2016.04	2016 02 05 0600	0.1927	0.213	0.2715
2016.04	2016 02 06 0000	0.088	0.1086	0.0819
2016.04	2016 02 06 0010	0.0675	0.1151	0.0652
2016.04	2016 02 06 0020	0.0996	0.0785	0.061
2016.04	2016 02 06 0030	0.0623	0.1105	0.0529
2016.04	2016 02 06 0040	0.0828	0.0374	0.0457
2016.04	2016 02 06 0050	0.0571	0.0964	0.0451
2016.04	2016 02 06 0100	0.0879	0.034	0.0655
2016.04	2016 02 06 0110	0.1005	0.0022	0.0673
2016.04	2016 02 06 0120	0.0741	-0.0077	0.0547
2016.04	2016 02 06 0130	0.0924	0.0557	0.0406
2016.04	2016 02 06 0140	0.0875	0.0847	0.0407
2016.04	2016 02 06 0150	0.0443	0.1504	0.097
2016.04	2016 02 06 0200	0.0455	0.1033	0.167
2016.04	2016 02 06 0210	0.0506	0.0516	0.0835
2016.04	2016 02 06 0220	0.0653	0.1755	0.0347
2016.04	2016 02 06 0230	0.0369	0.0878	0.108
2016.04	2016 02 06 0250	0.0804	0.0855	0.0044
2016.04	2016 02 06 0300	0.1466	0.0564	0.0423
2016.04	2016 02 06 0310	0.2304	0.0342	0.0487
2016.04	2016 02 06 0320	0.1614	0.0173	0.0861
2016.04	2016 02 06 0330	0.2827	0.0524	0.119
2016.04	2016 02 06 0340	0.0468	0.0626	0.0747
2016.04	2016 02 06 0350	0.2659	0.051	0.043
2016.04	2016 02 06 0400	0.1902	0.0954	0.0698
2016.04	2016 02 06 0410	0.121	0.0613	0.0909
2016.04	2016 02 06 0420	0.0363	0.0646	0.1028
2016.04	2016 02 06 0430	0.0494	0.0502	0.0711
2016.04	2016 02 06 0440	0.0829	0.0515	0.0766
2016.04	2016 02 06 0450	0.2168	0.0541	0.1153
2016.04	2016 02 06 0500	0.0947	0.0413	0.0593
2016.04	2016 02 06 0510	0.1468	0.0509	0.0579
2016.04	2016 02 06 0520	0.1233	0.0521	0.07
2016.04	2016 02 06 0530	0.1264	0.0558	0.0513
2016.04	2016 02 06 0540	0.0808	0.0518	0.0586
2016.04	2016 02 06 0550	0.223	0.0554	0.0623
2016.04	2016 02 06 0600	0.1257	0.0519	0.0487
2016.04	2016 02 07 0000	0.2803	0.1939	0.322
2016.04	2016 02 07 0010	0.2557	0.2148	0.2938
2016.04	2016 02 07 0020	0.2685	0.2241	0.2965
2016.04	2016 02 07 0030	0.2771	0.2141	0.2826
2016.04	2016 02 07 0040	0.357	0.2337	0.3178
2016.04	2016 02 07 0050	0.1098	0.2089	0.3267
2016.04	2016 02 07 0100	0.0539	0.2151	0.3033
2016.04	2016 02 07 0110	0.0407	0.2183	0.3047
2016.04	2016 02 07 0120	0.0505	0.1972	0.2973
2016.04	2016 02 07 0130	0.0843	0.1975	0.3474
2016.04	2016 02 07 0140	0.0175	0.219	0.304
2016.04	2016 02 07 0150	0.1741	0.2133	0.3397
2016.04	2016 02 07 0200	0.1508	0.2053	0.3101
2016.04	2016 02 07 0210	0.0095	0.2046	0.3262
2016.04	2016 02 07 0220	0.0875	0.2274	0.3333
2016.04	2016 02 07 0230	0.105	0.2129	0.3152
2016.04	2016 02 07 0250	0.2402	0.2333	0.3182
2016.04	2016 02 07 0300	0.138	0.1364	0.0616
2016.04	2016 02 07 0310	0.1635	0.0156	0.2414
2016.04	2016 02 07 0320	0.1671	0.093	0.0995
2016.04	2016 02 07 0330	0.1838	0.1009	0.3356
2016.04	2016 02 07 0340	0.2101	0.1864	0.0913
2016.04	2016 02 07 0350	0.1843	0.0921	0.3394
2016.04	2016 02 07 0400	0.2544	-0.2129	0.2045
2016.04	2016 02 07 0410	0.1782	0.0572	0.1986
2016.04	2016 02 07 0420	0.2268	0.1166	0.362
2016.04	2016 02 07 0430	0.2781	0.0048	0.2218
2016.04	2016 02 07 0440	0.2248	0.0619	0.2818
2016.04	2016 02 07 0450	0.2393	-0.048	0.3048
2016.04	2016 02 07 0500	0.1947	-0.0239	0.2929
2016.04	2016 02 07 0510	0.2156	0.087	0.31
2016.04	2016 02 07 0520	0.217	0.0287	0.2958
2016.04	2016 02 07 0530	0.2577	-0.0089	0.3372
2016.04	2016 02 07 0540	0.2189	-0.0043	0.3123
2016.04	2016 02 07 0550	0.3395	0.1145	0.3289
2016.04	2016 02 07 0600	0.2704	0.1124	0.3071
2016.04	2016 02 08 0000	0.2673	0.1495	0.2803
2016.04	2016 02 08 0010	0.2844	0.1175	0.2832
2016.04	2016 02 08 0020	0.2857	0.1607	0.1581
2016.04	2016 02 08 0030	0.2245	0.1763	0.0438
2016.04	2016 02 08 0040	0.295	0.1256	0.1133
2016.04	2016 02 08 0050	0.3171	0.1082	0.1109
2016.04	2016 02 08 0100	0.2033	0.1486	0.2585
2016.04	2016 02 08 0110	0.2317	0.1785	0.0568
2016.04	2016 02 08 0120	0.1774	0.1393	0.1062
2016.04	2016 02 08 0130	0.2884	0.0705	0.081
2016.04	2016 02 08 0140	0.2581	0.0897	0.0646
2016.04	2016 02 08 0150	0.2669	0.1586	0.0711
2016.04	2016 02 08 0200	0.2171	0.1758	0.026
2016.04	2016 02 08 0210	0.2439	0.185	0.121
2016.04	2016 02 08 0220	0.2109	0.2	0.0589
2016.04	2016 02 08 0230	0.2783	0.2171	0.0524
2016.04	2016 02 08 0250	0.1984	0.2184	0.1044
2016.04	2016 02 08 0300	0.24	0.2091	0.24
2016.04	2016 02 08 0310	0.2607	0.2274	0.1866
2016.04	2016 02 08 0320	0.2268	0.1904	0.0087
2016.04	2016 02 08 0330	0.263	0.1965	0.3113
2016.04	2016 02 08 0340	0.2135	0.2175	0.2128
2016.04	2016 02 08 0350	0.2426	0.2268	0.0121
2016.04	2016 02 08 0400	0.198	0.2148	-0.0154
2016.04	2016 02 08 0410	0.2406	0.2185	0.2709
2016.04	2016 02 08 0420	0.2349	0.2129	0.154
2016.04	2016 02 08 0430	0.2352	0.2203	0.0409
2016.04	2016 02 08 0440	0.2559	0.2381	0.0641
2016.04	2016 02 08 0450	0.2704	0.2383	0.2159
2016.04	2016 02 08 0500	0.254	0.2606	0.0961
2016.04	2016 02 08 0510	0.2822	0.2732	0.1106
2016.04	2016 02 08 0520	0.2462	0.243	0.0694
2016.04	2016 02 08 0530	0.25	0.236	0.2398
2016.04	2016 02 08 0540	0.2762	0.2648	0.1948
2016.04	2016 02 08 0550	0.2589	0.2669	0.25
2016.04	2016 02 08 0600	0.3667	0.2374	0.2894
2016.04	2016 02 09 0000	0.0974	0.207	0.2697
2016.04	2016 02 09 0010	0.0176	0.1628	0.2648
2016.04	2016 02 09 0020	0.0567	0.1449	0.2696
2016.04	2016 02 09 0030	0.0459	0.1835	0.2813
2016.04	2016 02 09 0040	0.0008	0.2088	0.2944
2016.04	2016 02 09 0050	0.0125	0.1542	0.2764
2016.04	2016 02 09 0100	0.0452	0.2147	0.2736
2016.04	2016 02 09 0110	0.0561	0.2072	0.2653
2016.04	2016 02 09 0120	0.0685	0.1856	0.3099
2016.04	2016 02 09 0130	0.0434	0.2344	0.2985
2016.04	2016 02 09 0140	0.0468	0.2209	0.2992
2016.04	2016 02 09 0150	0.0651	0.2043	0.2987
2016.04	2016 02 09 0200	0.0497	0.2137	0.2912
2016.04	2016 02 09 0210	0.0443	0.2175	0.2911
2016.04	2016 02 09 0220	0.072	0.2059	0.2679
2016.04	2016 02 09 0230	0.0546	0.2133	0.291
2016.04	2016 02 09 0250	0.0477	0.2452	0.3051
2016.04	2016 02 09 0300	0.0518	0.1722	0.287
2016.04	2016 02 09 0310	0.0654	0.1873	0.2658
2016.04	2016 02 09 0320	0.029	0.1069	0.2717
2016.04	2016 02 09 0330	0.0542	-0.0817	0.2857
2016.04	2016 02 09 0340	0.0464	0.1211	0.3019
2016.04	2016 02 09 0350	0.046	0.2194	0.2849
2016.04	2016 02 09 0400	0.0431	0.2529	0.2988
2016.04	2016 02 09 0410	0.0335	0.0697	0.2951
2016.04	2016 02 09 0420	0.0086	0.154	0.2842
2016.04	2016 02 09 0430	0.0351	0.1384	0.2225
2016.04	2016 02 09 0440	0.0444	-0.0796	0.2906
2016.04	2016 02 09 0450	0.0571	0.1995	0.283
2016.04	2016 02 09 0500	0.0613	0.2606	0.2653
2016.04	2016 02 09 0510	0.0622	0.105	0.2817
2016.04	2016 02 09 0520	0.0421	0.096	0.2406
2016.04	2016 02 09 0530	0.0505	0.1154	0.2722
2016.04	2016 02 09 0540	0.0494	0.1998	0.2317
2016.04	2016 02 09 0550	0.0802	0.1864	0.2614
2016.04	2016 02 09 0600	0.0473	0.1039	0.2429
2016.04	2016 02 10 0000	0.0661	0.2671	0.2907
2016.04	2016 02 10 0010	0.1129	0.2778	0.303
2016.04	2016 02 10 0020	0.2038	0.2849	0.284
2016.04	2016 02 10 0030	0.0879	0.2061	0.2903
2016.04	2016 02 10 0040	0.0867	0.198	0.2747
2016.04	2016 02 10 0050	0.0619	0.2495	0.3133
2016.04	2016 02 10 0100	0.1104	0.2448	0.3287
2016.04	2016 02 10 0110	0.0788	0.245	0.3198
2016.04	2016 02 10 0120	0.0498	0.271	0.3305
2016.04	2016 02 10 0130	0.0567	0.2772	0.3049
2016.04	2016 02 10 0140	0.0733	0.2433	0.3227
2016.04	2016 02 10 0150	0.0529	0.2345	0.3208
2016.04	2016 02 10 0200	0.0537	0.2442	0.3333
2016.04	2016 02 10 0210	0.0965	0.2448	0.2967
2016.04	2016 02 10 0220	0.0859	0.2527	0.3244
2016.04	2016 02 10 0230	0.0596	0.2343	0.2028
2016.04	2016 02 10 0250	0.066	0.2444	0.3186
2016.04	2016 02 10 0300	0.1133	0.2524	0.3456
2016.04	2016 02 10 0310	0.05	0.2167	0.3056
2016.04	2016 02 10 0320	0.058	0.2327	0.2384
2016.04	2016 02 10 0330	0.1792	0.1568	0.2841
2016.04	2016 02 10 0340	0.1133	0.2504	0.0635
2016.04	2016 02 10 0350	0.1078	0.2487	0.2445
2016.04	2016 02 10 0400	0.0132	0.2335	0.2626
2016.04	2016 02 10 0410	0.06	0.2569	0.298
2016.04	2016 02 10 0420	0.0276	0.2544	0.2982
2016.04	2016 02 10 0430	0.0693	0.2638	0.2731
2016.04	2016 02 10 0440	0.1333	0.2851	0.3085
2016.04	2016 02 10 0450	0.0991	0.2637	0.2966
2016.04	2016 02 10 0500	-0.0731	0.2963	0.2895
2016.04	2016 02 10 0510	0.1313	0.278	0.2751
2016.04	2016 02 10 0520	0.1202	0.1942	0.2732
2016.04	2016 02 10 0530	0.3211	0.2602	0.3183
2016.04	2016 02 10 0540	0.1474	0.281	0.2836
2016.04	2016 02 10 0550	0.0505	0.2824	0.3007
2016.04	2016 02 10 0600	0.0868	0.3214	0.2688
2016.04	2016 02 11 0000	0.2684	0.2661	0.2871
2016.04	2016 02 11 0010	0.251	0.2667	0.2888
2016.04	2016 02 11 0020	0.3038	0.2615	0.2775
2016.04	2016 02 11 0030	0.1468	0.2842	0.2842
2016.04	2016 02 11 0040	0.2537	0.2553	0.3102
2016.04	2016 02 11 0050	0.1887	0.265	0.2857
2016.04	2016 02 11 0100	0.1896	0.251	0.3136
2016.04	2016 02 11 0110	0.2169	0.2515	0.2775
2016.04	2016 02 11 0120	0.2403	0.2141	0.2922
2016.04	2016 02 11 0130	0.1821	0.2538	0.3106
2016.04	2016 02 11 0140	0.2037	0.2406	0.3295
2016.04	2016 02 11 0150	0.2075	0.2491	0.291
2016.04	2016 02 11 0200	0.2024	0.2488	0.3249
2016.04	2016 02 11 0210	0.1799	0.2622	0.3194
2016.04	2016 02 11 0220	0.2348	0.2477	0.3333
2016.04	2016 02 11 0230	0.2387	0.2333	0.3255
2016.04	2016 02 11 0250	0.1432	0.2543	0.2869
2016.04	2016 02 11 0300	0.2131	0.2649	0.3226
2016.04	2016 02 11 0310	0.2125	0.2378	0.3069
2016.04	2016 02 11 0320	0.2142	0.2472	0.3019
2016.04	2016 02 11 0330	0.2351	0.1759	0.3078
2016.04	2016 02 11 0340	0.267	0.2349	0.3102
2016.04	2016 02 11 0350	0.2551	0.2466	0.3013
2016.04	2016 02 11 0400	0.2468	0.2366	0.2994
2016.04	2016 02 11 0410	0.2626	0.25	0.2974
2016.04	2016 02 11 0420	0.1904	0.2529	0.2878
2016.04	2016 02 11 0430	0.2746	0.2593	0.304
2016.04	2016 02 11 0440	0.254	0.2931	0.2952
2016.04	2016 02 11 0450	0.2826	0.2157	0.2989
2016.04	2016 02 11 0500	0.2606	0.2528	0.2885
2016.04	2016 02 11 0510	0.2436	0.2994	0.2836
2016.04	2016 02 11 0520	0.261	0.2543	0.2723
2016.04	2016 02 11 0530	0.2863	0.2981	0.2661
2016.04	2016 02 11 0540	0.2829	0.3057	0.27
2016.04	2016 02 11 0550	0.2353	0.2606	0.2667
2016.04	2016 02 11 0600	0.3383	0.2643	0.2604
2016.04	2016 02 12 0000	0.0769	0.208	0.2622
2016.04	2016 02 12 0010	-0.0287	0.2042	0.2614
2016.04	2016 02 12 0020	0.0237	0.1979	0.2399
2016.04	2016 02 12 0030	0.0921	0.0805	0.1536
2016.04	2016 02 12 0040	0.0761	0.1454	0.1755
2016.04	2016 02 12 0050	0.0612	0.125	0.1093
2016.04	2016 02 12 0100	0.0813	0.1266	0.1211
2016.04	2016 02 12 0110	-0.0449	0.0482	0.0537
2016.04	2016 02 12 0120	0.0256	0.0415	0.1019
2016.04	2016 02 12 0130	0.0802	0.106	0.0577
2016.04	2016 02 12 0140	0.1357	-0.0499	0.0457
2016.04	2016 02 12 0150	0.17	0.0506	0.0475
2016.04	2016 02 12 0200	0.0968	0.1558	0.0711
2016.04	2016 02 12 0210	0.0164	0.1025	0.0556
2016.04	2016 02 12 0220	0.0479	0.1025	0.0895
2016.04	2016 02 12 0230	0.0613	0.0705	0.1092
2016.04	2016 02 12 0250	0.0893	0.1285	0.0725
2016.04	2016 02 12 0300	0.1876	0.0785	0.0609
2016.04	2016 02 12 0310	0.1005	0.0924	0.0457
2016.04	2016 02 12 0320	0.029	0.0213	0.0312
2016.04	2016 02 12 0330	0.1238	0.055	0.0292
2016.04	2016 02 12 0340	0.139	0.1354	0.0759
2016.04	2016 02 12 0350	0.1125	0.1102	0.1277
2016.04	2016 02 12 0400	0.136	0.173	0.1468
2016.04	2016 02 12 0410	0.0886	0.1041	0.1442
2016.04	2016 02 12 0420	0.0348	0.0976	0.1321
2016.04	2016 02 12 0430	0.0663	0.0618	0.0779
2016.04	2016 02 12 0440	0.1161	0.0776	0.0836
2016.04	2016 02 12 0450	-0.0119	0.0565	0.0688
2016.04	2016 02 12 0500	0.1196	0.0579	0.0715
2016.04	2016 02 12 0510	0.0105	0.043	0.0557
2016.04	2016 02 12 0520	0.0607	0.0536	0.0724
2016.04	2016 02 12 0530	0.0645	0.0499	0.0485
2016.04	2016 02 12 0540	0.0123	0.0528	0.1164
2016.04	2016 02 12 0550	0.0492	0.0613	0.2591
2016.04	2016 02 12 0600	0.023	0.0344	0.1593
2016.04	2016 02 13 0000	0.0452	0.3224	-0.0015
2016.04	2016 02 13 0010	0.0387	0.2521	0.1342
2016.04	2016 02 13 0020	0.0342	0.2932	0.092
2016.04	2016 02 13 0030	0.036	0.2346	0.1273
2016.04	2016 02 13 0040	0.0427	0.1994	0.1039
2016.04	2016 02 13 0050	0.0384	0.1054	0.1018
2016.04	2016 02 13 0100	0.0239	0.2658	0.0844
2016.04	2016 02 13 0110	0.0344	0.1718	0.071
2016.04	2016 02 13 0120	0.0368	0.2698	0.0989
2016.04	2016 02 13 0130	0.0506	0.2357	0.0762
2016.04	2016 02 13 0140	0.0301	0.2266	0.094
2016.04	2016 02 13 0150	0.038	0.1923	0.1643
2016.04	2016 02 13 0200	0.0622	0.287	0.1032
2016.04	2016 02 13 0210	0.0618	0.3028	0.1934
2016.04	2016 02 13 0220	0.0313	0.2456	0.237
2016.04	2016 02 13 0230	0.033	0.3068	0.2635
2016.04	2016 02 13 0250	0.0472	0.2264	0.2359
2016.04	2016 02 13 0300	0.0381	0.266	0.2116
2016.04	2016 02 13 0310	0.0389	0.1252	0.3068
2016.04	2016 02 13 0320	0.0407	0.2367	0.2816
2016.04	2016 02 13 0330	0.0118	0.1904	0.255
2016.04	2016 02 13 0340	0.0341	0.1698	0.1852
2016.04	2016 02 13 0350	0.0327	0.0576	0.2305
2016.04	2016 02 13 0400	0.024	0.1147	0.2968
2016.04	2016 02 13 0410	0.052	0.0563	0.2368
2016.04	2016 02 13 0420	0.0319	0.0348	0.2897
2016.04	2016 02 13 0430	0.0128	0.1216	0.1368
2016.04	2016 02 13 0440	0.0325	-0.022	0.0855
2016.04	2016 02 13 0450	0.0367	0.1464	0.0189
2016.04	2016 02 13 0500	0.0275	-0.0254	0.0853
2016.04	2016 02 13 0510	0.0297	0.0802	0.0793
2016.04	2016 02 13 0520	0.0518	0.0857	0.048
2016.04	2016 02 13 0530	0.0474	0.1056	0.0359
2016.04	2016 02 13 0540	0.0535	0.0226	0.0495
2016.04	2016 02 13 0550	0.043	0.1227	0.0827
2016.04	2016 02 13 0600	0.0456	0.2909	0.074
2016.05	2016 02 14 0000	0.0349	0.0555	0.0229
2016.05	2016 02 14 0010	0.0225	-0.0008	0.0378
2016.05	2016 02 14 0020	0.047	0.0417	0.035
2016.05	2016 02 14 0030	0.0577	0.0284	0.0266
2016.05	2016 02 14 0040	0.0149	0.0016	0.0288
2016.05	2016 02 14 0050	0.0333	0.0355	0.038
2016.05	2016 02 14 0100	0.0663	0.1467	0.0255
2016.05	2016 02 14 0110	0.064	0.2142	0.0377
2016.05	2016 02 14 0120	0.0255	0.1651	0.0521
2016.05	2016 02 14 0130	0.0345	0.1582	0.0268
2016.05	2016 02 14 0140	0.0427	0.2744	0.0657
2016.05	2016 02 14 0150	0.0187	0.2754	0.0771
2016.05	2016 02 14 0200	0.0492	0.2437	0.0656
2016.05	2016 02 14 0210	0.05	0.2444	0.0294
2016.05	2016 02 14 0220	0.0306	0.2891	0.0349
2016.05	2016 02 14 0230	0.0165	0.3096	0.0358
2016.05	2016 02 14 0250	0.0373	0.2736	0.0324
2016.05	2016 02 14 0300	0.0497	0.3203	0.031
2016.05	2016 02 14 0310	0.0376	0.2492	0.0471
2016.05	2016 02 14 0320	0.0438	0.3333	0.0597
2016.05	2016 02 14 0330	0.0593	0.2682	0.14
2016.05	2016 02 14 0340	0.0287	0.3295	0.2468
2016.05	2016 02 14 0350	0.0288	0.2819	0.1332
2016.05	2016 02 14 0400	0.0169	0.3265	0.2202
2016.05	2016 02 14 0410	0.0442	0.2672	0.18
2016.05	2016 02 14 0420	0.0185	0.2902	0.2368
2016.05	2016 02 14 0430	0.0404	0.3073	0.2444
2016.05	2016 02 14 0440	0.0344	0.2398	0.034
2016.05	2016 02 14 0450	0.0415	0.2476	0.1225
2016.05	2016 02 14 0500	0.0405	0.2094	0.1586
2016.05	2016 02 14 0510	0.0424	0.0205	0.208
2016.05	2016 02 14 0520	0.0184	0.2903	0.1012
2016.05	2016 02 14 0530	0.0336	0.28	0.2964
2016.05	2016 02 14 0540	0.0256	0.2286	0.2264
2016.05	2016 02 14 0550	0.0535	-0.1366	0.2595
2016.05	2016 02 14 0600	0.0394	0.2032	0.2071
2016.05	2016 02 15 0000	0.0475	0.0661	0.0489
2016.05	2016 02 15 0020	0.042	0.0707	0.0777
2016.05	2016 02 15 0030	0.0494	0.0411	0.1116
2016.05	2016 02 15 0040	0.05	0.0484	0.0475
2016.05	2016 02 15 0050	0.0443	0.0466	0.0508
2016.05	2016 02 15 0100	0.0427	0.0212	0.0395
2016.05	2016 02 15 0110	0.0596	0.0477	0.0374
2016.05	2016 02 15 0120	0.0512	0.0388	0.0561
2016.05	2016 02 15 0130	0.0416	0.0333	0.0587
2016.05	2016 02 15 0140	0.0617	0.0319	0.0413
2016.05	2016 02 15 0150	0.0386	0.005	0.0194
2016.05	2016 02 15 0200	0.0463	0.053	0.0432
2016.05	2016 02 15 0210	0.0514	0.0689	0.0361
2016.05	2016 02 15 0220	0.0549	0.0626	0.0393
2016.05	2016 02 15 0230	0.0748	0.0839	0.0329
2016.05	2016 02 15 0250	0.0393	0.0575	0.0368
2016.05	2016 02 15 0300	0.0746	0.0559	0.0608
2016.05	2016 02 15 0310	0.0385	0.0623	0.0461
2016.05	2016 02 15 0320	0.0527	0.0819	0.04
2016.05	2016 02 15 0330	0.0416	0.0814	0.0723
2016.05	2016 02 15 0340	0.061	0.0854	0.0498
2016.05	2016 02 15 0350	0.0592	0.028	0.0437
2016.05	2016 02 15 0400	0.1234	0.0855	0.0449
2016.05	2016 02 15 0410	0.047	0.1594	0.0411
2016.05	2016 02 15 0420	0.0831	0.1586	0.0614
2016.05	2016 02 15 0430	0.061	0.0419	0.0303
2016.05	2016 02 15 0440	0.0244	0.0433	0.0445
2016.05	2016 02 15 0450	0.1653	-0.0435	0.0556
2016.05	2016 02 15 0500	0.056	0.2383	0.0304
2016.05	2016 02 15 0510	0.0246	-0.0463	0.0418
2016.05	2016 02 15 0520	0.0352	0.2137	0.0392
2016.05	2016 02 15 0530	0.0146	0.1055	0.0205
2016.05	2016 02 15 0540	0.0648	0.1091	0.007
2016.05	2016 02 15 0550	0.0638	0.1447	0.0352
2016.05	2016 02 15 0600	0.0526	0.0847	0.0356
2016.05	2016 02 16 0000	0.2318	0.3131	0.3103
2016.05	2016 02 16 0010	0.2171	0.2881	0.3185
2016.05	2016 02 16 0020	0.1978	0.3195	0.3123
2016.05	2016 02 16 0030	0.2236	0.2285	0.2394
2016.05	2016 02 16 0040	0.1199	0.4306	0.2054
2016.05	2016 02 16 0050	0.1529	0.3271	0.3072
2016.05	2016 02 16 0100	0.1449	0.2607	0.2118
2016.05	2016 02 16 0110	0.0996	0.2652	0.1212
2016.05	2016 02 16 0120	0.0866	0.1848	0.1937
2016.05	2016 02 16 0130	0.185	-0.0063	0.0901
2016.05	2016 02 16 0140	0.1288	0.3009	0.3426
2016.05	2016 02 16 0150	0.0829	0.2615	0.3441
2016.05	2016 02 16 0200	0.1086	0.0829	0.3383
2016.05	2016 02 16 0210	0.0007	-0.0892	0.3249
2016.05	2016 02 16 0220	0.2457	0.0689	0.3417
2016.05	2016 02 16 0230	0.0895	0.102	0.3321
2016.05	2016 02 16 0250	0.0207	0.2442	0.3311
2016.05	2016 02 16 0300	0.1199	0.3102	0.3267
2016.05	2016 02 16 0310	0.0802	0.3466	0.322
2016.05	2016 02 16 0320	0.1326	0.343	0.3462
2016.05	2016 02 16 0330	0.2374	0.3426	0.3418
2016.05	2016 02 16 0340	0.0623	0.3454	0.337
2016.05	2016 02 16 0350	0.0714	0.3394	0.332
2016.05	2016 02 16 0400	0.0857	0.3583	0.3293
2016.05	2016 02 16 0410	0.1046	0.3198	0.3102
2016.05	2016 02 16 0420	0.2078	0.3402	0.311
2016.05	2016 02 16 0430	0.1984	0.3528	0.2971
2016.05	2016 02 16 0440	-0.0057	0.3186	0.3302
2016.05	2016 02 16 0450	-0.0344	0.3737	0.2878
2016.05	2016 02 16 0500	0.1788	0.2623	0.2953
2016.05	2016 02 16 0510	0.0311	0.328	0.3048
2016.05	2016 02 16 0520	0.1008	0.2375	0.156
2016.05	2016 02 16 0530	0.0862	0.4141	0.3352
2016.05	2016 02 16 0540	0.0758	0.3333	0.1613
2016.05	2016 02 16 0550	0.1027	0.3357	0.2561
2016.05	2016 02 16 0600	0.0566	0.3083	0.302
2016.05	2016 02 17 0000	0.0661	0.3525	0.3354
2016.05	2016 02 17 0010	0.088	0.3584	0.3212
2016.05	2016 02 17 0020	0.078	0.3354	0.3389
2016.05	2016 02 17 0030	0.0256	0.3353	0.3167
2016.05	2016 02 17 0040	0.0704	0.3297	0.3385
2016.05	2016 02 17 0050	0.0797	0.3368	0.3283
2016.05	2016 02 17 0100	0.0311	0.3317	0.3427
2016.05	2016 02 17 0110	0.0894	0.3427	0.3181
2016.05	2016 02 17 0120	0.0589	0.3759	0.3262
2016.05	2016 02 17 0130	0.034	0.3333	0.3333
2016.05	2016 02 17 0140	0.0819	0.3277	0.3224
2016.05	2016 02 17 0150	0.0584	0.3457	0.3242
2016.05	2016 02 17 0200	0.0158	0.3294	0.3333
2016.05	2016 02 17 0210	0.0783	0.347	0.3166
2016.05	2016 02 17 0220	0.0299	0.3216	0.3206
2016.05	2016 02 17 0230	0.0696	0.3997	0.3243
2016.05	2016 02 17 0250	0.1362	0.2666	0.3236
2016.05	2016 02 17 0300	0.1747	0.0635	0.3267
2016.05	2016 02 17 0310	0.0439	0.3007	0.3355
2016.05	2016 02 17 0320	0.0435	0.3212	0.3253
2016.05	2016 02 17 0330	0.1285	0.3854	0.3345
2016.05	2016 02 17 0340	0.0826	0.1836	0.3156
2016.05	2016 02 17 0350	0.0859	-0.0104	0.3155
2016.05	2016 02 17 0400	0.0457	-0.1817	0.3321
2016.05	2016 02 17 0410	0.0677	-0.1629	0.2948
2016.05	2016 02 17 0420	0.1495	-0.0701	0.3306
2016.05	2016 02 17 0430	0.0577	0.249	0.2829
2016.05	2016 02 17 0440	0.064	-0.1254	0.3049
2016.05	2016 02 17 0450	0.0668	0.1592	0.2841
2016.05	2016 02 17 0500	0.0235	0.3829	0.1685
2016.05	2016 02 17 0510	0.0913	0.1383	0.1361
2016.05	2016 02 17 0520	0.0271	0.335	0.0835
2016.05	2016 02 17 0530	0.0144	0.2638	0.3041
2016.05	2016 02 17 0540	0.1551	0.0757	0.303
2016.05	2016 02 17 0550	0.1286	0.1102	0.3241
2016.05	2016 02 17 0600	0.1391	0.1351	0.2337
2016.05	2016 02 18 0000	0.3064	0.2188	0.3153
2016.05	2016 02 18 0010	0.3141	0.3194	0.2722
2016.05	2016 02 18 0020	0.3444	0.2779	0.2822
2016.05	2016 02 18 0030	0.2667	0.2785	0.2857
2016.05	2016 02 18 0040	0.2101	0.2068	0.0484
2016.05	2016 02 18 0050	0.2166	0.2723	0.0238
2016.05	2016 02 18 0100	0.2037	0.2899	0.205
2016.05	2016 02 18 0110	0.157	0.2928	0.0415
2016.05	2016 02 18 0120	0.1458	0.2898	0.0522
2016.05	2016 02 18 0130	0.256	0.2636	0.1172
2016.05	2016 02 18 0140	0.2328	0.2754	0.1577
2016.05	2016 02 18 0150	0.2769	0.1773	0.2947
2016.05	2016 02 18 0200	0.2714	0.2772	0.217
2016.05	2016 02 18 0210	0.2807	0.229	0.103
2016.05	2016 02 18 0220	0.2238	0.2215	0.0757
2016.05	2016 02 18 0230	0.2592	0.1475	0.0836
2016.05	2016 02 18 0250	0.2371	0.3526	0.0462
2016.05	2016 02 18 0300	0.2236	0.3002	0.0432
2016.05	2016 02 18 0310	0.2268	0.3188	0.0418
2016.05	2016 02 18 0320	0.2127	0.3333	0.0504
2016.05	2016 02 18 0330	0.2857	0.3181	0.0863
2016.05	2016 02 18 0340	0.1818	0.3168	0.1461
2016.05	2016 02 18 0350	0.2269	0.3348	0.1721
2016.05	2016 02 18 0400	0.1934	0.3304	0.2117
2016.05	2016 02 18 0410	0.2178	0.3303	0.15
2016.05	2016 02 18 0420	0.2285	0.3495	0.1912
2016.05	2016 02 18 0430	0.214	0.3049	0.2515
2016.05	2016 02 18 0440	0.2351	0.2247	0.3281
2016.05	2016 02 18 0450	0.2591	0.3424	0.1514
2016.05	2016 02 18 0500	0.2141	0.326	0.298
2016.05	2016 02 18 0510	0.2335	0.3314	0.2629
2016.05	2016 02 18 0520	0.2019	0.3291	0.2953
2016.05	2016 02 18 0530	0.2673	0.3402	0.2623
2016.05	2016 02 18 0540	0.2759	0.3901	0.2896
2016.05	2016 02 18 0550	0.2429	0.3441	0.173
2016.05	2016 02 18 0600	0.2832	0.3498	0.2691
2016.05	2016 02 19 0000	-0.0684	0.3237	0.287
2016.05	2016 02 19 0010	0.1787	0.3699	0.2825
2016.05	2016 02 19 0020	0.099	0.3206	0.3046
2016.05	2016 02 19 0030	0.2302	0.3574	0.292
2016.05	2016 02 19 0040	0.279	0.3598	0.29
2016.05	2016 02 19 0050	0.2572	0.3443	0.2827
2016.05	2016 02 19 0100	0.1205	0.3333	0.2966
2016.05	2016 02 19 0110	0.276	0.3438	0.2677
2016.05	2016 02 19 0120	0.1465	0.3236	0.2821
2016.05	2016 02 19 0130	0.2248	0.327	0.3056
2016.05	2016 02 19 0140	0.3263	0.3333	0.3105
2016.05	2016 02 19 0150	0.2745	0.3333	0.27
2016.05	2016 02 19 0200	0.117	0.3417	0.3163
2016.05	2016 02 19 0210	0.2091	0.3501	0.2961
2016.05	2016 02 19 0220	0.1301	0.3507	0.3115
2016.05	2016 02 19 0230	0.0192	0.3346	0.3205
2016.05	2016 02 19 0250	0.0196	0.3405	0.289
2016.05	2016 02 19 0300	0.0946	0.3643	0.3049
2016.05	2016 02 19 0310	0.2151	0.3307	0.3162
2016.05	2016 02 19 0320	0.1201	0.332	0.3113
2016.05	2016 02 19 0330	0.245	0.3333	0.285
2016.05	2016 02 19 0340	0.1354	0.3087	0.2639
2016.05	2016 02 19 0350	0.1544	0.3451	0.2888
2016.05	2016 02 19 0400	0.157	0.3287	0.2636
2016.05	2016 02 19 0410	0.1852	0.3445	0.2829
2016.05	2016 02 19 0420	0.1067	0.3123	0.2625
2016.05	2016 02 19 0430	0.0731	0.3179	0.2881
2016.05	2016 02 19 0440	0.0859	0.3529	0.2387
2016.05	2016 02 19 0450	0.2648	0.3684	0.2539
2016.05	2016 02 19 0500	0.1333	0.3028	0.2823
2016.05	2016 02 19 0510	0.25	0.3694	0.2555
2016.05	2016 02 19 0520	0.2832	0.3204	0.2416
2016.05	2016 02 19 0530	0.2288	0.3176	0.25
2016.05	2016 02 19 0550	0.3392	0.3507	0.2412
2016.05	2016 02 19 0600	0.3158	0.3226	0.2268
2016.05	2016 02 20 0000	0.0221	0.0491	0.0395
2016.05	2016 02 20 0010	0.0518	0.015	0.0336
2016.05	2016 02 20 0020	0.0555	0.0429	0.0277
2016.05	2016 02 20 0030	0.0417	0.0372	0.0349
2016.05	2016 02 20 0040	0.0416	0.0392	0.0479
2016.05	2016 02 20 0050	0.0353	0.0273	0.0483
2016.05	2016 02 20 0100	0.0262	0.0128	0.05
2016.05	2016 02 20 0110	0.0369	0.0184	0.0416
2016.05	2016 02 20 0120	0.0308	0.0281	0.0411
2016.05	2016 02 20 0130	0.0221	0.0187	0.0309
2016.05	2016 02 20 0140	0.0319	0.0222	0.0323
2016.05	2016 02 20 0150	0.0203	0.0191	0.0307
2016.05	2016 02 20 0200	0.0344	0.022	0.0266
2016.05	2016 02 20 0210	0.023	0.0057	0.0431
2016.05	2016 02 20 0220	0.0238	0.0164	0.0215
2016.05	2016 02 20 0230	0.0241	0.0142	0.0215
2016.05	2016 02 20 0250	0.0292	0.0208	0.0213
2016.05	2016 02 20 0300	0.0281	0.0143	0.0211
2016.05	2016 02 20 0310	0.0343	0.019	0.0221
2016.05	2016 02 20 0320	0.0289	0.0185	0.0245
2016.05	2016 02 20 0330	0.0357	0.0215	0.0225
2016.05	2016 02 20 0340	0.0377	0.0173	0.0235
2016.05	2016 02 20 0350	0.0416	0.0132	0.024
2016.05	2016 02 20 0400	0.0346	0.0223	0.035
2016.05	2016 02 20 0410	0.0345	0.0068	0.0356
2016.05	2016 02 20 0420	0.0352	0.0247	0.0327
2016.05	2016 02 20 0430	0.0321	0.0209	0.0392
2016.05	2016 02 20 0440	0.0327	0.0218	0.0347
2016.05	2016 02 20 0450	0.0355	0.0247	0.0329
2016.05	2016 02 20 0500	0.0313	0.0118	0.0417
2016.05	2016 02 20 0510	0.0323	0.0248	0.0314
2016.05	2016 02 20 0520	0.0337	0.0182	0.0249
2016.05	2016 02 20 0530	0.03	0.031	0.0493
2016.05	2016 02 20 0540	0.0382	0.0162	0.0518
2016.05	2016 02 20 0550	0.033	0.025	0.0476
2016.05	2016 02 20 0600	0.0334	0.0234	0.0778
2016.05	2016 02 21 0000	-0.0627	0.4109	0.1274
2016.05	2016 02 21 0010	0.0637	0.3633	0.0147
2016.05	2016 02 21 0020	0.1939	0.3594	0.0641
2016.05	2016 02 21 0030	-0.0051	0.372	0.0615
2016.05	2016 02 21 0040	0.0145	0.3782	0.0799
2016.05	2016 02 21 0050	0.0245	0.3889	0.0608
2016.05	2016 02 21 0100	-0.0486	0.3819	0.175
2016.05	2016 02 21 0110	-0.0094	0.3543	0.0951
2016.05	2016 02 21 0120	0.0104	0.3774	0.1345
2016.05	2016 02 21 0130	0.0548	0.3958	0.1036
2016.05	2016 02 21 0140	0.0692	0.399	0.2144
2016.05	2016 02 21 0150	0.0227	0.358	0.3264
2016.05	2016 02 21 0200	0.0591	0.3923	0.0772
2016.05	2016 02 21 0210	0.0523	0.3881	0.022
2016.05	2016 02 21 0220	0.0698	0.3939	0.024
2016.05	2016 02 21 0230	0.0466	0.3915	0.0786
2016.05	2016 02 21 0250	0.1452	0.4012	0.3125
2016.05	2016 02 21 0300	0.1984	0.3824	0.3354
2016.05	2016 02 21 0310	0.2599	0.4043	0.1736
2016.05	2016 02 21 0320	0.0268	0.4031	0.2672
2016.05	2016 02 21 0330	0.1209	0.3986	0.2628
2016.05	2016 02 21 0340	0.0178	0.3857	0.3153
2016.05	2016 02 21 0350	0.1696	0.4087	0.0519
2016.05	2016 02 21 0400	0.1218	0.3918	0.1509
2016.05	2016 02 21 0410	0.1301	0.4074	0.3501
2016.05	2016 02 21 0420	0.0678	0.4242	0.3199
2016.05	2016 02 21 0430	0.0688	0.3765	0.2991
2016.05	2016 02 21 0440	-0.0532	0.3799	0.2519
2016.05	2016 02 21 0450	-0.0178	0.388	0.3011
2016.05	2016 02 21 0500	-0.0567	0.3795	0.1616
2016.05	2016 02 21 0510	-0.1129	0.3655	0.1461
2016.05	2016 02 21 0520	0.0467	0.3972	0.1429
2016.05	2016 02 21 0530	0.1262	0.3788	0.2927
2016.05	2016 02 21 0540	-0.0119	0.3629	0.3446
2016.05	2016 02 21 0550	0.2288	0.3593	0.1204
2016.05	2016 02 21 0600	0.2741	0.3699	0.252
2016.05	2016 02 22 0000	0.1069	0.1415	0.1336
2016.05	2016 02 22 0010	0.1046	0.167	0.0641
2016.05	2016 02 22 0020	0.1014	0.2452	0.0707
2016.05	2016 02 22 0030	0.0771	0.2547	0.2724
2016.05	2016 02 22 0040	0.0739	0.1947	0.2038
2016.05	2016 02 22 0050	0.0602	0.2063	0.0445
2016.05	2016 02 22 0100	0.0769	0.1933	0.1034
2016.05	2016 02 22 0110	0.0687	0.1243	0.101
2016.05	2016 02 22 0120	0.0704	0.1297	0.1837
2016.05	2016 02 22 0130	0.0708	0.2746	0.1091
2016.05	2016 02 22 0140	0.1039	0.3138	0.2367
2016.05	2016 02 22 0150	0.1515	0.1852	0.3031
2016.05	2016 02 22 0200	0.1759	0.0599	0.3012
2016.05	2016 02 22 0210	0.0983	0.105	0.2951
2016.05	2016 02 22 0220	0.0779	0.0634	0.299
2016.05	2016 02 22 0230	0.0794	0.0305	0.176
2016.05	2016 02 22 0250	0.1613	0.1053	0.0733
2016.05	2016 02 22 0300	0.1912	0.0613	0.2161
2016.05	2016 02 22 0310	0.138	0.0909	0.0339
2016.05	2016 02 22 0320	0.1455	0.0962	0.0869
2016.05	2016 02 22 0330	0.1163	0.0814	0.0969
2016.05	2016 02 22 0340	0.0659	0.068	0.0654
2016.05	2016 02 22 0350	0.0542	0.0658	0.0506
2016.05	2016 02 22 0400	0.0567	0.0485	0.01
2016.05	2016 02 22 0410	0.0522	0.0575	0.0108
2016.05	2016 02 22 0420	0.0513	0.0445	0.0622
2016.05	2016 02 22 0430	0.064	0.0439	0.0397
2016.05	2016 02 22 0440	0.0635	0.0546	0.0531
2016.05	2016 02 22 0450	0.0859	0.0587	0.0443
2016.05	2016 02 22 0500	0.0832	0.0599	0.0651
2016.05	2016 02 22 0510	0.0767	0.1312	0.05
2016.05	2016 02 22 0520	0.0831	0.0473	0.0538
2016.05	2016 02 22 0530	0.116	0.0665	0.0626
2016.05	2016 02 22 0540	0.1071	0.0846	0.0624
2016.05	2016 02 22 0550	0.0789	0.1029	0.0783
2016.05	2016 02 22 0600	0.0386	0.1071	0.0498
2016.05	2016 02 23 0000	0.2222	0.0572	0.0633
2016.05	2016 02 23 0010	0.3234	0.0421	0.0394
2016.05	2016 02 23 0020	0.2573	-0.0535	0.0531
2016.05	2016 02 23 0030	0.3842	0.1512	0.0377
2016.05	2016 02 23 0040	0.2486	0.3037	0.0613
2016.05	2016 02 23 0050	0.3088	0.3333	0.038
2016.05	2016 02 23 0100	0.3068	0.25	0.0499
2016.05	2016 02 23 0110	0.3556	0.3689	0.0814
2016.05	2016 02 23 0120	0.3519	0.4014	0.0577
2016.05	2016 02 23 0130	0.2496	0.3499	0.0284
2016.05	2016 02 23 0140	0.1949	0.2986	0.0449
2016.05	2016 02 23 0150	0.0677	0.2936	0.0588
2016.05	2016 02 23 0200	0.0781	0.3024	0.0662
2016.05	2016 02 23 0210	0.0582	0.3415	0.0057
2016.05	2016 02 23 0220	0.0525	0.3134	0.0798
2016.05	2016 02 23 0230	0.0821	0.3034	0.0612
2016.05	2016 02 23 0250	0.0525	0.2521	0.0847
2016.05	2016 02 23 0300	0.0621	0.0532	0.0931
2016.05	2016 02 23 0310	0.0597	-0.0421	0.0489
2016.05	2016 02 23 0320	0.0533	0.231	0.057
2016.05	2016 02 23 0330	0.0528	0.0075	0.0591
2016.05	2016 02 23 0340	0.0557	0.2954	0.0546
2016.05	2016 02 23 0350	0.0279	0.0334	0.0423
2016.05	2016 02 23 0400	0.0482	0.0487	0.0712
2016.05	2016 02 23 0410	0.0265	0.1015	0.0779
2016.05	2016 02 23 0420	0.0446	0.05	0.0928
2016.05	2016 02 23 0430	0.0491	0.0945	0.0466
2016.05	2016 02 23 0440	0.057	0.1622	0.0654
2016.05	2016 02 23 0450	0.0404	0.1907	0.0677
2016.05	2016 02 23 0500	0.058	0.3473	0.0531
2016.05	2016 02 23 0510	0.1454	0.4025	0.0572
2016.05	2016 02 23 0520	0.0614	0.0335	0.0849
2016.05	2016 02 23 0530	0.0726	-0.1583	0.0442
2016.05	2016 02 23 0540	0.0598	0.2711	0.068
2016.05	2016 02 23 0550	0.0698	0.2849	0.0495
2016.05	2016 02 23 0600	0.0361	0.0977	0.0434
2016.06	2016 02 24 0000	0.1718	0.0429	0.0462
2016.06	2016 02 24 0010	0.2597	0.0554	0.0411
2016.06	2016 02 24 0020	0.202	0.0873	0.0217
2016.06	2016 02 24 0030	0.312	-0.0243	0.0457
2016.06	2016 02 24 0040	0.2994	0.1101	0.0591
2016.06	2016 02 24 0050	0.2455	0.0923	0.0427
2016.06	2016 02 24 0100	0.2393	-0.1444	0.0476
2016.06	2016 02 24 0110	0.2258	0.0519	0.0457
2016.06	2016 02 24 0120	0.156	0.1207	0.0493
2016.06	2016 02 24 0130	0.0812	0.2129	0.0396
2016.06	2016 02 24 0140	0.1699	0.2509	0.0438
2016.06	2016 02 24 0150	0.2219	0.0357	0.0461
2016.06	2016 02 24 0200	0.1582	0.157	0.0473
2016.06	2016 02 24 0210	0.2445	0.0405	0.0413
2016.06	2016 02 24 0220	0.2015	0.0849	0.045
2016.06	2016 02 24 0230	0.2287	0.122	0.0469
2016.06	2016 02 24 0250	0.2965	-0.0126	0.0399
2016.06	2016 02 24 0300	0.2877	0.0338	0.0336
2016.06	2016 02 24 0310	0.3203	0.0729	0.0422
2016.06	2016 02 24 0320	0.2953	0.0423	0.0395
2016.06	2016 02 24 0330	0.2525	0.0006	0.0567
2016.06	2016 02 24 0340	0.2302	0.0313	0.049
2016.06	2016 02 24 0350	0.2885	0.0736	0.0558
2016.06	2016 02 24 0400	0.2685	0.0296	0.0433
2016.06	2016 02 24 0410	0.2744	0.0451	0.0383
2016.06	2016 02 24 0420	0.3119	0.0537	0.0394
2016.06	2016 02 24 0430	0.2127	0.0371	0.0612
2016.06	2016 02 24 0440	0.1166	0.0595	0.0368
2016.06	2016 02 24 0450	0.141	-0.0133	0.031
2016.06	2016 02 24 0500	0.1298	0.0014	0.0468
2016.06	2016 02 24 0510	-0.002	0.0743	0.0397
2016.06	2016 02 24 0520	0.1132	0.0748	0.047
2016.06	2016 02 24 0530	-0.063	0.1057	0.0482
2016.06	2016 02 24 0540	0.0473	0.0483	0.0755
2016.06	2016 02 24 0550	0.2016	0.0126	0.064
2016.06	2016 02 24 0600	0.1203	-0.1369	0.093
2016.06	2016 02 25 0000	0.1329	0.108	0.2328
2016.06	2016 02 25 0010	-0.2302	0.2067	0.2151
2016.06	2016 02 25 0020	0.1248	0.2575	0.1816
2016.06	2016 02 25 0030	0.0576	0.2455	0.2402
2016.06	2016 02 25 0040	0.2621	0.0302	0.214
2016.06	2016 02 25 0050	0.009	-0.1254	0.2557
2016.06	2016 02 25 0100	0.1726	0.1278	0.2357
2016.06	2016 02 25 0110	0.4039	0.1506	0.214
2016.06	2016 02 25 0120	0.0487	0.2159	0.1711
2016.06	2016 02 25 0130	0.2247	-0.029	0.0424
2016.06	2016 02 25 0140	0.2496	0.0535	0.1357
2016.06	2016 02 25 0150	0.2369	0.1651	0.0502
2016.06	2016 02 25 0200	0.2367	0.258	0.171
2016.06	2016 02 25 0210	0.2586	0.194	0.1741
2016.06	2016 02 25 0220	0.2906	-0.0163	0.1378
2016.06	2016 02 25 0230	0.2911	0.1163	0.1336
2016.06	2016 02 25 0250	0.1336	0.0357	0.1884
2016.06	2016 02 25 0300	0.258	0.1375	0.2719
2016.06	2016 02 25 0310	0.3574	0.0699	0.292
2016.06	2016 02 25 0320	0.2336	0.0561	0.3229
2016.06	2016 02 25 0330	0.2531	0.1148	0.33
2016.06	2016 02 25 0340	0.2952	0.156	0.3197
2016.06	2016 02 25 0350	0.234	0.003	0.3111
[truncated: 24,103 more rows]

## Sheet: VIIRS TOA NDVI
				SNPP VIIRS - Suomi National Polar-orbiting Partnership Visible Infrared Imaging Radiometer Suite
				TKY - Takayama deciduous broadleaf forest
	SNPP VIIRS	SNPP VIIRS	SNPP VIIRS	FHK - Fujihokuroku deciduous needleleaf forest
	TOA NDVI	TOA NDVI	TOA NDVI	TGF - University of Tsukuba Terrestrial Environment Research Center grass field
Year.DOY	TKY	FHK	TGF
2016
2016	0.2953	0.3917	0.3847
2016
2016	0.0865	0.3058	0.3452
2016	0.1562
2016	0.2235	0.3216	0.2897
2016	0.2161	0.2959	0.2804
2016		0.2989	0.1869
2016	0.079	0.2929	0.3275
2016.01
2016.01	0.1054	0.0957	0.3347
2016.01
2016.01	0.0774	0.0944	0.061
2016.01
2016.01
2016.01	0.16	0.2723	0.3168
2016.01
2016.01	0.0623	0.2487	0.1439
2016.01	0.0755	-0.0612	0.253
2016.01	0.0088	0.2862	0.3009
2016.01	0.1651	0.3743	0.3344
2016.01
2016.01	0.0609	0.3589	0.3607
2016.01
2016.01	0.0628	0.1901	0.2328
2016.01
2016.01
2016.01	0.1016	0.0506	0.0614
2016.01
2016.01	0.0803	0.3014	0.1099
2016.01	0.1743	0.3416	0.2678
2016.01	0.0804	0.2763	0.2932
2016.01	0.0727	0.3445	0.3081
2016.02			0.0731
2016.02	0.1114	0.432	0.1469
2016.02
2016.02	0.1042	0.362	0.3865
2016.02
2016.02
2016.02	0.0753	0.0831	0.1055
2016.02
2016.02	0.0613	0.0573	0.059
2016.02	0.0697	0.0655
2016.02	0.0762	0.1897	0.358
2016.02	0.085	0.2415	0.3307
2016.02		0.2556	0.2878
2016.02	0.0639	0.224	0.3641
2016.02
2016.02	0.0639	0.0739	0.29
2016.02
2016.02	0.1068	0.0196	0.3785
2016.02
2016.02
2016.02	0.0698	0.0629	0.0936
2016.02
2016.02	0.0622	0.0758	0.3396
2016.02	0.0842	0.2623	0.3127
2016.03	0.0932	0.2526	0.289
2016.03	0.0841	0.1902	0.3532
2016.03
2016.03	0.1258	0.2102	0.3443
2016.03
2016.03	0.1345	0.0982	0.3511
2016.03
2016.03
2016.03	0.0679	0.1206	0.347
2016.03
2016.03	0.0444	0.0514	0.0483
2016.03	0.0432	0.0583	0.0508
2016.03	0.0695	0.0655	0.0625
2016.03	0.0717	0.0566	0.0524
2016.03			0.2049
2016.03	0.149	0.087	0.31
2016.03
2016.03	0.067	0.0617	0.0615
2016.03
2016.03
2016.03	0.0984	0.1154	0.3639
2016.03
2016.03	0.22	0.0337	0.3507
2016.03	0.2784	0.1093
2016.04	0.0798	0.1554	0.2929
2016.04	0.1232	0.2091	0.2927
2016.04		0.2196	0.2226
2016.04	0.174	0.1168	0.3127
2016.04
2016.04	0.1383	0.1014	0.1044
2016.04
2016.04	0.1911	0.1388	0.1252
2016.04
2016.04
2016.04	0.2038	0.1804	0.1337
2016.04
2016.04	0.0765	0.1126	0.2534
2016.04	0.0694	0.0847	0.2292
2016.04	0.0969	0.2423	0.3029
2016.04	0.1119	0.2737	0.3313
2016.04
2016.04	0.1713	0.1715	0.3257
2016.04
2016.04	0.1754	0.0994	0.1037
2016.04
2016.04
2016.04	0.0495	0.0808	0.2968
2016.04
2016.05	0.0518	0.258	0.0614
2016.05	0.0542	0.2595	0.1067
2016.05	0.0763	0.0752	0.0619
2016.05	0.0744	0.0824	0.0565
2016.05			0.2925
2016.05	0.1443	0.2848	0.3723
2016.05
2016.05	0.0745	0.2419	0.3497
2016.05
2016.05
2016.05	0.2096	0.2828	0.1022
2016.05
2016.05	0.1357	0.3137	0.3162
2016.05	0.2067	0.2371
2016.05	0.0509	0.0477	0.0408
2016.05	0.0445	0.04	0.0472
2016.05		-2.3721	0.0826
2016.05	0.0746	0.3603	0.2487
2016.05
2016.05	0.0738	0.0694	0.0693
2016.05
2016.05	0.0587	0.2002	0.0598
2016.05
2016.06
2016.06	0.2155	0.0601	0.054
2016.06
2016.06	0.2227	0.1094	0.2422
2016.06	0.1447	0.0748	0.2929
2016.06	0.06	0.2478	0.3151
2016.06	0.0892	0.3773	0.354
2016.06
2016.06	0.0546	0.3593	0.1592
2016.06
2016.06	0.2365	0.0878	0.3156
2016.06
2016.06
2016.06	0.0479	0.0498	0.061
2016.06
2016.06	0.1272	0.4092	0.3414
2016.06	0.103	0.3671	0.286
2016.06	0.1078	0.3579	0.3207
2016.06	0.1093	0.3948	0.3111
2016.06			0.2427
2016.06	0.0903	0.4301	0.307
2016.06
2016.06	0.2016	0.3473	0.2875
2016.06
2016.07
2016.07	0.0533	0.325	0.2486
2016.07
2016.07	0.0659	0.0707	0.0621
2016.07	0.07	0.0728
2016.07	0.0765	0.0579	0.0486
2016.07	0.0813	0.0506	0.0582
2016.07			0.1437
2016.07	0.0808	0.3711	0.1344
2016.07
2016.07	0.0293	0.0331	0.0358
2016.07
2016.07	0.0801	0.0566	0.0566
2016.07
2016.07
2016.07	0.269	0.0635	0.0563
2016.07
2016.07	0.271	0.0775	0.0816
2016.07	0.3741	0.0804	0.0825
2016.07	0.077	0.0706	0.0655
2016.07	0.0667	0.1063	0.0558
2016.07
2016.07	0.0379	0.0352	0.0427
2016.08
2016.08	0.1464	0.1148	0.2087
2016.08
2016.08
2016.08	0.0681	0.0792	0.1261
2016.08
2016.08	0.2541	0.152	0.3684
2016.08	0.3428	0.3057	0.2849
2016.08	0.1591	0.0757	0.3414
2016.08	0.0644	0.1041	0.3355
2016.08			0.0612
2016.08	0.0515	0.3609	0.0795
2016.08
2016.08	0.0525	0.0527	0.2247
2016.08
2016.08
2016.08	0.3847	0.0576	0.3727
2016.08
2016.08	0.4104	0.3421	0.3373
2016.08	0.4077	0.3164
2016.08	0.0762	0.0947	0.0895
2016.08	0.0691	0.1387	0.2453
2016.08			0.075
2016.08	0.0836	0.0794	0.0566
2016.09
2016.09	0.0835	0.2234	0.1362
2016.09
2016.09	0.3933	0.0753	0.1275
2016.09
2016.09
2016.09	0.3698	0.1386	0.1885
2016.09
2016.09	0.087	0.0784	0.0622
2016.09	0.1006	0.081	0.1478
2016.09	0.1402	0.1319	0.283
2016.09	0.2022	0.0822	0.2829
2016.09
2016.09	0.0578	0.1113	0.0682
2016.09
2016.09	0.3839	0.2286	0.3658
2016.09
2016.09
2016.09	0.3172	0.0547	0.3191
2016.09
2016.09	0.116	0.0573	0.0585
2016.09	0.152	0.0798	0.0743
2016.09	0.0655	0.0656	0.0779
2016.09	0.0492	0.0625	0.0666
2016.1			0.0701
2016.1	0.0456	0.0529	0.1466
2016.1
2016.1	0.071	0.0912	0.0556
2016.1
2016.1
2016.1	0.3016	0.0619	0.3562
2016.1
2016.1	0.0367	0.0359	0.0348
2016.1	0.0517	0.0538
2016.1	0.0784	0.0782	0.0769
2016.1	0.0651	0.0596	0.0536
2016.1			0.2918
2016.1	0.4656	0.1276	0.0604
2016.1
2016.1	0.0523	0.0546	0.0604
2016.1
2016.1	0.4421	0.236	0.4169
2016.1
2016.1
2016.1	0.4139	0.2502	0.405
2016.1
2016.1	0.0657	0.0573	0.0741
2016.1	0.0606	0.09	0.0898
2016.11	0.2157	0.064	0.0631
2016.11	0.4268	0.1019	0.0553
2016.11
2016.11	0.4751	0.4335	0.3918
2016.11
2016.11	0.2497	0.1515	0.1724
2016.11
2016.11
2016.11	0.0669	0.0434	0.0416
2016.11
2016.11	0.0495	0.0492	0.1528
2016.11	0.0535	0.0477	0.0632
2016.11	0.2861	0.3217	0.4286
2016.11	0.3421	0.4478	0.4048
2016.11			0.3349
2016.11	0.1656	0.3766	0.4246
2016.11
2016.11	0.0365	0.0381	0.0492
2016.11
2016.11
2016.11	0.2625	0.0793	0.1331
2016.11
2016.11	0.2022	0.2122	0.0904
2016.11	0.082	0.1008
2016.12	0.1548	0.0692	0.107
2016.12	0.1997	0.0692	0.3187
2016.12		0.3197	0.3727
2016.12	0.2866	0.3394	0.0728
2016.12
2016.12	0.4589	0.5129	0.456
2016.12
2016.12	0.0976	0.0563	0.1195
2016.12
2016.12
2016.12	0.0596	0.0577	0.0518
2016.12
2016.12	0.0785	0.5875	0.2618
2016.12	0.0759	0.5298	0.1716
2016.12	0.3251	0.2612	0.4177
2016.12	0.0581	0.5197	0.4404
2016.12
2016.12	0.0889	0.5213	0.447
2016.12
2016.12	0.3497	0.251	0.3147
2016.12
2016.12
2016.12	0.0561	0.1574	0.2647
2016.12
2016.12	0.4639	0.6841	0.5621
2016.12	0.1442	0.5734	0.4432
2016.13	0.0835	0.5935	0.5169
2016.13	0.289	0.5996	0.4697
2016.13			0.1003
2016.13	0.0373	0.0386	0.0534
2016.13
2016.13	0.0604	0.6261	0.3722
2016.13
2016.13
2016.13	0.2712	0.4095	0.4821
2016.13
2016.13	0.0564	0.044	0.0551
2016.13	0.0553	0.054
2016.13	0.0548	0.112	0.0635
2016.13	0.0613	0.2284	0.0742
2016.13		0.0511	0.071
2016.13	0.0425	0.0328	0.0503
2016.13
2016.13	0.5839	0.7	0.5715
2016.13
2016.13
2016.13
2016.13	0.331	0.377	0.5039
2016.13
2016.14	0.313	0.5485	0.4514
2016.14	0.3592	0.3048	0.4508
2016.14	0.1381	0.0853	0.1008
2016.14	0.073	0.0751	0.0775
2016.14
2016.14
2016.14	0.6866	0.7216	0.5848
2016.14
2016.14
2016.14	0.3333	0.4578	0.5527
2016.14
2016.14	0.576	0.1101	0.0832
2016.14	0.594	0.2367	0.064
2016.14	0.5722	0.5157	0.4522
2016.14	0.6236	0.5261	0.4902
2016.14			0.38
2016.14	0.7006	0.6687	0.4967
2016.14
2016.14	0.714	0.6842	0.5314
2016.14
2016.14
2016.14	0.5959	0.6146	0.3874
2016.14
2016.15	0.0569	0.077	0.0478
2016.15	0.071	0.0658
2016.15	0.2987	0.3352	0.1108
2016.15	0.123	0.4211	0.111
2016.15		0.088	0.0554
2016.15	0.1566	0.0462	0.0482
2016.15
2016.15	0.0625	0.0644	0.1204
2016.15
2016.15	0.5313	0.5298	0.5139
2016.15
2016.15
2016.15	0.0592	0.0578	0.0643
2016.15
2016.15	0.6451	0.3477	0.0859
2016.15	0.4807	0.448	0.1456
2016.15	0.7129	0.1868	0.3567
2016.15	0.7577	0.3745	0.4953
2016.16	0.1272	0.0443	0.0853
2016.16	0.2414	0.1976	0.2497
2016.16	0.1796	0.1798	0.0724
2016.16	0.1236	0.2366	0.103
2016.16			0.0591
2016.16	0.0371	0.0456	0.0453
2016.16
2016.16	0.2427	0.4118	0.4502
2016.16
2016.16
2016.16	0.0421	0.0564	0.0592
2016.16
2016.16	0.7586	0.3088	0.5753
2016.16	0.7281
2016.16	0.3463	0.1712	0.3811
2016.16	0.3318	0.2559	0.1665
2016.16		0.2356	0.2333
2016.16	0.1335	0.2752	0.1656
2016.16
2016.16	0.0477	0.06	0.0343
2016.17
2016.17	0.1742	0.1065	0.1053
2016.17
2016.17
2016.17	0.1799	0.0941	0.0519
2016.17
2016.17	0.0572	0.0431	0.0581
2016.17	0.0598	0.0676	0.0643
2016.17	0.4336	0.7106	0.5614
2016.17	0.2705	0.2712	0.0923
2016.17
2016.17	0.8006	0.7288	0.5302
2016.17
2016.17	0.0352	0.061	0.1039
2016.17
2016.17
2016.17	0.2296	0.3969	0.4788
2016.17
2016.17	0.5534	0.0702	0.0593
2016.17	0.443	0.2992	0.108
2016.17	0.1051	0.0667	0.0589
2016.17	0.4186	0.0811	0.0541
2016.17			0.0583
2016.17	0.119	0.5206	0.0618
2016.18	0.0487	0.0361	0.0466
2016.18
2016.18
2016.18	0.0467	0.7411	0.067
2016.18
2016.18	0.0586	0.1608	0.1635
2016.18	0.1512
2016.18	0.7543	0.5758	0.5725
2016.18	0.7422	0.086	0.502
2016.18		0.0632	0.0549
2016.18	0.0577	0.0508	0.0447
2016.18
2016.18	0.1042	0.0568	0.0639
2016.18
2016.18	0.1505	0.1134	0.0806
2016.18
2016.18
2016.18	0.7746	0.5847	0.0719
2016.18
2016.18	0.3923	0.3712	0.1449
2016.18	0.2628	0.3419	0.1528
2016.18	0.0587	0.6267	0.1397
2016.18	0.0942	0.5768	0.5052
2016.19
2016.19	0.0441	0.4353	0.1281
2016.19
2016.19	0.3372	0.0598	0.0451
2016.19
2016.19
2016.19	0.0634	0.7585	0.0546
2016.19
2016.19	0.5637	0.5234	0.5955
2016.19	0.6798	0.5824	0.4748
2016.19	0.0955	0.0722	0.1234
2016.19	0.0552	0.0443	0.1236
2016.19			0.0509
2016.19	0.0459	0.0239	0.0393
2016.19
2016.19	0.7312	0.1848	0.4266
2016.19
2016.19
2016.19	0.585	0.0785	0.2204
2016.19
2016.19	0.0584	0.1504	0.3278
2016.19	0.0599
2016.19	0.0565	0.0431	0.0662
2016.19	0.0775	0.0411	0.0429
2016.2		0.5496	0.2622
2016.2	0.0401	0.2726	0.5794
2016.2
2016.2	0.2531	0.1398	0.0545
2016.2
2016.2	0.1103	0.0965	0.1299
2016.2
2016.2
2016.2	0.0944	0.4222	0.0606
2016.2
2016.2	0.5778	0.3355	0.5173
2016.2	0.7329	0.0894	0.5395
2016.2	0.74	0.508	0.4582
2016.2	0.8058	0.0564	0.5749
2016.2
2016.2	0.7473	0.3299	0.4254
2016.2
2016.2	0.4969	0.0745	0.0417
2016.2
2016.2
2016.2	0.5004	0.0571	0.0903
2016.2
2016.2	0.1683	0.342	0.1333
2016.2	0.1681	0.2698	0.0977
2016.21	0.2615	0.1477	0.3649
2016.21	0.3542	0.5782	0.215
2016.21			0.1383
2016.21	0.136	0.0634	0.2056
2016.21
2016.21
2016.21
2016.21	0.1251	0.0837	0.046
2016.21
2016.21	0.1142	0.1092	0.1895
2016.21	0.1911	0.0939
2016.21	0.1038	0.569	0.5549
2016.21	0.4955	0.4608	0.3407
2016.21		0.6318	0.5797
2016.21	0.0852	0.6992	0.4381
2016.21
2016.21	0.0313	0.4404	0.5833
2016.21
2016.21	0.6636	0.0459	0.2335
2016.21
2016.21
2016.21	0.1186	0.3055	0.5926
2016.21
2016.22	0.1389	0.0904	0.4023
2016.22	0.1359	0.0955	0.0957
2016.22	0.3138	0.1249	0.4154
2016.22	0.4053	0.4189	0.105
2016.22
2016.22	0.5868	0.0931	0.3003
2016.22
2016.22	0.7746	0.6891	0.5894
2016.22
2016.22
2016.22	0.4582	0.5317	0.5865
2016.22
2016.22	0.498	0.1657	0.1236
2016.22	0.2984	0.4415	0.2302
2016.22	0.5384	0.6469	0.1471
2016.22	0.6064	0.6354	0.4636
2016.22			0.4218
2016.22	0.6401	0.077	0.1003
2016.22
2016.22	0.7238	0.4615	0.0943
2016.22
2016.22
2016.22	0.761	0.2787	0.2034
2016.22
2016.23	0.1825	0.1431	0.5486
2016.23	0.3639	0.0817
2016.23	0.5428	0.451	0.2083
2016.23	0.0881	0.1654	0.1002
2016.23		0.1176	0.0644
2016.23	0.0328	0.0804	0.086
2016.23
2016.23	0.0374	0.145	0.1537
2016.23
2016.23	0.0793	0.2491	0.625
2016.23
2016.23	0.025	0.0469	0.167
2016.23
2016.23	0.2201	0.0887	0.5631
2016.23	0.2646	0.1456	0.5381
2016.23	0.2453	0.0275	0.0661
2016.23	0.2138	0.027	0.0491
2016.23
2016.23	0.1175	0.5097	0.1491
2016.23
2016.23	0.0545	0.019	0.0255
2016.23
2016.24
2016.24	0.2159	0.2259	0.2664
2016.24
2016.24	0.0491	0.1815	0.534
2016.24	0.0719	0.0858	0.1233
2016.24	0.1202	0.1779	0.1069
2016.24	0.0676	0.1543	0.0761
2016.24			0.2946
2016.24	0.2176	0.2689	0.4801
2016.24
2016.24	0.0625	0.0203	0.0292
2016.24
2016.24
2016.24	0.1078	0.0508	0.0597
2016.24
2016.24	0.2115	0.0555	0.094
2016.24	0.3353	0.0746
2016.24	0.0484	0.0733	0.084
2016.24	0.0663	0.0592	0.0682
2016.24		0.6294	0.4749
2016.24	0.754	0.678	0.5393
2016.24
2016.24	0.5655	0.0509	0.6012
2016.25
2016.25	0.5351	0.4122	0.5757
2016.25
2016.25
2016.25	0.5435	0.6908	0.1733
2016.25
2016.25	0.0644	0.1727	0.5376
2016.25	0.1229	0.044	0.2317
2016.25	0.07	0.1473	0.3641
2016.25	0.1299	0.059	0.4952
2016.25
2016.25	0.6053	0.7109	0.2504
2016.25
2016.25	0.3477	0.1223	0.0984
2016.25
2016.25
2016.25	0.0208	0.0398	0.0424
2016.25
2016.25	0.3737	0.3008	0.4147
2016.25	0.6092	0.1319	0.2442
2016.25	0.1277	0.2978	0.505
2016.25	0.7259	0.2836	0.5027
2016.26			0.1396
2016.26	0.3368	0.0864	0.1779
2016.26
2016.26	0.0679	0.0729	0.1298
2016.26
2016.26
2016.26	0.0483	0.0246	0.0581
2016.26
2016.26	0.1904	0.0499	0.0678
2016.26	0.4282	0.0772
2016.26	0.1192	0.0744	0.0781
2016.26	0.1454	0.0634	0.0933
2016.26			0.0584
2016.26	0.1195	0.0537	0.0583
2016.26
2016.26	0.094	0.1503	0.105
2016.26
2016.26	0.0518	0.078	0.0335
2016.26
2016.26
2016.26	0.0504	0.0456	0.0486
2016.26
2016.26	0.041	0.0467	0.0457
2016.26	0.0265	0.0381	0.0449
2016.27	0.0766	0.0728	0.0973
2016.27	0.0506	0.0448	0.0633
2016.27
2016.27	0.0408	0.0849	0.0522
2016.27
2016.27	0.0534	0.0246	0.036
2016.27
2016.27
2016.27	0.0496	0.014	0.0449
2016.27
2016.27	0.2167	0.1971	0.1181
2016.27	0.0854	0.1155	0.1307
2016.27	0.0475	0.1156	0.0727
2016.27	0.0378	0.2188	0.0683
2016.27			0.1076
2016.27	0.4702	0.4301	0.1175
2016.27
2016.27	0.0285	0.0516	0.0365
2016.27
2016.27
2016.27	0.0457	0.51	0.0565
2016.27
2016.27	0.3837	0.0603	0.1722
2016.27	0.0609	0.0743
2016.28	0.0854	0.0614	0.0504
2016.28	0.1209	0.055	0.0544
2016.28		0.1423	0.4885
2016.28	0.2897	0.0646	0.5234
2016.28
2016.28	0.0318	0.0364	0.0347
2016.28
2016.28	0.6276	0.4045	0.3295
2016.28
2016.28
2016.28	0.0695	0.0664	0.0369
2016.28
2016.28	0.5072	0.6374	0.3528
2016.28	0.599	0.1482	0.1743
2016.28	0.2251	0.0773	0.4821
2016.28	0.5945	0.3524	0.4971
2016.28
2016.28	0.0403	0.6557	0.0177
2016.28
2016.28	0.0623	0.0784	0.0418
2016.28
2016.28
2016.28	0.0932	0.063	0.0562
2016.28
2016.29	0.3738	0.0574	0.3652
2016.29	0.1249	0.0549	0.0615
2016.29	0.0996	0.2202	0.4534
2016.29	0.0486	0.1233	0.3886
2016.29			0.0611
2016.29
2016.29	0.6993	0.089	0.1286
2016.29
2016.29
2016.29	0.6809	0.6891	0.5402
2016.29
2016.29	0.6379	0.3649	0.4958
2016.29	0.5677	0.1151
2016.29	0.068	0.043	0.0373
2016.29	0.0626	0.0382	0.045
2016.29		0.446	0.0868
2016.29	0.0559	0.2616	0.5208
2016.29
2016.29	0.6074	0.3018	0.0735
2016.29
2016.29	0.6159	0.6511	0.5287
2016.29
2016.3
2016.3	0.2271	0.0866	0.2012
2016.3
2016.3	0.1355	0.1082	0.0588
2016.3	0.0427	0.0504	0.0555
2016.3	0.0787	0.1905	0.3751
2016.3	0.0583	0.043	0.2425
2016.3
2016.3	0.6088	0.1535	0.5129
2016.3
2016.3	0.0477	0.0499	0.0817
2016.3
2016.3
2016.3	0.0863	0.6286	0.5092
2016.3
2016.3	0.5026	0.1766	0.4888
2016.3	0.4888	0.1055	0.3956
2016.3	0.0461	0.05	0.0459
2016.3	0.0394	0.0211	0.0369
2016.3			0.1645
2016.3	0.0538	0.1791	0.1369
2016.3
2016.3	0.1241	0.0725	0.06
2016.3
2016.31
2016.31	0.1533	0.4695	0.0809
2016.31
2016.31	0.2225	0.1187	0.0498
2016.31	0.0782
2016.31	0.3149	0.1169	0.0505
2016.31	0.1947	0.1334	0.0541
2016.31		0.4677	0.4213
2016.31	0.4429	0.5259	0.485
2016.31
2016.31	0.5215	0.2237	0.5232
2016.31
2016.31	0.5295	0.5715	0.5281
2016.31
2016.31
2016.31	0.0696	0.4911	0.3273
2016.31
2016.31	0.3688	0.4042	0.4019
2016.31	0.4114	0.3844	0.3698
2016.31	0.0736	0.066	0.0672
2016.31	0.0526	0.1727	0.0544
2016.31
2016.31	0.1134	0.4965	0.4725
2016.32
2016.32	0.0592	0.0765	0.1267
2016.32
2016.32
2016.32	0.2917	0.0568	0.0487
2016.32
2016.32	0.393	0.4276	0.4826
2016.32	0.3917	0.3348	0.2145
2016.32	0.324	0.3611	0.3633
2016.32	0.4097	0.3516	0.365
2016.32			0.0739
2016.32	0.0561	0.0362	0.0774
2016.32
2016.32	0.0768	0.2275	0.1821
2016.32
2016.32
2016.32	0.4216	0.1078	0.4636
2016.32
2016.32	0.0776	0.1699	0.413
2016.32	0.093
2016.32	0.3226	0.3164	0.3265
2016.32	0.1542	0.3192	0.3331
2016.32		0.0568	0.0535
2016.32	0.0518	0.062	0.0386
2016.33
2016.33	0.0526	0.0925	0.1483
2016.33
2016.33	0.0552	0.0473	0.0479
2016.33
2016.33
2016.33	0.3474	0.3885	0.4046
2016.33
2016.33	0.0775	0.0504	0.0482
2016.33	0.0875	0.0289	0.0527
2016.33	0.0899	0.0589	0.0589
2016.33	0.0638	0.0533	0.0437
2016.33
2016.33	0.0539	0.2084	0.3928
2016.33
2016.33	0.4158	0.0854	0.3718
2016.33
2016.33
2016.33	0.0408	0.1	0.0818
2016.33
2016.33	0.0808	0.0906	0.1481
2016.33	0.0861	0.2857	0.0843
2016.33	0.0682	0.2678	0.333
2016.33	0.0784	0.291	0.3639
2016.34			0.1154
2016.34	0.0752	0.0814	0.0879
2016.34
2016.34	0.0525	0.1362	0.37
2016.34
2016.34
2016.34	0.3792	0.3997	0.4116
2016.34
2016.34	0.3743	0.367	0.386
2016.34	0.3733
2016.34	0.0904	0.1047	0.081
2016.34	0.0724	0.2742	0.0709
2016.34		0.1372	0.1953
2016.34	0.0819	0.2443	0.1271
2016.34
2016.34	0.1272	0.3843	0.3811
2016.34
2016.34	0.1409	0.3308	0.2603
2016.34
2016.34
2016.34	0.2513	0.3204	0.3686
2016.34
2016.34	0.0577	0.1611	0.3061
2016.34	0.0672	0.1901	0.2698
2016.35	0.0829	0.282	0.3119
2016.35	0.0937	0.3187	0.3679
2016.35
2016.35	0.0805	0.3487	0.3945
2016.35
2016.35	0.153	0.2831	0.1887
2016.35
2016.35
2016.35	0.0509	0.1094	0.1416
2016.35
2016.35	0.0683	0.0751	0.0523
2016.35	0.0904	0.3136	0.0871
2016.35	0.1096	0.2623	0.3347
2016.35	0.1003	0.093	0.332
2016.35			0.2879
2016.35	0.0738	0.3273	0.368
2016.35
2016.35	0.0686	0.4028	0.402
2016.35
2016.35
2016.35	0.2378	0.3798	0.3616
2016.35
2016.35	0.2686	0.339	0.3088
2016.35	0.2905
2016.36	0.0562	0.1885	0.2101
2016.36	0.0711	0.187	0.2402
2016.36		0.2532	0.219
2016.36	0.2936	0.3068	0.3298
2016.36
2016.36	0.0536	0.0675	0.046
2016.36
2016.36	0.0982	0.3873	0.2096
2016.36
2016.36
2016.36	0.0887	0.2732	0.3595
2016.36
2016.36	0.218	0.2787	0.3715
2016.36	0.2522	0.3085	0.3043
2016.36	0.09	0.1232	0.128
2016.36	0.0715	0.0779	0.0725
2016.36
2016.36	0.0467	0.0525	0.0394
2016.36
2016.36	0.0642	0.365	0.3702
2016.36
2016.36
2016.36	0.096	0.3847	0.1182
2016.36
2016.37	0.1336	0.3698	0.3425
2016.37	0.1286	0.3014	0.2969
2016.37	0.1424	0.3279	0.3061
2016.37	0.1044	0.3462	0.3081
2017			0.2628
2017	0.2156	0.4011	0.3444
2017
2017	0.2693	0.3515	0.1582
2017
2017
2017	0.0939	0.3394	0.3637
2017
2017	0.0627	0.3454	0.2934
2017	0.0662
2017.01	0.0971	0.2952	0.2983
2017.01	0.1686	0.3359	0.3
2017.01		0.2373	0.2654
2017.01	0.2613	0.1149	0.2263
2017.01
2017.01	0.2787	0.334	0.3512
2017.01
2017.01	0.0454	0.0423	0.0466
2017.01
2017.01
2017.01	0.1908	0.0734	0.0802
2017.01
2017.01	0.0635	0.1568	0.34
2017.01	0.0977	0.2401	0.2945
2017.01	0.0644	0.1923	0.2839
2017.01	0.0463	0.2624	0.3425
2017.01
2017.01	0.0725	0.2337	0.3478
2017.01
2017.01	0.0817	0.1443	0.347
2017.01
2017.01
2017.01	0.062	0.0545	0.0814
2017.01
2017.02	0.0702	0.1757	0.3631
2017.02	0.0688	0.1568	0.1733
2017.02	0.0868	0.2141	0.321
2017.02	0.0661	0.2137	0.3199
2017.02			0.2691
2017.02	0.07	0.2226	0.3382
2017.02
2017.02	0.143	0.2484	0.3466
2017.02
2017.02
2017.02	0.1508	0.0714	0.3525
2017.02
2017.02	0.0573	0.0605	0.0666
2017.02	0.1162
2017.02	0.0753	0.2113	0.321
2017.02	0.085	0.2867	0.0786
2017.02		0.211	0.2171
2017.02	0.061	0.2244	0.3231
2017.02
2017.02	0.0734	0.1568	0.3769
2017.02
2017.02	0.074	0.1387	0.1804
2017.02
2017.03
2017.03	0.0868	0.1831	0.3226
2017.03
2017.03	0.1788	0.1858	0.3052
2017.03	0.2199	0.2691	0.2872
2017.03	0.0782	0.1396	0.0893
2017.03	0.0782	0.2187	0.3105
2017.03
2017.03	0.1793	0.2249	0.3313
2017.03
2017.03	0.0608	0.1188	0.2761
2017.03
2017.03
2017.03	0.0608	0.0682	0.3365
2017.03
2017.03	0.1744	0.2182	0.3305
2017.03	0.1044	0.3124	0.2635
2017.03	0.0971	0.2017	0.1109
2017.03	0.0812	0.1217	0.2732
2017.03			0.255
2017.03	0.1215	0.2255	0.2982
2017.03
2017.03	0.1629	0.2469	0.3676
2017.03
2017.04
2017.04	0.1924	0.2298	0.3258
2017.04
2017.04	0.0459	0.0466	0.05
2017.04	0.0574
2017.04	0.0672	0.0171	0.3406
2017.04	0.0764	0.1168	0.2915
2017.04		0.3032	0.2841
2017.04	0.0823	0.3498	0.3099
2017.04
2017.04	0.0969	0.315	0.2887
2017.04
2017.04	0.0504	0.0411	0.0447
2017.04
2017.04
2017.04	0.1287	0.1785	0.3463
2017.04
2017.04	0.0707	0.2187	0.3242
2017.04	0.0626	0.198	0.3044
2017.04	0.0981	0.2337	0.3499
2017.04	0.078	0.2167	0.1364
2017.04
2017.04	0.0753	0.2449	0.3257
2017.05
2017.05	0.1172	0.2269	0.1157
2017.05
2017.05
2017.05	0.1629	0.2708	0.3272
2017.05
2017.05	0.1926	0.2088	0.3375
2017.05	0.2257	0.2605	0.2522
2017.05	0.0524	0.2351	0.2333
2017.05	0.0577	0.2707	0.0577
2017.05			0.0746
2017.05	0.1969	0.0474	0.057
2017.05
2017.05	0.1633	0.3377	0.3295
2017.05
2017.05
2017.05	0.0455	0.1087	0.3101
2017.05
2017.05	0.1309	0.3933	0.2965
2017.05	0.1064
2017.05	0.1205	0.2523	0.0724
2017.05	0.0563	0.1644	0.0705
2017.05		0.09	0.0594
2017.05	0.0509	0.071	0.0573
2017.06
2017.06	0.1581	0.4163	0.2965
2017.06
2017.06	0.1244	0.1854	0.3624
2017.06
2017.06
2017.06	0.0974	0.3307	0.3164
2017.06
2017.06	0.24	0.0769	0.249
2017.06	0.2581	0.0894	0.0985
2017.06	0.2245	0.1323	0.0983
2017.06	0.2429	0.0924	0.1886
2017.06
2017.06	0.147	0.3672	0.107
2017.06
2017.06	0.0479	0.056	0.0523
2017.06
2017.06
2017.06	0.1562	0.2636	0.3677
2017.06
2017.06	0.1789	0.3055	0.15
2017.06	0.2401	0.2457	0.2627
2017.06	0.1089	0.2846	0.1147
2017.06	0.1483	0.2118	0.1588
2017.07			0.0667
2017.07	0.0454	0.0375	0.0432
2017.07
2017.07	0.0819	0.2745	0.0762
2017.07
2017.07
2017.07	0.0938	0.3874	0.3681
2017.07
2017.07	0.0894	0.292	0.3379
2017.07	0.0648
2017.07	0.1089	0.0974	0.2929
2017.07	0.0854	0.2504	0.1427
2017.07		0.3027	0.2761
2017.07	0.1544	0.3398	0.0837
2017.07
2017.07	0.1511	0.0813	0.3257
2017.07
2017.07	0.0886	0.1348	0.1673
2017.07
2017.07
2017.07	0.0712	0.0548	0.0512
2017.07
2017.07	0.0909	0.0995	0.06
2017.07	0.0734	0.1086	0.0714
2017.08	0.1551	0.3135	0.3026
2017.08	0.1237	0.1318	0.1147
2017.08
2017.08	0.1402	0.0805	0.3549
2017.08
2017.08	0.1182	0.0967	0.1508
2017.08
2017.08
2017.08	0.0842	0.3282	0.275
2017.08
2017.08	0.1649	0.3103	0.2661
2017.08	0.1823	0.2381	0.2119
2017.08	0.0629	0.064	0.0625
2017.08	0.0446	0.0471	0.0582
2017.08			0.1982
2017.08	0.0996	0.1742	0.2298
2017.08
2017.08	0.1203	0.0721	0.1496
2017.08
2017.08
2017.08	0.1389	0.2168	0.1345
2017.08
2017.08	0.1778	0.0962	0.2871
2017.08	0.1867	0.116
2017.09	0.0779	0.0632	0.0676
2017.09	0.0607	0.0503	0.063
2017.09		-1.5912	0.0649
2017.09	0.1045	0.0569	0.0488
2017.09
2017.09	0.0788	0.0826	0.3223
2017.09
2017.09	0.1339	0.0854	0.1478
2017.09
2017.09
2017.09	0.0762	0.1654	0.3344
2017.09
2017.09	0.0534	0.0527	0.0501
2017.09	0.0496	0.0497	0.0538
2017.09	0.0788	0.0678	0.0662
2017.09	0.0616	0.0628	0.0679
2017.09
2017.09	0.1595	0.0893	0.2251
2017.09
2017.09	0.0974	0.1171	0.1034
2017.09
2017.09
2017.09	0.1581	0.1553	0.2722
2017.09
2017.1	0.0933	0.2212	0.2883
2017.1	0.0889	0.0915	0.2486
2017.1	0.0679	0.1012	0.181
2017.1	0.0411	0.0727	0.1876
2017.1			0.061
2017.1	0.0529	0.4046	0.35
2017.1
2017.1	0.0431	0.1735	0.0463
2017.1
2017.1
2017.1	0.1006	0.0502	0.0367
2017.1
2017.1	0.0707	0.1227	0.2884
2017.1	0.0983	0.0551
2017.1	0.0415	0.0351	0.0391
2017.1	0.0333	0.0347	0.0338
2017.1		0.2771	0.1533
2017.1	0.1494	0.0664	0.1063
2017.1
2017.1	0.0889	0.3762	0.3934
2017.1
2017.1	0.2254	0.4034	0.3722
2017.1
2017.11
2017.11	0.0445	0.099	0.0689
2017.11
2017.11	0.116	0.2925	0.4045
2017.11	0.095	0.3309	0.2347
2017.11	0.1017	0.069	0.1188
2017.11	0.047	0.0464	0.0588
2017.11
2017.11	0.3232	0.1595	0.1827
2017.11
2017.11	0.0689	0.4467	0.343
2017.11
2017.11
2017.11	0.1476	0.0979	0.4189
2017.11
2017.11	0.0602	0.0765	0.0683
2017.11	0.0775	0.0841	0.0662
2017.11	0.1169	0.167	0.197
2017.11	0.2549	0.0789	0.1733
2017.11			0.1786
2017.11	0.4278	0.4427	0.456
2017.11
2017.11	0.3616	0.4246	0.2233
2017.11
2017.12
2017.12	0.1513	0.1031	0.4361
2017.12
2017.12	0.0522	0.1501	0.0634
2017.12	0.0595	0.0941
2017.12	0.1403	0.0959	0.0967
2017.12	0.124	0.0747	0.1608
2017.12		0.3506	0.2117
2017.12	0.1409	0.0707	0.4244
2017.12
2017.12	0.0468	0.4531	0.4537
2017.12
2017.12	0.4296	0.4824	0.4659
2017.12
2017.12
2017.12	0.0455	0.0274	0.1459
2017.12
2017.12	0.2553	0.3735	0.4898
2017.12	0.3722	0.3211	0.4272
2017.12	0.1241	0.1967	0.3159
2017.12	0.2127	0.3831	0.2324
2017.12
2017.12	0.4531	0.4718	0.3873
2017.12
2017.12	0.4562	0.1253	0.5224
2017.12
2017.13
2017.13	0.0467	0.5255	0.1352
2017.13
2017.13	0.2182	0.1104	0.0988
2017.13	0.1318	0.0697	0.0854
2017.13	0.3916	0.4829	0.5222
2017.13	0.3968	0.5153	0.4307
2017.13			0.0861
2017.13	0.0503	0.0722	0.1077
2017.13
2017.13	0.0574	0.0631	0.0444
2017.13
2017.13
2017.13	0.0641	0.633	0.3132
2017.13
2017.13	0.1568	0.4945	0.458
2017.13	0.0517	0.1412
2017.13	0.0552	0.0429	0.0391
2017.13	0.0523	0.0398	0.0419
2017.13		0.0817	0.0768
2017.13	0.496	0.0597	0.057
2017.13
2017.13	0.2765	0.5695	0.0595
2017.14
2017.14	0.2596	0.23	0.0736
2017.14
2017.14
2017.14	0.1216	0.157	0.0707
2017.14
2017.14	0.2044	0.0676	0.0528
2017.14	0.1551	0.0667	0.1296
2017.14	0.5405	0.2638	0.506
2017.14	0.5571	0.1978	0.5377
2017.14
2017.14	0.5451	0.6483	0.5083
2017.14
2017.14	0.5374	0.6524	0.5256
2017.14
2017.14
2017.14	0.4182	0.6523	0.5292
2017.14
2017.14	0.5583	0.6593	0.5259
2017.14	0.4198	0.4995	0.4381
2017.14	0.0611	0.0879	0.0547
2017.14	0.0521	0.075	0.0779
2017.14			0.0693
2017.14	0.0777	0.0347	0.0428
2017.15
2017.15	0.1023	0.0436	0.0314
2017.15
2017.15
2017.15	0.2804	0.7583	0.2331
2017.15
2017.15	0.7351	0.1562	0.0849
2017.15	0.6442	0.1452
2017.15	0.4577	0.6472	0.4483
2017.15	0.5741	0.5974	0.4753
2017.15		0.5815	0.4043
2017.15	0.6273	0.6467	0.4808
2017.15
2017.15	0.4115	0.3753	0.0911
2017.15
2017.15	0.1058	0.4151	0.3064
2017.15
2017.15
2017.15	0.098	0.7648	0.5067
2017.15
2017.15	0.1773	0.6857	0.5293
2017.15	0.0996	0.6438	0.4826
2017.15	0.5145	0.3599	0.332
2017.15	0.7284	0.3289	0.5203
2017.16
2017.16	0.761	0.0913	0.5567
2017.16
2017.16	0.6114	0.3255	0.1432
2017.16
2017.16
2017.16	0.0367	0.0538	0.0603
2017.16
2017.16	0.0568	0.0648	0.0618
2017.16	0.1066	0.5964	0.0953
2017.16	0.7172	0.437	0.0924
2017.16	0.6031	0.1798	0.5087
2017.16			0.337
2017.16	0.0401	0.691	0.3399
2017.16
2017.16	0.7961	0.0545	0.1773
2017.16
2017.16
2017.16	0.4358	0.0586	0.5401
2017.16
2017.16	0.1693	0.0708	0.0549
2017.16	0.0871	0.1217
2017.16	0.7654	0.2218	0.0826
2017.16	0.7464	0.0896	0.0934
2017.17		0.4356	0.216
2017.17	0.7682	0.5673	0.4766
2017.17
2017.17	0.8108	0.3575	0.5485
2017.17
2017.17	0.8025	0.2544	0.542
2017.17
2017.17
2017.17	0.0555	0.0696	0.0537
2017.17
2017.17	0.7478	0.6286	0.117
2017.17	0.7523	0.6654	0.1449
2017.17	0.4192	0.401	0.4459
2017.17	0.6458	0.1805	0.4724
2017.17
2017.17	0.0861	0.00885	0.0238
2017.17
2017.17	0.7196	0.0982	0.1617
2017.17
2017.17
2017.17	0.626	0.0762	0.5096
2017.17
2017.17	0.3402	0.5538	0.3689
2017.17	0.1901	0.2015	0.2993
2017.18	0.0599	0.0665	0.1136
2017.18	0.0553	0.0438	0.0606
2017.18			0.1512
2017.18	0.2272	0.1118	0.349
2017.18
2017.18	0.5836	0.0818	0.0682
2017.18
2017.18
2017.18	0.0809	0.0553	0.0685
2017.18
2017.18	0.4661	0.0945	0.1503
2017.18	0.1816	0.129
2017.18	0.0521	0.055	0.0577
2017.18	0.0416	0.0554	0.0747
2017.18			0.0567
2017.18	0.0345	0.0864	0.0421
2017.18
2017.18	0.1449	0.4255	0.296
2017.18
2017.18	0.3262	0.5301	0.4737
2017.18
2017.18
2017.18	0.0334	0.1472	0.0365
2017.18
2017.19	0.1393	0.6147	0.3443
2017.19	0.1232	0.0478	0.1862
2017.19	0.1914	0.3838	0.462
2017.19	0.3302	0.1493	0.5248
2017.19
2017.19	0.8079	0.675	0.246
2017.19
2017.19	0.7696	0.4083	0.2537
2017.19
2017.19
2017.19	0.1291	0.4572	0.5673
2017.19
2017.19	0.1776	0.6608	0.5281
2017.19	0.1982	0.2386	0.4999
2017.19	0.495	0.426	0.5687
2017.19	0.1979	0.1879	0.5739
2017.19			0.1418
2017.19	0.3242	0.4534	0.4998
2017.19
2017.19	0.4785	0.016	0.5543
2017.19
2017.19
2017.19	0.123	0.6457	0.5933
2017.19
2017.2	0.4596	0.707	0.5455
2017.2	0.2099	0.1805
2017.2	0.0548	0.2593	0.111
2017.2	0.2098	0.1649	0.0639
2017.2			0.2209
2017.2	0.6997	0.251	0.1662
2017.2
2017.2	0.0515	0.7084	0.1168
2017.2
2017.2	0.1979	0.626	0.5933
2017.2
2017.2
2017.2	0.1727	0.6091	0.2392
2017.2
2017.2	0.6817	0.4367	0.5399
2017.2	0.5681	0.2346	0.2987
2017.2	0.2797	0.269	0.1504
2017.2	0.1784	0.1243	0.5602
2017.2
2017.2	0.0354	0.1049	0.039
2017.2
2017.2	0.046	0.1805	0.12
2017.2
2017.21
2017.21	0.0387	0.0633	0.0676
2017.21
2017.21	0.1429	0.0498	0.0649
2017.21	0.2641	0.0413	0.0914
2017.21	0.0792	0.0935	0.068
2017.21	0.1018	0.0706	0.056
2017.21			0.222
2017.21	0.2521	0.5087	0.2872
2017.21
2017.21	0.0976	0.057	0.0787
2017.21
2017.21
2017.21	0.0727	0.0766	0.2136
2017.21
2017.21	0.579	0.6218	0.2947
2017.21	0.6069	0.1151
2017.21	0.0691	0.0908	0.0571
2017.21	0.0668	0.0717	0.0705
2017.21			0.0822
2017.21	0.517	0.0693	0.049
2017.21
2017.21	0.1109	0.0858	0.1194
2017.22
2017.22	0.5695	0.4626	0.1877
2017.22
2017.22
2017.22	0.1908	0.3613	0.079
2017.22
2017.22	0.0713	0.6641	0.1942
2017.22	0.166	0.078	0.2487
2017.22	0.1658	0.0574	0.4678
2017.22	0.2026	0.0386	0.1613
2017.22
2017.22	0.0428	0.4978	0.0827
2017.22
2017.22	0.4281	0.1062	0.6255
2017.22
2017.22
2017.22	0.4259	0.0881	0.0553
2017.22
2017.22	0.2611	0.1066	0.0835
2017.22	0.0721	0.0706	0.0709
2017.22	0.1143	0.3136	0.0733
2017.22	0.6721	0.5251	0.0986
2017.22			0.413
2017.22	0.1018	0.0749	0.2776
2017.23
2017.23	0.2871	0.0976	0.0468
2017.23
2017.23
2017.23	0.0515	0.048	0.0411
2017.23
2017.23	0.0993	0.0334	0.0363
2017.23	0.0495	0.0696
2017.23	0.5318	0.0793	0.0975
2017.23	0.1891	0.0731	0.056
2017.23		0.0619	0.1013
2017.23	0.0806	0.0254	0.0433
2017.23
2017.23	0.2151	0.1458	0.1107
2017.23
2017.23	0.1118	0.0653	0.0822
2017.23
2017.23
2017.23	0.5821	0.1501	0.0755
2017.23
2017.23	0.0603	0.2102	0.1874
2017.23	0.0977	0.0639	0.1548
2017.23	0.0764	0.6223	0.3363
2017.23	0.1258	0.3015	0.0887
2017.24
2017.24	0.175	0.52	0.1851
2017.24
2017.24	0.0187	0.2679	0.0719
2017.24
2017.24
2017.24	0.6921	0.2178	0.0725
2017.24
2017.24	0.5347	0.2961	0.6223
2017.24	0.6065	0.2527	0.2464
2017.24	0.1556	0.1688	0.0894
2017.24	0.0949	0.247	0.4138
2017.24			0.1124
2017.24	0.6868	0.229	0.1185
2017.24
2017.24	0.1136	0.1644	0.3988
2017.24
2017.24
2017.24	0.206	0.0667	0.0643
2017.24
2017.24	0.0837	0.3983	0.5449
2017.24	0.1067	0.1223
2017.24	0.0778	0.1189	0.1221
2017.24	0.0919	0.0949	0.3233
2017.25		0.1869	0.0923
2017.25	0.2599	0.3183	0.5652
2017.25
2017.25	0.3437	0.0524	0.0558
2017.25
2017.25	0.1197	0.2451	0.3768
2017.25
2017.25
2017.25	0.0409	0.0459	0.0542
2017.25
2017.25	0.0406	0.0599	0.046
2017.25	0.0354	0.0806	0.0496
2017.25	0.1127	0.1252	0.2273
2017.25	0.5578	0.4481	0.1051
2017.25
2017.25	0.223	0.6478	0.3162
2017.25
2017.25	0.7315	0.3054	0.2321
2017.25
2017.25
2017.25	0.051	0.1669	0.1974
2017.25
2017.26	0.0522	0.0498	0.0359
2017.26	0.0918	0.0563	0.0514
2017.26	0.3857	0.4414	0.5419
2017.26	0.4925	0.0921	0.0741
2017.26			0.1165
2017.26	0.7773	0.275	0.346
2017.26
2017.26	0.4731	0.2039	0.1891
2017.26
2017.26
2017.26	0.0316	0.0318	0.0437
2017.26
2017.26	0.0472	0.0441	0.0436
2017.26	0.0592	-0.7771
2017.26	0.2004	0.6866	0.6077
2017.26	0.0811	0.6224	0.54
2017.26		0.4532	0.2757
2017.26	0.5985	0.32	0.38
2017.26
2017.26	0.0745	0.0487	0.0687
2017.26
2017.26	0.7385	0.7276	0.5753
2017.26
2017.27
2017.27	0.0597	0.044	0.0577
2017.27
2017.27	0.0873	0.1099	0.1362
2017.27	0.2249	0.077	0.0949
2017.27	0.3806	0.1434	0.1357
2017.27	0.2453	0.0838	0.1563
2017.27
2017.27	0.3257	0.0955	0.0895
2017.27
2017.27	0.745	0.0517	0.5255
2017.27
2017.27
2017.27	0.1091	0.1567	0.082
2017.27
2017.27	0.047	0.1761	0.0911
2017.27	0.0477	0.2861	0.0545
2017.27	0.3471	0.3094	0.5692
2017.27	0.7198	0.3548	0.5386
2017.27			0.2122
2017.27	0.7478	0.1195	0.136
2017.27
2017.27	0.3431	0.0719	0.2129
2017.27
2017.28
2017.28	0.0442	0.0627	0.0639
2017.28
2017.28	0.0514	0.1169	0.0889
2017.28	0.0882	-1.3696
2017.28	0.1476	0.0566	0.1017
2017.28	0.2232	0.055	0.2595
2017.28		0.1402	0.4119
2017.28	0.6518	0.1139	0.0932
2017.28
2017.28	0.0311	0.0288	0.0374
2017.28
2017.28	0.0677	0.1128	0.2386
2017.28
2017.28
2017.28	0.2939	0.2384	0.4389
2017.28
2017.28	0.1787	0.1625	0.506
2017.28	0.0835	0.509	0.4402
2017.28	0.3565	0.6091	0.2058
2017.28	0.5117	0.6155	0.476
2017.28
2017.28	0.2501	0.3703	0.1144
2017.29
2017.29	0.0546	0.6052	0.5452
2017.29
2017.29
2017.29	0.0403	0.0352	0.0354
2017.29
2017.29	0.0515	0.0635	0.0405
2017.29	0.107	0.072	0.0473
2017.29	0.0542	0.0491	0.045
2017.29	0.0468	0.0398	0.0432
2017.29			0.058
2017.29	0.0442	0.0378	0.0368
2017.29
2017.29	0.3812	0.0606	0.1001
2017.29
2017.29
2017.29	0.105	0.2053	0.2967
2017.29
2017.29	0.0538	0.0558	0.0476
2017.29	0.0545
2017.29	0.0644	0.0752	0.0762
2017.29	0.0564	0.0569	0.0886
2017.29		0.0509	0.0502
2017.29	0.0407	0.0345	0.0385
2017.3
2017.3	0.0256	0.0327	0.0347
2017.3
2017.3	0.0437	0.6691	0.5281
2017.3
2017.3
2017.3	0.1659	0.0577	0.0544
2017.3
2017.3	0.0349	0.0434	0.0814
2017.3	0.057	0.0542	0.0517
2017.3	0.4125	0.5027	0.4296
2017.3	0.5501	0.5584	0.4613
2017.3
2017.3	0.5389	0.5842	0.5272
2017.3
2017.3	0.0288	0.0496	0.0418
2017.3
2017.3
2017.3	0.0347	0.025	0.0295
2017.3
2017.3	0.0515	0.5617	0.4865
2017.3	0.0673	0.4571	0.3999
2017.3	0.412	0.1509	0.4433
2017.3	0.4896	0.1153	0.451
2017.31			0.1288
2017.31	0.093	0.524	0.2378
2017.31
2017.31	0.529	0.501	0.3514
2017.31
2017.31
2017.31	0.4842	0.5245	0.5139
2017.31
2017.31	0.0474	0.4592	0.1828
2017.31	0.0646
2017.31	0.3533	0.4079	0.3896
2017.31	0.4185	0.4108	0.3786
2017.31		0.3806	0.3126
2017.31	0.4777	0.4298	0.4264
2017.31
2017.31	0.4978	0.4259	0.4843
2017.31
2017.31	0.0375	0.0406	0.0419
2017.31
2017.31
2017.31	0.1684	0.4513	0.4514
2017.31
2017.31	0.3472	0.3902	0.1979
2017.31	0.41	0.3421	0.0771
2017.32	0.0449	0.349	0.1778
2017.32	0.0826	0.4221	0.0779
2017.32
2017.32	0.4624	0.079	0.4672
2017.32
2017.32	0.0895	0.4368	0.1293
2017.32
2017.32
2017.32	0.0452	0.0594	0.0465
2017.32
2017.32	0.0653	0.0152	0.0698
2017.32	0.0921	0.1037	0.0855
2017.32	0.0137	0.3375	0.426
2017.32	0.0605	0.3358	0.2126
2017.32			0.315
2017.32	0.416	0.2157	0.4252
2017.32
2017.32	0.0433	0.0416	0.0445
2017.32
2017.32
2017.32	0.0738	0.1677	0.4653
2017.32
2017.32	0.0635	0.0889	0.0743
2017.32	0.0855
2017.33	0.2582	0.344	0.4296
2017.33	0.2081	0.3536	0.3688
2017.33		0.068	0.0951
2017.33	0.051	0.065	0.1582
2017.33
2017.33	0.0655	0.4137	0.1344
2017.33
2017.33	0.0837	0.4043	0.4519
2017.33
2017.33
2017.33	0.0531	0.3655	0.4273
2017.33
2017.33	0.0362	0.3269	0.0891
2017.33	0.0537	0.1994	0.1237
2017.33	0.2137	0.1298	0.2897
2017.33	0.2347	0.1243	0.0758
2017.33
2017.33	0.3353	0.2602	0.2135
2017.33
2017.33	0.0404	0.2176	0.3882
2017.33
2017.33
2017.33	0.0569	0.0552	0.0454
2017.33
2017.34	0.0767	0.021	0.0807
2017.34	0.0942	0.0909	0.0804
2017.34	0.0699	0.1186	0.3495
2017.34	0.3403	0.1096	0.3346
2017.34			0.2532
2017.34	0.3599	0.37	0.3777
2017.34
2017.34	0.0486	0.0685	0.0556
2017.34
2017.34
2017.34	0.0701	0.3503	0.4241
2017.34
2017.34	0.0992	0.4025	0.3957
2017.34	0.1009
2017.34	0.2469	0.2745	0.3117
2017.34	0.28	0.3435	0.3253
2017.34		0.0847	0.0842
2017.34	0.058	0.0543	0.0513
2017.34
2017.34	0.1441	0.4098	0.4066
2017.34
2017.34	0.0862	0.3827	0.3581
2017.34
2017.35
2017.35	0.0715	0.3814	0.3744
2017.35
2017.35	0.0687	0.3647	0.3376
2017.35	0.067	0.3051	0.3085
2017.35	0.0947	0.3018	0.3218
2017.35	0.0795	0.3943	0.3291
2017.35
2017.35	0.1011	0.3873	0.3742
2017.35
2017.35	0.2059	0.2343	0.1054
2017.35
2017.35
2017.35	0.0498	0.2631	0.33
2017.35
2017.35	0.1191	0.3392	0.3201
2017.35	0.1144	0.144	0.2972
2017.35	0.0825	0.129	0.2692
2017.35	0.0669	0.3109	0.3093
2017.35			0.2237
2017.35	0.0598	0.3743	0.3385
2017.35
2017.35	0.1653	0.4262	0.3562
2017.35
2017.36
2017.36	0.1095	0.4115	0.3466
2017.36
2017.36	0.2355	0.3236	0.2209
2017.36	0.2713
2017.36	0.0908	0.2959	0.263
2017.36	0.0879	0.3065	0.2656
2017.36		0.0938	0.0658
2017.36	0.1151	0.2266	0.0939
2017.36
2017.36	0.0865	0.4028	0.3691
2017.36
2017.36	0.0583	0.4156	0.3926
2017.36
2017.36
2017.36	0.0663	0.4036	0.3652
2017.36
2017.36	0.0835	0.3795	0.331
2017.36	0.0756	0.3268	0.2984
2017.36	0.0951	0.324	0.3028
2017.36	0.0981	0.3287	0.332
2017.36
2017.36	0.1243	0.2222	0.3307
2017.37
2017.37	0.0608	0.1066	0.0563
2017.37

## Sheet: PEN TKY
		1 - "clear, no cloud"; 0 - "not clear"; '-' - data gap
YEAR	DOY	900	902	904	906	908	910	912	914	916	918	920	922	924	926	928	930	932	934	936	938	940	942	944	946	948	950	952	954	956	958	1000	1002	1004	1006	1008	1010	1012	1014	1016	1018	1020	1022	1024	1026	1028	1030	1032	1034
2016	1	1	1	1	1	1	1	1	1	1	1	1	1	1	1	1	1	1	1	1	1	1	1	1	1	1	1	1	1	1	1	1	1	-	1	1	1	1	1	1	1	1	1	1	1	1	1	1	1
2016	2	0	0	0	0	0	0	0	0	0	0	0	0	0	0	0	0	0	0	0	0	0	0	0	0	0	0	0	0	0	0	0	0	0	0	0	0	0	0	0	0	0	0	0	0	0	0	0	0
2016	3	1	1	1	1	1	1	1	1	1	1	1	1	1	1	1	1	1	1	1	1	1	1	1	1	1	1	1	1	1	1	1	1	1	1	1	1	1	1	1	1	1	-	1	1	1	1	1	1
2016	4	1	1	1	1	1	1	1	1	1	1	1	1	1	1	1	1	1	1	1	1	1	1	1	1	1	1	1	1	1	1	1	1	1	1	1	1	1	1	1	1	1	1	1	1	1	-	1	1
2016	5	1	0	0	0	0	0	0	0	0	0	0	0	0	0	0	0	0	0	0	0	0	0	0	0	0	0	0	0	0	0	0	0	0	0	0	0	0	0	0	0	0	0	1	1	1	0	0	0
2016	6	0	0	0	0	0	0	0	0	0	0	0	0	0	0	0	0	0	0	0	0	-	0	-	0	0	0	0	0	0	0	0	0	0	0	0	0	0	0	0	0	0	0	0	0	0	0	0	0
2016	7	0	0	0	0	0	0	0	0	0	0	0	-	0	0	0	0	0	0	0	0	0	0	0	0	0	0	0	0	-	0	0	0	0	0	0	0	0	0	0	0	0	0	0	0	0	0	0	-
2016	8	0	0	0	0	0	0	0	0	0	0	0	0	0	0	0	0	0	0	0	0	0	0	0	0	0	0	0	0	-	-	0	0	-	0	0	0	0	0	0	0	0	0	0	0	0	0	0	0
2016	9	0	0	0	0	0	0	0	0	0	0	0	0	0	0	0	0	0	0	0	0	0	0	0	0	0	0	-	0	0	0	0	0	0	0	0	0	0	0	0	0	0	0	0	0	0	0	0	0
2016	10	0	0	0	0	0	0	0	0	0	0	0	0	0	0	0	0	0	0	0	0	0	0	0	0	0	0	0	0	0	0	0	0	0	0	0	0	0	0	0	0	0	0	0	0	0	0	0	0
2016	11	0	0	0	0	0	0	0	0	0	0	0	0	0	0	0	0	0	0	0	0	0	0	0	0	0	0	0	0	0	0	0	0	0	0	0	0	0	0	0	-	0	0	0	0	0	0	0	0
2016	12	0	0	0	0	0	0	0	0	0	0	0	0	0	0	0	0	0	0	-	0	0	0	0	0	0	0	0	0	0	0	0	0	0	0	0	0	0	0	0	0	0	0	0	0	0	0	0	0
2016	13	0	0	0	0	0	0	0	0	0	0	0	0	0	0	0	0	0	0	0	0	0	0	0	0	0	0	0	0	0	0	0	0	0	-	0	0	0	0	0	0	0	0	0	0	0	0	0	0
2016	14	0	0	0	0	0	0	0	0	0	0	0	0	-	0	0	0	0	0	0	0	0	0	0	0	0	0	0	0	0	0	0	0	0	0	0	0	0	0	0	0	0	0	0	0	0	0	0	0
2016	15	-	0	0	0	0	0	0	0	0	0	0	0	0	0	0	0	0	0	0	0	0	0	0	0	0	0	0	0	-	0	0	0	0	0	0	0	0	0	0	0	0	0	0	0	0	0	0	0
2016	16	0	0	0	0	0	0	0	0	0	0	-	0	0	0	0	0	0	-	0	0	0	0	0	0	0	0	0	0	0	0	0	0	0	0	0	0	0	0	0	0	0	0	0	0	0	0	0	0
2016	17	1	1	1	1	1	1	1	1	1	1	0	0	0	0	0	0	0	0	0	0	0	0	0	0	0	0	0	0	0	0	0	0	0	0	0	0	0	0	0	0	0	0	0	0	0	0	0	0
2016	18	0	0	0	0	0	0	0	0	0	0	0	0	0	0	-	0	0	0	0	0	0	0	0	0	0	0	0	0	0	0	0	0	0	0	-	0	0	0	0	0	0	0	0	0	0	0	0	0
2016	19	0	0	0	0	0	-	0	0	0	0	0	0	0	0	0	0	0	0	0	0	0	0	0	0	0	0	0	0	0	0	0	0	0	0	0	0	0	0	0	0	0	0	0	0	0	0	0	0
2016	20	0	0	0	0	0	0	0	0	0	0	0	0	0	0	0	0	0	0	-	0	0	0	0	0	0	0	0	0	0	0	0	0	0	0	0	0	0	0	0	0	0	0	0	0	0	0	0	0
2016	21	0	0	0	0	0	0	0	0	0	0	0	0	0	0	0	-	0	0	0	0	0	0	0	0	0	0	0	0	0	0	0	0	0	0	0	0	0	0	0	0	0	0	0	0	0	0	0	0
2016	22	0	0	0	0	0	-	0	0	0	0	0	0	0	0	0	0	0	0	0	0	0	0	0	0	0	0	0	0	0	0	0	0	0	0	0	0	0	0	0	0	0	0	0	0	0	0	0	0
2016	23	0	0	0	0	0	0	0	0	0	0	0	0	0	0	0	0	0	0	0	0	0	0	0	0	0	0	0	0	0	0	0	0	0	0	0	0	0	0	0	0	0	0	0	0	0	0	0	0
2016	24	0	0	0	0	0	0	0	0	0	0	0	0	0	0	0	0	0	0	0	0	0	0	0	0	0	0	0	0	0	0	0	0	0	0	0	0	0	0	0	0	0	0	0	0	0	0	0	0
2016	25	0	0	0	0	0	0	0	0	0	0	0	0	0	0	0	0	0	0	0	0	0	0	0	0	0	0	0	0	0	0	0	0	0	0	0	0	0	0	0	0	0	0	0	0	0	0	0	0
2016	26	0	0	0	0	0	0	0	0	0	0	0	0	0	0	0	0	0	0	0	0	0	0	0	0	0	0	0	0	0	0	0	0	0	0	0	0	0	0	0	-	0	0	0	0	0	0	0	0
2016	27	0	0	0	0	0	0	0	0	0	0	0	0	0	0	0	0	0	0	-	0	0	0	0	0	0	0	1	1	1	1	1	1	1	1	1	1	1	1	1	1	1	1	1	1	1	1	1	1
2016	28	0	0	0	0	0	0	0	0	0	0	0	0	0	0	0	0	0	0	0	0	0	0	0	0	0	0	0	0	0	0	0	0	0	0	0	0	1	1	1	1	0	0	0	0	-	-	-	0
2016	29	0	0	0	0	0	0	0	0	0	0	0	0	0	0	0	0	0	0	0	0	0	0	0	0	0	0	-	0	0	0	0	0	0	0	0	0	0	0	0	0	0	0	0	0	0	0	0	0
2016	30	0	0	0	0	0	0	0	0	0	0	0	0	0	0	0	0	0	0	0	0	0	0	0	0	0	0	0	0	0	0	0	0	0	0	0	0	0	0	0	0	0	0	0	0	0	0	-	0
2016	31	0	0	0	0	0	0	0	0	0	0	0	0	0	0	0	0	0	0	0	0	0	0	0	0	0	0	0	0	0	0	0	0	0	0	0	0	0	0	0	0	0	0	0	0	0	0	0	0
2016	32	0	0	0	0	0	0	0	0	0	0	0	0	0	0	0	0	0	0	0	0	0	0	0	0	0	-	0	0	0	0	0	0	0	0	0	0	0	0	0	0	0	0	0	0	0	0	0	0
2016	33	0	0	0	0	0	0	0	0	0	0	0	0	0	0	0	0	0	0	0	0	0	0	0	0	0	0	0	0	0	0	0	0	0	0	0	0	0	0	0	0	0	0	0	0	0	0	0	0
2016	34	1	1	1	1	1	1	1	-	1	1	1	1	1	1	1	1	1	1	1	1	1	1	1	1	1	1	1	1	1	1	1	1	1	1	1	1	1	1	1	-	1	1	1	1	1	1	1	1
2016	35	1	1	1	1	1	1	1	1	1	1	1	1	1	1	1	-	0	0	0	0	0	0	0	0	-	0	0	0	0	0	0	0	0	0	0	0	0	0	0	-	0	0	0	0	0	0	0	0
2016	36	1	1	1	1	0	1	0	0	0	0	0	0	0	0	0	0	0	0	0	0	0	0	0	0	1	1	1	1	1	1	-	1	1	1	1	1	1	1	1	0	0	0	0	0	0	0	1	1
2016	37	0	0	0	0	0	0	0	0	0	0	0	0	0	0	0	0	0	0	0	0	0	0	0	0	0	0	0	0	0	0	0	0	0	0	0	0	0	0	-	0	0	0	0	0	0	-	-	-
2016	38	0	0	0	0	0	0	0	0	0	0	0	0	0	0	0	0	0	0	0	0	0	0	0	0	0	0	0	0	0	0	0	0	0	0	0	0	0	0	0	0	0	0	0	0	0	0	0	0
2016	39	1	1	1	1	1	1	1	1	1	1	1	1	1	-	1	1	1	1	1	1	1	1	1	1	1	1	1	1	1	1	1	1	1	1	1	1	1	1	1	-	1	1	1	1	1	1	1	1
2016	40	0	0	0	0	0	0	0	0	0	0	0	0	0	0	0	0	0	0	0	0	0	0	0	0	0	0	0	0	0	0	0	0	0	0	0	0	0	0	0	0	0	0	0	0	0	0	0	0
2016	41	0	0	0	0	0	0	0	0	0	0	0	0	0	0	0	0	0	0	0	0	0	0	0	0	0	0	0	0	0	0	0	0	0	0	0	0	0	0	0	0	0	0	0	0	0	0	0	0
2016	42	1	1	1	1	1	1	1	1	1	1	1	1	1	1	1	1	1	1	1	1	1	1	1	1	1	1	1	-	1	1	1	1	1	1	1	1	1	1	1	1	1	1	1	1	1	1	1	1
2016	43	0	-	0	0	0	0	0	0	0	0	0	0	0	0	0	-	0	0	0	0	0	0	0	0	0	0	0	0	0	0	0	0	0	0	0	0	0	0	0	0	0	0	0	0	0	0	0	0
2016	44	0	0	0	0	0	0	0	0	0	0	0	0	0	0	0	0	0	0	0	0	0	0	0	0	0	0	0	0	0	0	0	0	0	0	0	0	0	0	0	0	0	0	0	0	0	0	0	0
2016	45	0	0	0	0	0	0	0	0	0	0	0	0	0	0	0	0	0	0	0	0	0	0	0	0	0	0	0	0	-	0	0	0	0	0	0	0	0	0	0	0	0	0	0	0	0	0	0	-
2016	46	0	0	0	0	0	0	0	0	0	0	0	0	0	0	0	0	0	0	0	0	0	0	0	0	0	0	0	0	0	0	0	0	0	0	0	0	0	0	0	-	0	0	0	0	0	0	0	0
2016	47	-	0	0	0	0	0	-	0	0	0	0	0	0	0	0	0	0	0	0	0	0	0	0	0	0	0	0	0	0	0	0	0	0	0	0	0	0	0	0	0	0	-	0	0	0	0	0	0
2016	48	0	0	0	0	0	0	0	0	0	0	0	0	0	0	0	0	0	0	0	0	0	-	0	0	0	0	0	0	0	0	0	0	0	0	0	0	0	0	0	0	0	0	0	0	0	0	0	0
2016	49	0	0	0	0	0	0	0	0	0	0	0	0	0	0	0	0	0	0	0	0	0	0	0	0	0	0	0	0	0	0	0	0	0	0	0	0	0	0	1	1	1	1	1	1	-	1	1	1
2016	50	0	0	0	0	0	0	0	0	0	0	0	0	0	0	0	0	0	0	0	0	0	0	0	0	0	0	0	0	0	0	0	0	0	0	0	0	0	0	0	0	0	0	0	0	0	0	-	0
2016	51	0	0	0	0	-	0	0	0	0	0	0	0	0	0	0	0	0	0	0	0	0	0	0	0	0	0	0	0	0	0	0	0	0	0	0	0	0	0	0	0	0	0	0	0	0	0	0	0
2016	52	0	0	0	0	0	0	0	0	0	0	0	0	0	0	0	0	0	0	0	0	0	0	0	0	0	0	0	0	0	0	0	0	0	0	0	0	0	0	0	0	0	0	0	0	0	0	0	0
2016	53	0	0	0	0	0	0	0	0	0	0	0	0	0	0	0	0	0	0	0	0	0	0	0	0	0	0	0	0	0	0	0	0	0	0	0	0	0	0	0	0	0	0	0	0	0	0	0	0
2016	54	0	0	0	0	0	0	0	1	1	0	0	1	1	1	0	0	0	1	1	1	1	1	1	1	1	1	0	0	1	1	0	0	0	0	0	0	0	0	0	0	0	0	-	0	0	0	0	0
2016	55	0	0	0	0	0	0	0	0	0	0	0	0	0	0	0	0	0	0	0	0	0	0	0	0	0	0	0	0	0	0	0	0	0	0	0	0	0	0	0	0	0	0	0	0	0	0	0	0
2016	56	0	0	0	0	0	0	0	0	0	0	0	0	0	0	0	0	0	0	0	0	0	0	0	0	0	0	0	0	0	-	0	0	0	0	0	0	0	0	0	0	0	0	0	0	0	0	0	0
2016	57	0	0	0	0	0	0	0	0	0	0	0	0	0	0	0	0	0	0	0	0	0	0	0	0	0	0	0	0	0	0	0	0	0	0	0	0	0	0	0	0	0	0	0	0	0	0	0	0
2016	58	1	1	-	1	1	1	1	1	1	1	1	1	1	1	1	1	1	1	1	1	1	1	1	1	1	1	1	1	1	1	1	1	1	1	1	1	1	1	1	1	1	1	1	1	1	1	1	1
2016	59	1	1	1	1	1	1	1	1	1	1	1	1	1	1	-	1	1	1	1	1	1	1	1	1	1	1	1	1	-	-	-	1	-	1	1	1	1	1	1	1	1	1	1	1	1	1	1	1
2016	60	0	0	0	0	0	0	0	0	0	0	0	0	0	0	0	0	0	0	0	0	0	0	0	0	0	0	0	0	0	0	0	0	0	0	0	0	0	0	0	0	0	0	0	0	-	-	-	0
2016	61	0	0	0	0	0	0	0	0	0	0	0	0	0	0	0	0	0	0	0	0	0	0	0	0	0	0	0	0	0	0	0	0	0	0	0	0	0	0	0	0	0	0	0	0	0	-	-	-
2016	62	0	0	0	0	0	0	0	0	0	0	0	0	0	0	0	0	0	0	0	0	0	0	0	0	0	0	0	0	0	0	0	0	0	0	0	0	0	0	0	0	0	0	0	0	0	-	-	-
2016	63	0	0	0	0	0	0	0	0	0	0	0	0	0	0	0	0	0	0	0	0	0	0	0	0	0	0	0	0	0	0	0	0	0	0	0	-	0	0	0	0	0	0	0	0	0	0	0	0
2016	64	0	0	0	0	0	0	1	1	1	1	1	1	1	1	1	1	1	1	1	1	1	1	1	1	1	1	1	1	1	1	-	1	1	1	1	1	1	1	1	1	1	1	1	1	1	1	1	1
2016	65	0	0	0	0	0	0	0	0	0	-	-	0	0	0	0	0	0	0	0	0	0	0	0	0	0	0	0	0	0	0	-	0	0	0	0	0	0	0	0	-	0	0	0	0	0	0	0	0
2016	66	0	0	0	0	0	0	0	0	0	0	0	0	0	0	0	0	0	0	0	0	0	0	0	0	0	0	0	0	0	0	0	0	0	0	0	0	0	0	0	0	0	0	0	0	0	0	0	0
2016	67	0	0	0	0	0	0	0	0	0	0	0	0	0	0	0	0	0	0	0	0	0	0	0	0	0	0	0	0	0	0	0	0	0	0	0	0	0	0	0	0	0	0	0	0	0	0	0	0
2016	68	1	1	1	1	1	1	1	1	1	1	1	1	1	1	1	1	1	1	1	1	1	1	1	0	0	0	0	0	0	0	0	0	0	0	0	0	0	0	0	0	0	0	0	0	0	0	0	0
2016	69	0	0	0	0	0	0	0	0	0	0	0	0	0	0	0	0	0	-	0	0	0	0	0	0	0	0	0	0	0	0	0	0	0	0	0	0	0	0	0	0	0	0	0	0	0	0	0	0
2016	70	0	0	0	0	0	0	0	0	0	0	0	0	0	0	0	0	0	0	0	0	0	0	0	0	0	0	0	0	0	0	0	0	0	0	0	0	0	0	0	0	0	0	0	0	0	-	0	0
2016	71	0	0	0	0	0	0	0	0	0	0	0	0	0	0	0	-	0	0	0	0	0	0	0	0	0	0	0	0	0	0	0	0	0	0	0	0	0	0	0	0	0	0	0	0	0	0	0	0
2016	72	0	0	0	0	0	0	0	-	0	0	0	0	0	0	0	0	0	0	0	0	0	0	0	0	0	0	0	0	0	0	0	0	0	0	0	0	0	0	0	0	0	0	0	0	0	0	0	0
2016	73	0	0	0	0	0	0	-	0	0	0	0	0	0	0	0	0	0	0	0	0	0	0	0	0	0	0	0	0	0	0	0	0	0	0	0	0	0	0	0	0	0	0	0	0	0	0	0	0
2016	74	-	0	0	0	0	0	0	0	0	0	0	0	0	0	0	0	0	0	0	0	0	0	0	0	0	0	0	0	0	0	0	0	0	0	0	0	0	0	0	0	0	0	0	0	0	0	0	0
2016	75	-	0	0	0	0	0	0	0	0	0	0	0	0	0	-	0	0	0	0	0	0	0	0	0	0	0	0	0	0	0	0	0	0	0	0	0	0	0	0	0	0	0	-	0	0	0	0	0
2016	76	0	0	0	0	0	0	0	0	0	0	0	0	0	0	0	0	0	0	0	0	0	0	0	0	-	0	0	0	0	0	0	0	0	0	0	0	0	0	0	0	0	0	0	0	0	0	0	0
2016	77	1	1	1	1	1	1	1	1	1	1	-	1	1	1	1	1	1	1	1	1	1	1	1	1	1	1	1	1	1	1	1	1	1	-	1	1	1	1	1	-	1	1	1	1	1	1	1	-
2016	78	0	0	0	0	0	0	0	0	0	0	0	0	0	0	0	0	0	0	0	0	0	0	0	0	0	0	0	0	0	0	0	0	0	0	0	0	0	0	0	0	0	0	0	0	0	0	-	-
2016	79	0	0	0	0	0	0	0	0	0	0	0	0	0	0	0	0	0	0	0	0	0	0	0	0	0	0	0	0	0	0	0	0	0	0	0	0	0	0	0	0	0	0	0	0	0	0	0	0
2016	80	0	0	0	0	0	0	0	0	0	0	0	0	0	0	0	0	0	0	0	0	0	0	0	0	0	0	0	0	0	0	0	0	0	0	0	0	0	0	0	0	0	0	0	0	0	0	0	0
2016	81	0	-	0	0	0	0	0	0	0	0	0	0	0	0	0	0	0	0	0	0	0	0	0	0	0	0	0	0	0	0	0	0	0	0	0	-	0	0	0	0	0	0	0	0	0	0	0	0
2016	82	1	1	1	1	1	1	1	1	1	1	1	1	1	1	1	1	1	1	1	1	1	1	1	1	1	1	1	1	1	1	1	1	1	1	1	1	1	1	1	1	1	1	1	1	1	1	1	1
2016	83	0	0	0	0	0	0	0	0	0	0	0	0	0	0	0	0	0	0	0	0	0	0	0	0	0	0	0	-	-	0	0	0	0	0	0	0	0	0	0	0	0	0	0	0	0	0	0	0
2016	84	0	0	0	0	0	0	0	0	0	0	0	0	0	0	0	0	0	0	0	0	0	-	-	0	0	0	0	0	0	0	0	0	0	0	0	0	0	0	0	0	0	0	0	-	0	0	0	0
2016	85	-	0	0	0	0	0	0	0	0	0	0	0	0	0	0	0	0	0	0	0	0	0	0	0	0	0	0	0	0	0	0	0	0	0	0	0	0	0	0	0	0	0	0	0	0	0	0	0
2016	86	1	1	1	1	1	1	1	1	1	1	1	1	1	1	1	1	1	1	1	1	1	1	1	1	1	1	1	1	1	1	1	1	0	0	0	0	0	0	0	0	0	0	0	0	-	0	0	0
2016	87	1	1	1	1	1	1	1	1	1	1	1	1	1	1	1	1	1	1	1	1	1	1	1	1	1	1	1	1	1	1	1	1	1	1	1	1	1	1	1	1	1	1	1	1	-	-	1	1
2016	88	0	0	0	0	0	0	0	0	0	0	0	0	0	0	0	0	0	0	0	0	0	0	0	0	0	0	0	0	0	0	0	0	0	0	0	0	0	0	0	0	0	0	0	0	0	0	0	0
2016	89	0	0	0	0	0	0	0	0	0	0	0	0	0	0	0	1	1	1	1	1	1	1	1	1	1	1	1	1	1	1	1	1	1	1	1	0	0	0	0	0	0	0	0	0	0	0	0	0
2016	90	0	0	0	0	0	0	0	0	0	0	0	0	0	0	0	0	0	0	0	0	0	0	0	-	0	0	0	0	0	0	0	0	0	0	0	0	0	0	0	0	0	0	0	0	0	0	0	0
2016	91	1	1	1	1	1	1	1	1	1	1	1	1	1	1	1	1	1	1	0	0	0	0	0	0	0	0	0	0	0	0	0	0	0	0	0	0	0	0	0	0	0	0	0	0	0	0	0	0
2016	92	0	0	0	0	0	0	0	0	0	0	0	0	0	0	0	0	0	0	0	0	1	1	1	1	1	1	1	1	1	1	1	1	1	1	1	1	1	1	1	1	1	1	1	1	1	1	1	1
2016	93	1	1	1	1	1	1	1	1	1	1	1	1	1	1	1	1	1	1	1	1	1	1	1	1	1	1	1	1	1	1	1	0	0	0	0	0	0	0	0	0	0	0	0	0	0	0	0	0
2016	94	0	0	0	0	-	0	0	0	0	0	0	0	0	0	0	0	0	0	0	0	0	0	0	0	0	0	0	0	0	0	0	0	0	0	0	0	0	0	-	0	0	0	0	0	0	0	0	0
2016	95	0	0	0	0	0	0	0	0	0	0	0	0	0	0	0	0	0	0	0	0	0	0	-	0	0	0	0	0	0	0	0	0	0	0	0	0	0	0	0	0	0	0	0	0	0	0	0	0
2016	96	0	0	0	0	0	0	0	0	0	0	0	0	0	0	0	0	0	0	0	0	0	0	0	0	0	0	0	0	0	0	0	0	0	0	0	0	0	0	0	0	0	0	0	0	0	0	0	0
2016	97	0	0	0	0	0	0	0	0	0	0	0	0	0	0	0	0	0	0	0	0	0	0	0	0	0	0	0	0	0	0	0	0	0	0	0	0	0	0	0	0	0	0	0	0	0	0	0	0
2016	98	0	0	0	0	0	0	0	0	0	0	0	0	0	0	0	0	0	0	0	0	0	0	0	0	0	0	0	0	0	0	0	0	0	0	0	0	0	0	0	0	0	0	0	0	0	0	0	0
2016	99	0	0	0	0	0	0	0	0	0	0	0	0	0	0	0	0	0	0	0	0	0	-	0	0	0	0	0	0	0	0	0	0	0	0	0	0	0	0	0	0	0	0	0	0	-	0	0	0
2016	100	0	0	0	0	0	0	0	0	0	0	0	0	0	0	0	0	0	0	0	0	0	0	0	0	0	0	0	0	0	0	0	0	0	0	0	0	0	0	0	0	0	0	0	0	0	0	0	0
2016	101	0	0	0	0	0	0	0	0	0	0	0	0	0	0	0	0	0	0	0	0	0	0	0	0	0	0	0	0	0	0	0	0	0	0	0	0	0	0	-	0	0	0	0	0	0	-	0	0
2016	102	0	0	0	0	0	0	0	0	0	0	0	0	0	0	0	0	0	0	0	0	0	0	0	0	0	0	0	0	0	0	0	0	0	0	0	0	0	0	0	0	0	0	0	0	0	0	0	0
2016	103	1	1	1	1	1	1	1	1	1	1	1	1	1	1	1	1	1	1	1	1	1	1	1	1	1	1	1	1	1	1	1	1	1	1	1	1	1	1	1	1	1	1	1	1	1	1	1	1
2016	104	0	0	0	0	0	0	0	0	0	0	0	0	0	0	0	0	0	0	0	0	0	0	0	0	0	0	0	0	0	0	0	-	0	0	0	0	0	0	0	0	0	0	0	0	0	0	0	0
2016	105	0	0	0	0	0	0	0	0	0	0	0	0	0	0	0	0	0	0	0	0	0	0	0	0	0	0	0	0	0	0	0	0	0	0	0	0	0	0	0	0	0	0	0	0	0	0	0	0
2016	106	1	1	1	1	1	1	1	1	1	1	1	1	1	1	1	-	1	1	1	1	1	1	1	1	1	1	1	1	1	1	1	1	1	1	1	1	1	1	1	1	1	1	1	1	1	1	1	1
2016	107	0	0	0	0	0	0	0	0	0	0	0	0	0	0	0	0	0	0	0	0	0	0	0	0	0	0	0	0	0	0	0	0	0	0	0	0	0	0	0	0	0	0	0	0	0	0	0	0
2016	108	0	0	0	0	0	0	0	0	0	0	0	0	0	0	0	0	0	0	0	0	0	0	0	0	0	0	0	0	0	0	0	0	0	0	0	0	0	0	0	0	0	0	0	0	0	0	0	0
2016	109	0	0	0	0	0	0	0	0	0	0	0	0	0	0	0	0	0	0	0	0	0	0	0	0	0	0	0	0	0	0	0	0	0	0	0	0	0	0	0	0	0	0	0	0	0	0	0	0
2016	110	1	1	1	1	1	1	1	1	1	1	1	1	1	1	1	1	1	-	1	1	1	1	1	1	1	1	1	1	1	-	1	1	1	1	1	1	1	1	1	1	1	1	1	1	1	1	1	1
2016	111	1	1	1	1	1	1	1	1	1	1	1	1	1	1	1	1	1	1	1	1	1	1	1	1	1	1	-	-	1	1	1	1	1	1	1	1	1	1	1	1	1	1	1	1	1	1	1	1
2016	112	0	0	0	0	0	0	0	0	-	0	0	0	0	0	0	0	0	0	0	0	0	0	0	0	0	0	0	0	0	0	0	0	0	-	0	0	0	0	0	0	0	0	0	0	0	0	0	0
2016	113	0	0	0	0	0	0	0	0	0	0	0	0	0	0	0	0	0	0	0	0	0	0	0	0	0	0	0	0	0	0	0	0	0	0	0	0	-	0	0	0	0	0	0	0	0	0	0	0
2016	114	0	0	0	0	0	0	0	0	0	0	0	0	0	0	0	0	0	0	0	0	0	0	0	0	0	0	0	0	0	0	0	0	0	0	0	0	0	0	0	0	0	0	0	0	0	0	0	0
2016	115	0	0	0	0	0	-	-	0	0	0	0	0	0	0	0	0	0	0	0	0	0	0	0	0	0	0	0	-	0	0	-	-	0	0	0	0	0	0	0	0	0	0	0	0	0	0	0	0
2016	116	0	0	0	0	0	0	0	0	0	0	0	0	0	0	0	0	0	0	0	0	-	-	0	0	0	0	0	0	0	0	0	0	0	0	-	0	0	0	0	0	0	0	0	0	0	0	0	0
2016	117	1	1	1	1	1	1	1	1	1	1	1	1	1	1	1	1	1	1	1	1	1	1	1	1	1	1	1	1	1	1	1	1	1	1	1	1	-	1	1	1	1	1	1	1	1	1	1	1
2016	118	0	0	0	0	0	0	0	0	0	0	0	0	0	0	0	0	0	0	0	0	0	0	0	0	0	0	0	0	0	0	0	0	0	0	0	0	0	0	0	0	0	0	0	0	0	0	0	0
2016	119	0	0	0	0	0	0	0	0	0	0	0	0	0	0	0	0	0	0	0	0	0	0	0	0	-	0	0	0	0	0	0	0	0	0	0	0	0	0	0	0	0	0	0	0	0	0	0	0
2016	120	-	0	0	0	0	0	0	0	0	0	-	0	0	0	0	0	0	0	0	0	0	0	0	0	0	0	0	0	0	0	0	0	0	0	0	0	0	0	0	0	0	0	0	0	0	-	0	0
2016	121	0	0	-	0	0	0	0	0	0	0	0	0	0	0	0	0	0	0	0	0	0	0	0	0	0	0	0	0	0	0	0	0	0	0	0	0	0	0	0	0	0	0	0	0	0	0	0	0
2016	122	0	0	0	0	0	0	0	0	0	0	0	0	0	0	0	0	0	0	0	0	0	0	0	0	0	0	0	0	0	0	0	0	0	0	0	0	0	0	0	0	0	0	0	0	0	0	0	0
2016	123	0	0	0	0	0	0	0	0	0	0	0	0	0	0	0	0	0	0	0	0	0	0	0	0	0	0	0	0	0	0	0	0	0	0	0	0	0	0	0	0	0	0	0	0	0	0	0	0
2016	124	0	0	0	0	0	0	0	0	0	0	0	0	0	0	0	0	0	0	0	0	0	0	0	0	0	0	0	0	0	0	0	0	0	0	0	0	0	0	0	0	0	0	0	0	0	0	0	0
2016	125	0	0	0	0	0	0	0	0	0	0	0	0	0	0	0	0	0	0	0	0	0	0	0	0	0	0	0	0	0	0	0	1	1	1	0	0	0	0	0	0	0	0	0	0	0	0	0	0
2016	126	0	0	0	0	0	0	0	0	0	0	0	0	0	0	0	0	0	0	0	0	0	0	0	0	-	0	0	0	0	0	0	0	0	0	0	0	0	0	0	0	0	0	0	0	0	0	0	0
2016	127	0	0	0	0	0	0	0	0	-	0	0	0	0	0	0	0	0	0	-	0	0	0	0	0	0	0	0	0	0	0	0	0	0	0	0	0	0	0	0	0	0	0	0	0	0	0	0	0
2016	128	0	0	0	0	0	0	0	0	0	0	0	0	0	0	0	-	0	0	0	0	0	0	0	0	0	0	0	0	0	0	0	0	0	0	0	0	0	0	0	0	0	0	0	0	0	0	0	0
2016	129	0	0	0	0	0	0	0	1	1	1	1	1	1	1	1	1	1	1	1	1	1	1	1	1	0	0	1	0	0	0	0	0	0	0	0	0	0	0	0	0	0	0	0	0	0	0	0	0
2016	130	0	0	0	0	0	-	-	0	0	0	0	0	0	0	0	0	0	0	0	0	0	0	0	0	0	0	0	0	0	0	0	0	0	0	0	0	0	0	0	0	0	0	0	0	0	0	0	0
2016	131	0	0	0	0	0	0	0	0	0	-	0	0	0	0	0	0	0	0	0	0	0	0	0	0	0	0	0	0	0	0	0	0	0	0	0	0	0	0	0	0	0	0	0	0	0	0	0	0
2016	132	0	0	0	0	0	0	0	0	0	0	0	0	0	0	0	0	0	0	0	0	0	0	0	0	0	0	0	0	0	0	0	0	0	-	0	0	0	0	0	0	0	0	0	0	0	0	0	0
2016	133	1	1	1	1	1	1	1	1	1	1	1	1	1	1	-	1	1	1	1	1	1	1	1	1	1	1	1	1	1	1	1	1	1	1	1	1	1	1	1	1	1	1	1	1	-	1	1	1
2016	134	1	1	1	1	1	1	1	1	1	1	1	1	1	1	1	1	1	1	1	1	1	1	1	1	1	1	1	-	1	1	1	1	1	1	1	1	1	1	1	1	1	1	1	1	1	1	1	1
2016	135	0	0	0	0	0	0	0	0	0	0	0	0	0	0	0	0	0	0	0	0	0	0	0	0	-	0	0	0	0	0	-	0	0	0	0	0	0	0	0	0	0	0	0	0	0	0	0	0
2016	136	0	0	0	0	0	0	0	0	0	0	0	0	0	0	0	0	0	0	0	0	0	0	0	0	0	0	0	0	0	0	0	0	0	0	0	0	0	0	0	-	0	0	0	0	0	0	0	0
2016	137	0	0	0	0	0	0	0	0	0	0	0	0	0	0	0	-	0	0	0	0	0	0	0	0	0	0	0	0	0	0	0	0	0	0	0	0	0	0	0	0	0	0	0	0	0	0	0	0
2016	138	0	0	0	0	0	0	0	0	0	0	0	-	0	0	0	0	0	0	0	0	0	0	-	0	0	0	0	0	0	0	0	0	0	0	0	0	0	0	0	0	0	0	0	0	-	-	-	0
2016	139	1	1	1	1	1	1	1	1	1	1	1	1	1	1	1	1	1	1	1	1	1	1	1	-	1	1	1	1	1	1	1	1	1	1	1	1	1	1	1	1	1	1	1	1	1	1	1	1
2016	140	0	0	0	0	0	0	0	0	0	0	0	-	0	0	0	0	0	0	0	0	0	0	0	0	0	0	0	0	0	0	0	0	0	0	0	0	0	0	0	0	0	0	0	0	0	0	-	0
2016	141	0	0	0	0	0	0	0	0	0	0	0	0	0	0	0	0	0	0	0	0	0	0	0	0	0	0	0	0	0	0	0	0	0	0	0	0	0	0	0	0	0	0	0	0	0	0	0	0
2016	142	1	1	1	1	1	1	1	1	1	1	1	1	1	1	1	-	1	1	1	1	1	1	1	1	1	1	1	1	1	1	1	1	1	1	1	1	1	1	1	1	1	1	1	1	1	1	1	1
2016	143	1	1	1	-	1	1	1	1	1	1	1	1	1	1	1	1	1	1	-	1	1	1	1	1	1	1	1	1	1	1	1	1	1	1	1	1	1	1	1	1	1	1	1	1	1	1	1	1
2016	144	0	0	0	0	0	0	0	0	0	0	0	0	0	0	0	0	0	0	0	0	0	0	-	0	0	0	0	0	0	0	0	0	0	0	0	0	0	0	0	0	0	0	0	0	0	0	0	0
2016	145	-	0	0	-	0	0	0	0	0	-	0	0	0	0	0	0	0	0	0	0	0	0	0	0	-	0	0	0	0	0	0	0	0	0	-	0	0	0	0	0	0	0	0	0	0	0	0	0
2016	146	0	0	0	0	0	0	0	0	0	0	0	0	0	0	0	0	0	0	0	0	0	0	0	0	0	0	0	0	0	0	0	0	0	0	0	0	0	0	0	0	0	0	0	0	0	0	0	0
2016	147	0	0	0	0	0	0	-	0	0	0	0	0	0	0	0	0	-	0	0	0	0	0	0	0	0	0	0	0	0	0	0	0	0	0	0	0	0	0	0	0	0	0	0	0	0	0	0	0
2016	148	0	0	0	0	0	0	0	0	0	0	0	0	0	-	0	0	0	-	0	0	0	0	0	0	-	0	0	0	0	0	0	-	0	0	0	0	0	0	0	0	0	0	0	0	0	0	0	0
2016	149	0	0	0	0	0	0	0	0	0	0	0	0	0	-	0	0	0	0	0	0	0	0	0	0	0	0	-	0	0	0	0	0	0	0	0	0	0	0	0	0	0	0	0	0	0	0	0	0
2016	150	-	-	0	0	0	0	0	0	0	0	0	0	0	0	0	0	0	0	0	0	0	0	0	0	0	0	0	0	0	0	0	0	0	0	0	-	0	0	0	0	0	0	0	0	0	0	0	0
2016	151	0	0	0	0	0	0	0	0	0	0	0	0	0	0	0	0	0	0	0	0	0	0	0	0	0	0	0	0	0	-	0	0	-	0	0	0	0	0	0	0	0	0	0	0	0	0	0	0
2016	152	0	0	0	0	0	0	0	0	0	0	0	0	0	0	0	0	0	0	0	0	0	0	0	0	0	0	0	0	0	0	0	0	0	0	0	0	0	0	0	0	0	0	0	0	0	0	0	-
2016	153	0	0	0	-	0	0	0	0	0	0	0	0	0	0	0	0	0	0	0	0	0	0	-	0	0	0	0	0	0	0	0	0	0	0	0	0	0	0	0	-	-	0	0	0	0	0	0	0
2016	154	0	0	0	0	0	0	0	0	0	0	0	0	0	0	0	0	0	0	0	0	0	0	0	0	0	0	0	-	0	0	0	0	0	0	0	0	0	-	0	0	0	0	0	0	0	0	0	0
2016	155	1	1	1	1	1	1	1	1	1	1	1	-	1	1	1	1	1	1	1	1	1	1	1	1	1	1	1	1	1	1	1	1	1	1	1	1	1	1	1	1	1	1	1	1	1	1	1	1
2016	156	0	0	0	0	0	0	0	0	0	0	0	0	0	0	0	0	0	0	0	0	0	-	-	-	0	0	0	0	0	0	0	0	0	0	0	0	0	0	0	0	0	0	0	0	0	0	0	0
2016	157	0	0	0	0	0	0	0	0	0	0	0	0	0	0	0	0	0	0	0	0	-	0	0	0	0	0	0	0	0	0	0	0	0	-	0	0	0	0	0	0	0	0	0	0	0	0	0	0
2016	158	0	-	0	0	0	0	0	-	0	0	0	0	0	0	0	0	0	0	0	0	0	0	0	0	0	-	0	0	0	0	0	0	0	0	0	0	0	0	0	0	0	0	0	0	0	0	0	0
2016	159	0	0	0	0	0	0	0	0	0	-	0	0	0	0	0	0	0	0	0	0	0	0	0	0	0	0	0	0	0	0	0	0	0	0	0	0	0	0	0	0	-	0	0	0	0	0	0	0
2016	160	0	0	0	0	0	0	0	0	0	0	0	-	0	0	0	0	0	0	0	0	0	0	0	0	0	0	0	0	0	0	0	0	0	0	0	0	0	0	0	0	0	0	0	-	0	0	0	0
2016	161	0	-	0	0	0	0	0	0	0	0	0	0	0	0	0	0	0	-	-	0	0	0	0	0	0	0	0	0	0	0	0	-	0	0	0	0	0	0	0	0	0	0	0	0	0	0	0	0
2016	162	0	0	0	0	0	0	0	0	0	0	0	0	0	0	0	0	0	0	0	0	-	0	0	0	0	0	0	0	0	0	0	0	0	0	0	0	0	0	0	0	0	0	0	0	0	0	0	0
2016	163	0	0	0	0	0	0	0	0	0	-	0	0	0	0	0	0	0	0	0	0	0	0	0	0	0	0	0	0	-	0	0	0	0	0	0	0	0	0	0	0	0	0	0	0	0	0	0	0
2016	164	0	0	0	0	0	-	0	-	0	0	0	0	0	0	0	0	0	0	0	0	0	0	0	0	0	0	0	0	0	0	0	0	0	0	0	-	-	0	0	0	0	0	0	0	0	0	0	0
2016	165	0	0	0	0	0	-	0	0	0	0	0	0	0	0	0	0	0	0	0	0	0	0	0	0	0	0	0	0	0	0	0	0	0	0	0	0	0	0	0	0	0	0	0	0	0	0	0	0
2016	166	0	0	0	0	0	0	0	-	0	0	0	0	0	0	0	0	0	0	0	0	0	0	0	0	0	0	0	-	-	0	0	0	0	0	0	0	0	0	0	0	0	0	0	0	0	0	0	0
2016	167	0	0	0	0	0	0	0	0	0	0	0	0	0	0	0	0	0	0	0	0	0	0	0	0	-	0	0	0	0	0	0	0	0	0	-	0	0	0	0	0	0	0	0	0	0	0	0	0
2016	168	0	0	0	-	0	0	0	0	0	0	0	0	0	0	0	0	0	0	0	0	0	0	-	0	0	0	0	0	0	0	0	0	0	0	0	0	0	0	0	0	0	0	0	0	0	0	0	0
2016	169	0	0	0	0	0	0	0	0	0	0	0	0	0	0	0	0	0	0	0	0	0	0	0	0	0	0	0	0	0	0	0	0	0	0	0	0	0	0	0	0	0	0	0	0	0	0	0	0
2016	170	0	0	0	0	0	0	0	0	-	0	0	0	0	0	0	0	0	0	0	0	0	0	0	0	0	0	0	0	0	0	0	0	0	0	0	0	0	0	0	0	0	0	0	0	0	0	0	0
2016	171	0	0	0	0	0	0	0	0	0	0	0	0	0	-	-	0	0	0	0	0	0	0	0	0	0	0	-	-	0	0	0	0	0	0	0	0	0	0	0	0	0	0	0	0	0	0	0	0
2016	172	0	0	0	0	0	0	0	0	0	0	0	0	0	-	0	0	0	0	0	0	0	0	0	0	0	0	0	0	0	0	0	0	0	0	0	0	0	0	0	0	0	0	0	-	0	0	0	0
2016	173	0	0	0	0	0	0	0	0	0	0	0	0	0	0	0	0	0	0	0	-	-	-	0	0	0	0	0	0	0	-	0	0	0	0	0	0	0	0	0	0	0	0	0	0	0	0	0	0
2016	174	0	0	0	0	0	0	0	0	0	0	-	0	0	0	0	0	0	0	0	0	0	0	0	0	0	0	0	0	0	0	0	0	0	0	0	0	0	-	0	0	0	0	0	0	0	0	0	0
2016	175	0	0	0	0	0	0	0	0	0	0	0	0	0	0	0	0	0	0	0	0	0	0	0	-	0	0	0	0	0	0	0	0	0	0	0	0	0	0	0	0	0	0	0	-	0	0	0	0
2016	176	0	0	0	0	0	0	0	-	0	0	-	0	0	0	0	0	0	0	0	0	0	0	0	0	0	0	0	0	0	0	0	0	0	0	0	-	0	0	0	0	0	-	0	0	0	0	0	0
2016	177	0	0	0	0	0	0	0	0	0	0	0	0	0	0	0	0	0	0	0	0	0	0	0	0	0	0	0	0	0	0	-	0	0	0	0	0	0	0	0	0	-	0	0	0	0	0	0	0
2016	178	0	0	0	0	0	0	0	0	0	0	0	0	0	0	0	0	0	0	0	0	0	0	0	0	0	0	0	0	0	0	0	0	0	0	0	0	0	0	0	0	-	0	0	0	0	0	0	0
2016	179	1	1	1	1	1	1	1	1	1	1	1	1	1	1	1	1	1	1	1	1	0	0	0	0	0	0	0	0	0	0	-	0	0	0	0	0	0	0	0	0	0	0	0	-	0	0	0	0
2016	180	0	0	0	0	0	0	0	0	0	0	-	0	0	0	0	0	0	0	0	0	0	0	0	0	0	0	0	0	0	-	0	0	0	0	0	0	0	0	0	0	0	0	0	0	0	0	0	0
2016	181	0	0	0	0	0	0	0	0	0	0	0	0	0	0	0	0	0	0	0	0	0	0	0	0	0	0	0	0	0	0	0	0	0	0	0	0	0	0	0	0	0	0	0	0	0	0	0	0
2016	182	0	0	0	0	0	0	0	0	0	0	0	0	0	0	0	0	0	0	0	0	0	0	0	0	0	0	0	0	0	0	0	0	0	0	0	0	0	0	0	0	0	0	0	0	0	0	0	-
2016	183	0	-	0	0	0	0	0	0	0	0	0	0	0	0	0	0	0	0	0	0	0	0	0	0	0	0	0	0	0	0	0	0	0	0	0	0	0	0	0	0	0	0	0	0	0	0	0	0
2016	184	0	0	0	0	0	0	0	0	0	0	0	0	0	0	0	0	0	0	0	0	0	-	0	0	0	0	0	0	0	0	0	0	0	0	0	0	0	0	0	0	0	0	0	0	0	0	0	0
2016	185	0	0	0	0	0	0	0	0	0	0	0	0	0	0	0	0	0	0	0	0	0	-	0	0	0	0	0	0	0	0	0	0	0	0	0	0	0	0	0	0	0	0	0	0	0	0	0	0
2016	186	0	0	0	0	0	0	0	0	0	0	0	0	0	0	0	0	0	0	0	0	0	0	0	0	0	0	0	0	0	0	0	0	0	0	0	0	0	0	0	0	0	0	0	0	0	0	0	0
2016	187	0	0	0	0	0	0	0	0	0	0	0	0	0	0	0	0	0	0	0	0	0	0	0	0	0	0	0	0	0	0	0	0	0	-	0	0	0	0	0	0	0	0	0	0	0	0	0	-
2016	188	0	0	0	0	0	0	0	0	0	0	0	0	0	0	0	0	0	0	0	0	0	0	0	0	0	0	0	0	0	0	0	0	0	0	0	0	0	0	0	0	0	0	-	0	0	0	0	0
2016	189	0	0	0	0	0	0	0	0	0	-	0	0	0	0	0	0	0	0	0	0	0	-	0	0	0	0	0	0	0	0	0	0	0	0	0	0	0	0	0	0	0	0	0	0	0	0	0	0
2016	190	0	0	0	0	0	0	-	0	0	0	0	0	0	0	0	0	-	0	0	-	0	0	0	0	0	0	0	0	0	0	0	0	0	0	0	0	0	0	0	0	0	0	0	0	-	0	0	0
2016	191	0	0	0	0	0	-	-	0	0	0	0	0	0	0	0	0	0	0	0	0	0	0	0	0	0	0	0	0	0	0	0	0	0	0	0	-	0	0	0	0	0	0	0	0	0	0	0	0
2016	192	0	0	0	0	0	0	0	0	0	0	0	0	0	0	0	0	0	0	-	0	0	0	0	0	0	0	0	-	0	0	0	0	0	0	0	0	0	0	0	0	0	0	0	0	0	0	0	0
2016	193	0	0	0	0	0	0	0	0	0	0	-	0	0	0	0	0	0	0	0	0	0	0	0	0	0	0	0	0	0	0	0	0	0	-	0	0	0	0	0	0	0	0	0	0	-	0	0	0
2016	194	0	0	0	0	0	0	0	0	0	0	0	0	-	0	0	0	-	0	0	0	0	0	0	0	0	0	0	0	0	0	0	0	0	0	0	0	0	0	0	0	0	0	0	0	0	0	0	0
2016	195	0	0	0	0	0	0	0	0	0	-	0	0	0	0	0	0	0	0	0	0	0	0	0	0	0	0	0	0	0	0	0	-	0	0	0	0	0	0	0	0	0	0	0	0	0	-	0	0
2016	196	0	0	0	0	0	0	-	0	0	0	0	0	-	0	0	0	0	0	0	0	0	0	0	0	0	0	0	0	-	0	0	0	0	0	0	0	0	0	0	0	0	0	0	0	0	0	0	0
2016	197	0	0	0	0	0	0	0	0	0	0	0	0	0	0	0	-	0	0	0	0	0	0	0	0	0	0	0	0	0	0	0	0	0	0	0	0	0	0	0	0	0	0	0	0	0	0	0	0
2016	198	0	0	0	0	0	0	0	0	0	0	0	0	0	0	0	0	0	0	0	0	0	0	0	0	0	0	0	0	0	0	0	0	0	0	0	0	0	0	0	0	0	0	0	0	0	0	0	0
2016	199	0	0	0	0	0	0	0	0	0	0	0	0	0	0	0	0	0	0	0	0	0	0	0	0	0	0	0	0	0	0	0	0	0	0	0	0	0	0	0	0	0	0	0	0	0	0	0	0
2016	200	0	0	-	0	0	0	0	0	0	0	0	0	0	0	0	0	0	0	0	0	0	0	0	0	0	-	0	0	0	0	0	0	0	0	0	0	0	-	0	0	0	-	0	0	0	0	-	0
2016	201	0	0	0	0	0	0	0	0	0	0	0	0	0	0	0	0	0	0	0	0	0	0	0	0	0	0	0	0	0	0	0	0	0	0	0	0	0	-	0	-	0	0	0	0	0	0	-	0
2016	202	0	-	-	-	0	0	0	0	0	0	0	0	0	0	0	0	0	0	0	0	0	0	0	0	0	0	0	0	0	0	0	0	0	0	0	0	0	0	-	0	0	0	0	0	0	0	0	0
2016	203	-	0	0	0	0	0	-	0	0	-	0	0	0	0	0	0	0	0	0	0	0	0	0	0	0	0	0	0	0	0	0	0	0	0	0	0	0	-	0	0	0	0	0	0	0	0	0	0
2016	204	0	0	0	0	0	0	0	0	0	0	0	0	0	0	0	0	0	0	0	0	0	0	0	0	0	0	0	0	0	0	0	0	0	0	0	0	0	0	0	0	0	0	0	0	0	0	0	0
2016	205	0	0	0	0	0	0	0	0	0	0	0	0	0	0	0	0	0	0	0	0	0	0	0	0	0	0	0	0	0	0	0	0	-	0	0	0	0	0	0	0	0	0	0	0	0	0	0	0
2016	206	0	0	0	0	0	-	0	0	0	0	0	0	0	0	0	0	0	0	0	0	0	0	0	0	0	0	0	0	0	-	0	0	0	0	0	0	0	0	0	0	0	0	-	0	0	0	0	0
2016	207	0	0	0	0	0	0	0	0	0	0	0	0	0	0	0	0	0	0	0	0	0	0	0	0	0	0	0	0	0	0	0	0	0	0	0	0	0	0	0	0	0	0	0	0	0	0	0	0
2016	208	0	0	0	0	0	0	0	0	0	0	0	-	0	0	0	0	0	0	0	0	0	0	0	0	0	0	-	0	0	0	0	0	0	0	0	0	0	0	0	-	0	0	0	0	0	0	0	0
2016	209	-	0	0	0	0	0	0	0	-	0	0	0	0	0	0	0	0	0	0	0	0	0	0	0	0	0	0	0	0	0	0	0	0	0	0	0	0	0	0	-	0	0	0	0	0	0	0	0
2016	210	0	0	0	0	0	0	-	0	0	0	0	0	0	0	0	0	0	0	0	0	0	0	0	0	0	0	0	0	0	0	0	0	0	0	0	-	0	0	0	0	0	0	0	0	0	0	0	0
2016	211	0	0	0	0	0	0	0	0	0	0	0	0	0	0	0	0	0	0	0	0	0	0	0	0	0	0	0	0	0	0	0	0	0	0	0	0	0	0	0	0	0	0	0	0	0	0	0	0
2016	212	0	0	0	0	0	0	0	0	0	0	0	0	0	0	0	0	0	0	0	0	0	0	0	0	0	0	0	0	0	-	-	-	0	0	0	0	0	0	0	0	0	0	0	0	0	0	0	0
2016	213	0	0	-	0	0	0	0	0	0	0	0	0	0	0	0	0	0	0	0	0	0	0	0	0	0	0	-	0	0	0	0	0	0	0	0	0	0	0	0	0	0	0	0	0	0	0	0	0
2016	214	0	0	0	0	0	0	0	0	0	0	0	0	-	0	0	0	0	0	0	0	0	-	0	0	0	-	0	0	-	0	0	0	0	0	0	0	0	0	0	0	0	0	0	0	0	0	0	0
2016	215	-	0	0	0	0	0	0	0	0	0	0	0	0	0	0	0	0	0	0	0	0	0	0	0	-	0	0	0	0	0	0	0	0	0	0	0	0	0	0	0	0	0	0	0	0	0	0	0
2016	216	0	0	-	0	0	0	0	0	0	0	0	0	0	0	-	0	0	0	0	0	0	0	0	0	0	0	0	0	0	0	0	0	0	0	0	0	0	0	0	0	0	0	0	0	0	0	0	0
2016	217	0	0	0	0	0	0	0	0	0	0	0	0	0	0	0	0	-	0	0	0	0	0	0	0	0	0	0	0	0	0	0	0	0	0	0	0	0	0	0	0	0	0	0	0	0	0	0	0
2016	218	0	0	0	0	0	0	0	-	0	0	0	0	0	0	0	0	0	0	0	0	-	0	0	-	0	-	-	0	0	0	0	0	0	0	0	0	0	-	0	-	0	0	0	0	0	-	-	-
2016	219	1	1	-	1	1	1	1	0	0	0	0	-	0	0	0	0	0	0	0	0	0	0	0	0	0	0	0	0	0	0	0	0	0	0	0	0	0	0	0	0	0	0	0	0	0	0	0	-
2016	220	0	0	0	0	0	0	0	-	0	0	0	0	0	0	0	0	0	0	0	0	0	0	0	0	0	0	0	0	-	0	0	0	0	0	0	0	0	0	0	0	0	-	0	0	0	0	0	0
2016	221	0	0	0	0	0	0	0	0	0	0	0	0	0	0	0	0	0	0	0	0	0	0	0	0	0	0	0	0	0	0	0	0	0	0	0	0	0	-	-	0	0	0	0	0	0	0	0	0
2016	222	0	0	0	0	0	0	0	0	0	-	0	0	0	0	0	0	0	0	0	0	0	0	0	0	0	0	0	0	0	-	0	0	0	-	0	-	0	0	0	0	0	0	0	0	0	0	0	0
2016	223	0	0	0	0	0	0	0	0	0	-	0	0	0	0	0	0	0	0	-	0	0	0	0	0	0	0	0	0	0	0	0	0	0	0	0	0	0	0	0	0	0	-	0	0	0	0	0	0
2016	224	0	0	0	0	0	0	0	0	0	0	0	0	0	0	0	0	0	0	0	0	0	0	0	0	0	0	0	0	0	0	0	0	0	0	0	0	0	0	0	0	0	0	0	0	0	0	0	0
2016	225	-	0	0	0	0	0	0	-	0	0	0	0	0	0	0	0	0	0	0	0	0	0	0	0	0	0	0	0	0	0	0	0	0	0	0	0	0	0	0	0	0	0	0	0	0	0	0	0
2016	226	0	-	0	0	0	0	0	0	0	0	0	-	0	0	-	0	0	0	0	0	0	0	0	0	0	0	-	0	0	0	0	0	0	0	0	0	0	0	0	0	0	0	0	0	0	0	0	0
2016	227	1	0	0	0	0	0	0	0	0	0	-	0	0	0	0	0	0	0	0	0	0	0	0	0	0	0	0	0	0	0	0	0	0	0	0	0	0	0	0	0	0	0	0	0	0	0	0	0
2016	228	0	0	0	0	0	-	0	0	0	0	0	0	0	0	0	0	0	0	-	0	0	0	0	0	0	0	0	-	-	0	-	0	0	0	0	0	0	0	0	0	0	0	0	0	0	0	0	0
2016	229	0	0	1	1	1	1	0	0	-	0	0	0	0	0	0	0	0	0	0	0	0	0	0	0	0	0	0	0	0	0	0	0	0	0	-	0	0	0	0	0	0	-	0	0	0	0	0	0
2016	230	0	0	0	0	0	0	0	0	0	0	0	0	-	0	-	-	0	0	0	0	0	0	0	0	0	0	0	0	0	0	0	0	0	0	0	-	0	0	0	0	0	0	0	0	0	0	0	0
2016	231	0	0	0	0	0	0	0	0	0	0	0	0	0	0	0	0	0	0	0	0	0	0	0	0	0	0	0	0	0	0	0	0	0	0	0	0	0	0	0	0	0	0	0	0	0	0	0	0
2016	232	0	0	0	0	0	0	0	0	0	0	0	0	0	0	0	0	0	0	0	0	0	0	0	0	0	0	0	0	0	0	0	0	-	0	0	0	0	0	0	0	0	0	0	0	0	0	0	0
2016	233	0	0	0	0	0	0	0	0	0	0	0	0	0	0	0	0	0	0	0	0	0	0	0	0	0	0	-	0	0	0	0	0	0	0	0	0	0	0	0	0	0	0	0	0	0	0	0	0
2016	234	0	0	0	0	0	0	0	0	0	0	0	0	0	0	0	0	-	0	0	0	0	0	0	0	0	0	0	0	0	0	0	0	0	0	0	0	0	0	-	0	0	0	0	0	0	0	0	0
2016	235	0	-	-	0	0	0	0	0	0	0	0	0	0	0	0	0	0	0	0	0	0	0	0	0	0	0	0	0	0	0	0	0	0	-	0	-	0	0	0	0	0	0	0	0	0	0	0	0
2016	236	0	0	0	0	0	0	0	0	0	0	0	0	0	0	-	0	0	0	0	0	0	0	0	0	0	0	0	0	0	0	0	0	0	0	0	0	0	0	0	0	0	0	0	0	0	0	0	0
2016	237	0	0	0	0	0	0	0	0	0	0	0	0	0	0	0	0	0	0	0	0	0	0	0	0	0	0	0	0	0	0	0	0	0	0	0	0	0	0	0	0	0	0	0	0	0	0	0	0
2016	238	0	-	0	0	-	0	0	0	0	0	0	0	0	0	0	0	0	0	0	0	0	0	0	0	0	0	0	0	0	0	0	0	0	0	0	0	0	0	0	0	0	0	0	-	0	0	0	0
2016	239	0	0	0	0	0	0	-	0	0	0	0	0	0	0	0	0	0	0	0	0	0	0	-	0	0	0	0	0	0	0	0	0	-	0	0	0	-	0	0	0	0	0	-	0	0	0	0	0
2016	240	0	0	0	-	0	0	0	0	0	0	0	0	0	0	0	0	0	0	0	0	0	-	0	0	0	0	0	0	0	0	0	0	0	0	0	0	0	-	0	0	0	0	0	0	0	0	0	0
2016	241	0	-	0	0	0	0	0	0	0	0	0	0	0	-	0	0	0	0	0	0	0	0	0	0	0	0	0	0	0	0	0	-	0	0	0	0	0	0	0	0	0	-	0	0	0	0	0	0
2016	242	0	0	0	0	0	0	0	0	0	0	0	0	0	0	0	0	0	0	0	0	0	0	0	0	0	0	0	0	0	-	0	0	0	0	0	0	-	0	0	0	0	0	0	0	0	0	0	0
2016	243	0	0	0	0	0	0	0	0	0	0	0	0	0	0	0	0	-	0	0	0	0	0	0	0	0	0	0	0	0	0	0	0	0	-	0	0	0	0	0	0	0	0	0	0	0	0	0	-
2016	244	0	0	0	0	0	0	0	0	0	0	0	0	0	0	0	0	0	0	0	0	-	0	0	0	0	0	0	0	0	0	0	0	0	0	0	0	0	0	0	0	0	0	0	0	0	0	0	0
2016	245	0	0	0	0	0	0	0	0	0	0	0	0	0	0	-	0	0	0	0	0	0	0	0	0	0	0	0	0	0	0	0	0	0	0	0	0	0	0	0	0	0	0	0	0	0	0	0	0
2016	246	0	0	-	0	0	-	0	0	0	-	0	0	0	0	0	0	0	0	0	0	0	0	0	0	0	0	0	0	0	0	0	0	0	0	0	0	0	0	0	0	0	0	0	0	0	0	0	0
2016	247	1	-	1	1	1	1	1	1	1	0	0	0	0	0	0	0	0	0	0	0	0	0	0	0	0	0	0	0	0	0	0	0	0	0	0	0	0	0	0	0	0	0	0	0	0	0	0	0
2016	248	0	0	0	0	0	0	-	0	0	0	0	0	0	0	0	1	1	1	1	1	1	1	1	1	1	0	0	0	0	0	0	0	0	0	0	0	-	0	0	-	-	0	0	0	0	0	0	0
2016	249	0	0	-	0	-	0	0	0	0	0	0	0	0	0	0	0	0	0	0	0	0	0	0	0	0	0	0	0	0	0	0	0	0	0	0	0	0	0	0	0	0	0	0	0	0	0	0	0
2016	250	0	0	-	0	0	0	-	0	0	-	0	0	0	0	0	0	0	0	0	0	0	0	0	0	0	0	0	0	0	0	0	0	0	0	0	-	0	0	0	0	0	0	0	-	0	0	0	0
2016	251	0	0	-	0	0	0	0	0	0	0	0	0	0	0	0	0	0	0	0	0	0	0	0	0	0	-	0	0	0	0	0	0	0	0	0	0	0	0	0	-	0	0	0	0	0	0	0	0
2016	252	0	0	0	0	0	0	0	0	0	0	0	0	0	0	0	0	0	0	0	0	0	0	0	0	0	0	0	-	0	0	0	0	0	0	0	0	0	-	0	0	0	0	0	0	0	0	0	0
2016	253	0	0	0	0	0	0	0	0	0	0	0	0	0	0	0	0	0	0	0	0	0	0	0	0	0	0	0	0	0	0	0	0	0	0	0	0	0	0	0	0	0	0	0	0	0	0	0	0
2016	254	0	0	0	0	0	0	0	0	0	0	-	0	0	0	0	0	0	0	0	0	0	0	0	0	-	0	0	0	0	0	0	0	0	0	0	0	0	0	0	0	0	0	0	0	0	0	0	0
2016	255	0	0	0	0	0	0	0	0	0	0	0	0	0	0	0	0	0	0	0	0	0	-	0	0	0	0	0	0	0	0	0	0	0	0	0	0	0	0	0	0	0	0	0	0	0	0	0	0
2016	256	0	0	0	0	0	0	0	-	0	0	0	0	0	0	0	0	0	0	0	0	0	0	0	0	0	0	0	0	0	0	0	0	0	0	0	0	0	0	0	0	0	0	0	0	0	0	0	0
2016	257	0	0	0	0	0	0	0	0	0	0	0	0	0	0	0	0	0	0	0	0	0	0	0	0	0	0	-	0	0	0	0	0	0	0	0	0	0	0	0	0	0	0	0	0	0	0	0	0
2016	258	0	0	0	0	0	0	0	0	0	0	0	0	0	0	0	0	0	0	0	0	0	0	0	-	0	0	0	0	0	0	0	0	0	0	0	0	0	0	0	0	0	0	0	-	0	0	0	0
2016	259	0	0	0	0	0	0	0	0	0	-	0	0	0	0	0	0	0	0	0	0	0	0	0	0	0	0	0	0	0	0	0	0	0	0	0	0	0	0	0	0	-	0	0	-	0	0	0	0
2016	260	0	0	0	0	0	0	0	0	0	0	0	0	0	0	-	0	0	0	0	0	0	0	0	0	0	0	0	0	0	0	0	0	0	0	0	0	0	-	0	0	0	-	0	0	0	0	0	0
2016	261	0	0	0	0	0	0	0	0	0	0	0	0	0	0	0	0	0	0	-	0	0	0	-	0	0	0	0	0	0	0	0	-	0	0	0	0	0	0	0	0	0	0	0	0	0	0	0	0
2016	262	0	0	-	0	0	0	0	0	0	0	0	0	0	0	0	0	0	0	0	0	0	0	0	0	0	0	0	0	0	0	0	0	0	0	0	0	0	0	0	0	0	0	-	0	0	0	0	0
2016	263	0	0	0	0	0	0	0	0	0	0	0	-	-	0	-	0	0	0	0	0	0	0	0	0	0	0	0	0	-	-	0	0	0	0	0	0	0	0	0	0	0	0	0	0	0	0	0	0
2016	264	0	0	0	0	0	0	0	0	0	0	-	0	0	0	0	0	0	0	0	0	0	0	0	0	0	0	-	0	0	0	0	0	0	0	0	0	0	0	0	0	0	0	0	0	0	0	0	0
2016	265	0	0	0	0	0	0	0	0	0	0	0	-	0	-	0	0	0	0	0	0	0	0	0	0	0	0	0	0	0	0	0	0	0	-	0	0	0	0	0	0	0	0	0	0	-	0	0	0
2016	266	0	0	0	0	0	0	0	0	0	0	0	0	0	0	0	0	0	0	0	0	0	0	0	0	0	-	0	0	0	0	0	0	0	0	0	0	0	0	0	0	0	0	0	0	-	0	-	-
2016	267	0	0	0	0	0	0	0	0	0	0	0	-	-	0	0	0	0	0	0	0	0	0	0	0	0	0	0	0	0	0	0	-	0	0	0	0	0	0	0	0	0	-	0	0	0	0	0	0
2016	268	0	0	0	0	0	0	0	0	0	0	0	0	0	0	0	0	0	0	0	0	0	0	0	0	0	0	0	-	0	0	0	-	0	0	0	0	0	0	0	0	-	-	0	0	0	0	0	0
2016	269	0	0	0	0	0	0	0	0	0	0	0	0	0	0	-	-	0	0	0	0	-	0	0	0	-	-	0	0	0	0	0	-	0	-	0	0	0	0	-	0	0	-	0	0	0	0	0	0
2016	270	0	0	0	0	0	0	0	0	0	0	0	0	0	0	0	0	0	0	0	0	0	0	0	0	0	0	0	0	0	0	0	0	0	0	0	0	0	-	0	0	0	0	0	0	0	-	0	0
2016	271	1	1	1	1	1	1	1	0	0	0	0	0	0	0	0	0	0	0	0	0	0	0	0	0	0	0	0	0	0	0	0	0	-	0	0	0	0	0	0	0	0	0	0	0	0	0	0	0
2016	272	0	0	0	0	0	0	0	-	0	0	-	-	0	0	0	0	0	0	0	0	0	0	0	0	0	0	0	0	0	0	0	0	0	0	0	-	0	0	0	0	0	0	0	-	0	0	0	0
2016	273	0	0	0	0	0	0	0	0	0	0	0	0	0	0	0	0	0	0	0	0	0	0	0	0	0	0	0	-	-	-	-	0	0	0	0	0	0	0	0	0	0	-	0	0	0	0	0	0
2016	274	0	0	0	-	0	0	0	0	0	0	-	0	-	0	-	0	0	0	0	0	0	0	0	0	0	0	0	0	0	0	0	-	0	0	0	0	0	0	0	0	0	0	-	-	-	0	0	-
2016	275	0	-	0	0	0	-	0	0	0	0	0	0	0	-	-	0	0	0	0	0	-	0	0	0	0	0	0	0	0	0	0	-	-	-	0	0	0	0	0	0	-	-	-	-	0	0	0	0
2016	276	0	0	0	-	0	0	0	-	-	-	0	-	0	0	0	0	0	0	0	0	0	0	0	0	0	-	0	0	0	0	0	0	0	0	0	-	-	-	0	0	0	0	0	0	0	0	0	0
2016	277	0	0	0	0	0	0	-	0	0	-	0	0	0	0	0	0	0	0	0	0	0	0	0	0	0	0	0	0	0	0	0	-	0	0	0	0	0	0	-	0	-	0	0	0	0	0	0	0
2016	278	0	0	0	0	0	0	0	0	0	0	-	0	0	-	0	0	0	-	0	0	0	0	-	-	0	0	0	0	-	-	-	-	0	0	0	0	0	0	0	0	-	-	0	0	-	0	0	-
2016	279	0	0	0	0	0	0	-	0	0	0	-	0	-	-	0	0	0	0	0	0	0	0	0	0	0	0	0	-	0	-	0	0	0	0	0	0	0	0	0	0	-	0	-	0	0	0	0	0
2016	280	-	0	0	0	0	0	0	0	0	0	-	-	0	0	0	0	0	0	-	-	0	0	0	0	0	0	0	0	-	0	0	0	0	0	0	0	0	0	0	0	-	-	0	0	-	-	0	0
2016	281	0	-	0	0	0	-	0	0	0	1	1	0	0	0	0	0	0	0	0	0	0	-	-	0	0	0	-	0	0	0	0	0	0	0	-	0	0	0	0	0	-	0	0	0	0	0	0	0
2016	282	0	0	0	0	0	-	0	0	0	0	0	-	-	0	0	0	0	-	0	-	0	0	0	0	-	-	0	0	0	0	0	0	0	0	-	0	0	0	0	0	0	0	-	0	-	0	0	0
2016	283	0	-	-	-	-	0	-	-	0	-	0	-	-	-	0	-	0	-	0	0	-	-	0	-	0	0	0	0	0	0	-	-	0	0	0	0	0	0	-	0	0	-	0	0	-	0	-	0
2016	284	0	-	0	-	-	0	-	-	0	0	-	-	-	0	-	-	0	0	0	0	0	-	0	0	-	-	0	-	0	0	-	-	-	-	0	0	0	0	-	-	-	0	-	0	0	-	0	-
2016	285	-	0	-	-	0	0	0	-	-	-	-	0	-	0	-	0	0	0	0	-	0	0	0	0	0	-	-	0	0	0	-	-	0	-	-	-	-	-	-	0	-	-	-	0	-	0	-	-
2016	286	-	0	-	0	0	-	0	0	0	-	-	-	0	-	0	0	-	-	-	-	-	-	0	-	-	-	-	0	-	-	0	-	-	0	-	0	0	0	-	-	-	-	-	-	0	-	0	-
2016	287	-	-	-	0	0	0	-	0	0	0	-	0	-	-	-	-	0	0	-	0	-	-	-	-	-	-	-	0	0	-	-	0	-	0	-	-	-	0	0	0	-	-	0	-	0	-	-	0
2016	288	0	0	-	-	-	-	0	-	-	-	0	0	0	-	-	-	-	-	0	0	-	0	0	0	-	-	-	-	-	-	-	-	-	-	0	0	0	0	-	0	-	0	-	-	-	-	-	0
2016	289	1	1	1	1	-	-	-	-	1	1	-	-	-	1	-	1	1	1	-	1	-	-	-	-	1	-	-	-	1	-	1	1	-	1	1	-	-	-	1	1	-	-	1	1	-	-	-	1
2016	290	0	0	-	-	0	0	0	-	0	0	-	-	0	0	0	0	0	-	0	-	0	-	-	-	0	-	0	-	-	-	-	-	0	-	0	-	-	-	-	-	-	-	-	0	0	-	0	-
2016	291	0	0	0	-	0	-	0	0	0	-	-	0	-	-	-	0	-	0	-	-	-	0	-	0	-	-	0	0	0	0	-	0	0	0	-	-	0	0	0	-	0	-	-	0	-	0	-	0
2016	292	-	-	-	-	-	-	-	0	-	-	-	0	0	0	0	-	-	-	0	0	-	0	0	-	-	-	-	-	0	0	0	-	-	0	0	-	-	-	0	-	0	-	0	0	0	-	0	0
2016	293	0	-	0	-	0	-	0	0	-	0	0	-	0	-	-	-	0	-	-	-	-	0	-	0	0	0	0	-	0	-	-	-	0	0	0	0	-	0	-	-	0	0	0	-	-	0	0	0
2016	294	0	-	0	-	0	-	-	0	-	0	-	0	0	-	-	0	0	-	-	0	0	-	-	-	0	-	-	-	-	-	0	-	-	-	0	0	0	0	-	0	-	0	-	-	0	-	-	0
2016	295	-	0	0	-	0	-	-	-	-	-	-	0	-	-	-	0	-	0	-	-	0	-	-	0	0	-	-	-	-	-	-	0	0	-	0	-	-	0	0	0	-	-	-	-	0	-	0	0
2016	296	0	0	-	-	-	0	0	-	-	-	-	-	0	-	0	0	0	-	-	-	0	0	0	-	-	0	-	0	-	-	0	-	-	-	0	0	-	0	-	0	-	-	-	-	0	0	-	-
2016	297	-	-	-	0	0	0	0	-	-	0	0	0	0	-	-	0	0	-	0	0	0	0	-	0	0	-	-	0	0	-	-	-	0	-	0	-	-	0	0	-	0	-	0	0	0	-	0	0
2016	298	1	-	-	-	1	-	1	-	-	-	-	-	1	1	1	-	1	1	1	-	-	-	-	1	-	1	1	1	-	-	-	1	-	-	1	-	-	-	-	1	-	-	1	-	-	-	1	-
2016	299	-	-	0	0	0	-	0	-	-	-	-	0	-	-	0	-	0	0	0	0	-	-	0	-	0	0	0	0	0	-	0	0	0	-	0	0	-	-	-	0	-	-	-	0	-	0	-	0
2016	300	1	-	1	-	1	1	-	1	1	1	1	1	-	1	0	0	-	0	0	-	-	-	0	0	0	-	0	-	-	-	-	0	-	0	-	0	0	-	-	0	-	-	-	0	-	-	-	-
2016	301	0	-	-	0	0	0	0	-	0	-	0	0	0	0	0	0	0	0	0	0	0	-	0	-	0	0	0	0	-	0	-	0	0	0	-	0	0	0	0	0	-	0	0	-	0	0	0	-
2016	302	0	-	-	0	0	-	-	0	-	-	-	0	0	0	0	0	0	0	0	-	0	-	0	0	0	0	-	0	0	-	0	-	0	-	0	0	0	0	0	-	-	-	-	0	0	-	0	0
2016	303	0	0	0	0	0	0	0	0	0	0	-	0	0	-	0	-	0	-	-	0	0	-	0	0	0	0	0	0	-	-	0	0	0	0	0	0	0	-	0	0	0	-	-	-	-	-	0	-
2016	304	-	-	0	0	-	0	0	0	0	0	0	0	0	0	-	-	0	0	-	0	0	0	0	0	0	0	0	0	-	0	-	0	-	-	-	-	-	0	0	-	0	0	0	0	0	0	0	0
2016	305	-	0	-	-	0	0	0	0	0	0	-	-	0	0	0	0	-	-	0	0	0	0	0	0	0	0	0	0	0	0	0	0	0	0	-	-	-	-	-	0	0	0	0	0	0	-	-	-
2016	306	0	0	-	0	0	0	-	0	0	-	0	0	0	0	0	0	0	0	0	0	0	0	0	0	0	0	0	0	0	0	0	-	0	0	-	0	-	0	-	0	-	0	-	0	-	-	-	-
2016	307	-	0	0	0	-	-	-	-	0	0	-	0	0	0	0	-	0	0	0	-	0	-	-	0	-	0	0	0	-	-	0	0	0	0	0	0	0	0	0	0	0	0	0	-	-	-	-	0
2016	308	0	0	0	0	-	-	-	-	0	-	0	0	0	-	-	0	0	0	0	0	0	0	0	-	-	0	0	0	0	0	0	0	0	0	0	0	0	0	0	0	0	0	-	0	0	0	0	0
2016	309	-	-	-	-	-	-	-	1	1	1	1	1	1	-	-	-	-	-	-	-	-	-	-	-	-	1	-	-	-	-	-	-	-	-	-	-	-	-	-	0	-	0	-	-	-	-	0	0
2016	310	1	1	1	-	-	-	-	-	-	-	-	-	-	-	-	-	-	-	-	-	-	-	1	-	1	1	-	-	1	-	-	1	1	1	1	1	1	1	1	1	1	-	-	-	-	-	-	-
2016	311	0	-	-	-	-	0	-	-	0	-	-	-	-	0	-	-	-	-	-	-	-	-	-	0	-	-	-	-	-	-	-	-	0	-	-	0	0	-	-	-	-	-	0	-	-	-	-	-
2016	312	-	-	-	-	-	-	-	-	-	-	-	-	-	1	-	1	1	-	1	1	1	1	1	1	1	1	1	1	1	1	1	-	1	1	1	1	1	1	1	1	1	1	1	1	1	1	1	1
2016	313	-	-	-	-	-	-	-	-	-	-	-	-	-	-	-	-	-	-	-	-	-	-	-	-	-	-	-	-	-	-	-	-	-	-	-	-	-	-	-	-	-	-	-	-	0	0	0	0
2016	314	-	-	-	0	-	-	0	0	-	-	0	-	0	0	-	0	-	-	-	0	-	-	0	0	0	0	0	0	-	-	0	0	0	-	-	0	-	0	-	-	-	-	-	0	-	0	0	0
2016	315	-	-	-	-	-	-	-	-	-	-	-	-	-	-	-	-	-	-	-	-	-	-	-	-	-	-	-	-	-	-	-	-	-	-	-	-	-	-	-	-	-	-	-	-	-	-	-	-
2016	316	-	-	0	-	-	-	0	-	-	-	0	0	0	-	-	-	0	-	-	0	0	-	0	0	0	-	0	0	0	0	0	0	0	0	0	0	0	0	0	-	0	-	0	0	0	0	0	0
2016	317	0	0	0	0	0	0	0	0	0	0	0	0	0	0	0	0	0	0	0	0	0	-	0	0	0	0	0	0	0	-	0	0	0	0	0	0	0	0	-	0	1	1	1	1	1	-	1	1
2016	318	1	1	1	1	-	1	1	1	1	1	1	1	1	1	1	1	1	1	1	-	1	1	1	1	1	1	1	1	1	1	1	1	1	1	1	1	1	1	1	1	1	1	1	1	1	1	1	1
2016	319	0	0	0	0	0	0	0	0	0	0	0	0	0	0	0	0	0	-	0	-	0	0	0	-	0	0	0	0	0	0	0	0	0	0	-	0	0	0	0	0	0	0	0	0	0	0	0	0
2016	320	0	-	0	0	0	0	0	0	0	0	0	0	0	0	0	0	0	0	0	0	0	0	0	0	0	0	0	0	0	0	0	0	0	0	0	0	0	0	0	0	0	0	0	0	0	0	0	0
2016	321	0	0	0	0	0	0	0	0	0	0	0	0	0	0	0	0	0	0	0	0	0	0	0	0	0	0	0	-	0	0	0	0	0	0	0	0	0	0	0	0	1	1	1	1	1	1	1	1
2016	322	0	0	0	0	0	0	0	0	0	0	0	0	0	0	0	0	0	-	0	0	0	0	0	0	0	0	0	-	0	0	0	0	0	0	0	0	0	0	0	0	0	0	-	0	0	0	0	0
2016	323	0	0	0	0	0	0	0	1	1	1	1	1	1	1	1	1	1	1	1	1	1	1	1	1	1	1	1	1	1	1	0	0	0	0	0	0	0	0	0	-	0	0	0	0	0	0	0	0
2016	324	-	0	0	0	0	-	0	0	0	0	0	0	0	0	0	0	0	0	0	0	0	0	0	0	0	-	0	0	0	0	0	0	0	0	0	0	0	0	0	0	0	0	0	0	0	0	0	0
2016	325	0	0	0	0	0	0	0	0	0	-	0	0	0	0	0	0	0	0	0	0	0	0	0	0	0	0	0	0	0	0	0	0	-	0	0	0	0	0	0	0	0	0	0	0	0	0	0	0
2016	326	0	0	0	0	0	0	0	0	0	0	0	0	0	0	0	0	0	0	-	0	0	0	0	0	0	0	0	0	0	0	0	0	0	0	0	0	0	0	0	0	0	0	0	0	0	0	0	0
2016	327	0	0	0	0	0	0	0	0	0	0	0	0	0	0	0	0	0	0	0	0	0	0	0	0	0	0	0	0	0	0	0	0	0	0	0	0	0	0	0	0	0	0	0	0	0	0	0	0
2016	328	0	0	0	0	0	0	-	0	-	0	0	0	0	0	0	0	0	0	0	0	0	0	0	-	0	0	0	0	0	0	0	0	0	0	0	0	0	0	0	0	0	0	0	0	0	0	0	0
2016	329	0	0	0	0	0	0	0	0	0	0	0	0	0	0	0	0	0	0	0	0	0	0	0	0	0	0	0	0	0	0	0	0	0	0	0	0	0	0	0	0	0	0	0	0	0	0	0	0
2016	330	0	0	0	0	0	0	0	0	0	0	0	0	0	0	0	0	0	0	0	0	0	0	0	0	0	0	0	0	0	0	0	0	0	0	0	0	0	0	0	0	0	0	0	0	0	0	0	0
2016	331	1	1	1	1	1	1	1	1	1	1	1	1	1	1	1	1	1	1	1	1	1	1	1	1	1	1	1	1	1	1	1	1	1	1	1	1	1	1	1	-	1	-	1	1	1	1	1	1
2016	332	0	0	0	0	0	0	0	0	0	0	0	0	0	0	0	0	0	0	0	-	-	0	0	-	0	0	0	0	0	0	0	0	0	0	0	0	0	0	0	0	0	0	0	0	0	0	0	0
2016	333	0	0	0	0	0	0	0	0	0	0	0	0	0	0	0	0	0	0	0	0	0	0	0	0	-	0	0	0	0	0	0	0	-	0	0	0	0	0	0	0	0	0	0	0	0	0	0	0
2016	334	0	0	-	-	-	0	0	0	0	0	0	0	0	0	0	0	0	0	0	0	0	0	0	0	0	0	0	0	0	0	0	0	0	0	0	0	0	0	-	0	0	0	0	0	-	0	0	0
2016	335	0	0	0	0	0	0	0	0	0	0	0	-	0	0	0	0	0	0	0	-	0	0	-	0	0	0	0	0	0	0	0	0	0	0	0	0	0	0	0	0	0	0	0	0	0	0	0	0
2016	336	0	0	0	0	0	0	0	0	0	0	0	-	0	0	0	0	0	0	0	0	0	0	-	0	0	0	0	0	0	0	0	0	0	0	0	0	0	0	0	0	0	0	0	0	0	0	0	0
2016	337	1	1	1	1	1	1	1	1	1	1	1	1	1	1	1	1	1	1	1	1	1	1	1	1	1	1	1	1	1	1	1	1	1	1	1	1	1	1	1	1	1	1	1	1	1	1	1	1
2016	338	1	1	1	1	1	1	1	1	1	1	1	1	1	1	1	1	1	1	1	1	1	1	1	1	1	1	1	1	1	1	1	1	1	1	1	1	1	1	1	1	1	1	1	1	1	1	1	1
2016	339	0	0	0	0	0	0	0	0	0	0	0	0	0	0	0	0	0	0	0	0	0	0	0	0	0	0	0	0	0	0	0	0	0	0	0	0	0	0	0	0	0	0	0	0	0	0	0	0
2016	340	0	0	0	0	0	0	0	0	0	0	0	0	0	0	0	0	0	0	0	0	0	0	0	0	0	0	0	0	0	0	0	0	0	0	0	0	0	0	0	0	0	0	0	0	0	0	0	0
2016	341	0	0	0	0	0	0	0	0	0	0	0	0	0	0	0	0	0	0	0	0	0	0	0	0	0	0	0	0	0	0	0	0	0	0	0	0	0	0	0	0	0	0	0	0	0	0	0	0
2016	342	0	0	0	0	0	0	0	0	0	0	0	0	0	0	0	0	0	0	0	0	0	0	0	0	0	0	0	0	0	0	0	0	0	0	0	0	0	0	0	0	0	0	0	0	0	0	0	0
2016	343	0	0	0	0	0	0	0	0	0	0	0	0	0	0	0	0	0	0	0	0	0	0	0	0	0	0	0	0	0	0	0	0	0	0	0	0	0	0	0	0	0	0	0	0	0	0	0	0
2016	344	0	0	0	0	0	0	0	0	0	0	0	0	0	0	0	0	0	0	0	0	0	0	0	0	0	0	0	0	0	0	0	0	0	0	0	0	0	0	0	0	0	0	0	0	0	0	0	0
2016	345	0	0	0	0	0	0	0	0	0	0	0	0	0	0	0	0	0	0	0	0	0	0	0	0	0	0	0	0	0	0	0	0	0	0	0	0	0	0	0	0	0	0	0	0	0	0	0	0
2016	346	0	0	0	0	0	0	0	0	0	0	0	0	0	0	0	0	0	0	0	0	0	0	0	0	0	0	0	0	0	0	0	0	0	0	0	0	0	0	0	0	0	0	0	0	0	0	0	0
2016	347	0	0	0	0	0	0	0	0	0	0	0	0	0	0	0	0	0	0	0	0	0	0	0	0	0	0	0	0	0	0	0	0	0	0	0	0	0	0	0	0	0	0	0	0	0	0	0	0
2016	348	0	0	0	0	0	0	0	0	0	0	0	0	0	0	0	0	0	0	0	0	0	0	0	0	0	0	0	0	0	0	0	0	0	0	0	0	0	0	0	0	0	0	0	0	0	0	0	0
2016	349	0	0	0	0	0	0	0	0	0	0	0	0	0	0	0	0	0	0	0	0	0	0	0	0	0	0	0	0	0	0	0	0	0	0	0	0	0	0	0	0	0	0	0	0	0	0	0	0
2016	350	0	0	0	0	0	0	0	0	0	0	0	0	0	0	0	0	0	0	0	0	0	0	0	0	0	0	0	0	0	0	0	0	0	0	0	0	0	0	0	0	0	0	0	0	0	0	0	0
2016	351	0	0	0	0	0	0	0	0	0	0	0	0	0	0	0	0	0	0	0	0	0	0	0	0	0	0	0	0	0	0	0	0	0	0	0	0	0	0	0	0	0	0	0	0	0	0	0	0
2016	352	0	0	0	0	0	0	0	0	0	0	0	0	0	0	0	0	0	0	0	0	0	0	0	0	0	0	0	0	0	0	0	0	0	0	0	0	0	0	0	0	0	0	0	0	0	0	0	0
2016	353	0	0	0	0	0	0	0	0	0	0	0	0	0	0	0	0	0	0	0	0	0	0	0	0	0	0	0	0	0	0	0	0	0	0	0	0	0	0	0	0	0	0	0	0	0	0	0	0
2016	354	0	0	0	0	0	0	0	0	0	0	0	0	0	0	0	0	0	0	0	0	0	0	0	0	0	0	0	0	0	0	0	0	0	0	0	0	0	0	0	0	0	0	0	0	0	0	0	0
2016	355	0	0	0	0	0	0	0	0	0	0	0	0	0	0	0	0	0	0	0	0	0	0	0	0	0	0	0	0	0	0	0	0	0	0	0	0	0	0	0	0	0	0	0	0	0	0	0	0
2016	356	1	1	1	1	1	1	1	1	1	1	1	1	1	1	1	1	1	1	1	1	1	1	1	1	1	1	1	1	1	1	1	1	1	1	1	1	1	1	1	1	1	1	1	1	1	1	1	1
2016	357	0	0	0	0	0	0	0	0	0	0	0	0	0	0	0	0	0	0	0	0	0	0	0	0	0	0	0	0	0	0	0	0	0	0	0	0	0	0	0	0	0	0	0	0	0	0	0	0
2016	358	0	0	0	0	0	0	0	0	0	0	0	0	0	0	0	0	0	0	0	0	0	0	0	0	0	0	0	0	0	0	0	0	0	0	0	0	0	0	0	0	0	0	0	0	0	0	0	0
2016	359	0	0	0	0	0	0	0	0	0	0	0	0	0	0	0	0	0	0	0	0	0	0	0	0	0	0	0	0	0	0	0	0	0	0	0	0	0	0	0	0	0	0	0	0	0	0	0	0
2016	360	0	0	0	0	0	0	0	0	0	0	0	0	0	0	0	0	0	0	0	0	0	0	0	0	0	0	0	0	0	0	0	0	0	0	0	0	0	0	0	0	0	0	0	0	0	0	0	0
2016	361	0	0	0	0	0	0	0	0	0	0	0	0	0	0	0	0	0	0	0	0	0	0	0	0	0	0	0	0	0	0	0	0	0	0	0	0	0	0	0	0	0	0	0	0	0	0	0	0
2016	362	0	0	0	0	0	0	0	0	0	0	0	0	0	0	0	0	0	0	0	0	0	0	0	0	0	0	0	0	0	0	0	0	0	0	0	0	0	0	0	0	0	0	0	0	0	0	0	0
2016	363	0	0	0	0	0	0	0	0	0	0	0	0	0	0	0	0	0	0	0	0	0	0	0	0	0	0	0	0	0	0	0	0	0	0	0	0	0	0	0	0	0	0	0	0	0	0	0	0
2016	364	0	0	0	0	0	0	0	0	0	0	0	0	0	0	0	0	0	0	0	0	0	0	0	0	0	0	0	0	0	0	0	0	0	0	0	0	0	0	0	0	0	0	0	0	0	0	0	0
2016	365	0	0	0	0	0	0	0	0	0	0	0	0	0	0	0	0	0	0	0	0	0	0	0	0	0	0	0	0	0	0	0	0	0	0	0	0	0	0	0	0	0	0	0	0	0	0	0	0
2016	366	0	0	0	0	0	0	0	0	0	0	0	0	0	0	0	0	0	0	0	0	0	0	0	0	0	0	0	0	0	0	0	0	0	0	0	0	0	0	0	0	0	0	0	0	0	0	0	0
		900	903	906	909	912	915	918	921	924	927	930	933	936	939	942	945	948	951	954	957	1000	1003	1006	1009	1012	1015	1018	1021	1024	1027	1030	1033	1036	1039	1042	1045	1048	1051	1054	1057	1100	1103	1106	1109	1112	1115	1118	1121
YEAR	DOY	900	903	906	909	912	915	918	921	924	927	930	933	936	939	942	945	948	951	954	957	1000	1003	1006	1009	1012	1015	1018	1021	1024	1027	1030	1033	1036	1039	1042	1045	1048	1051	1054	1057	1100	1103	1106	1109	1112	1115	1118	1121
2017	1	0	0	0	0	0	0	0	0	0	0	0	0	0	0	0	0	0	0	0	0	0	0	0	0	0	0	0	0	0	0	0	0	0	0	0	0	0	0	0	0	0	0	0	0	0	0	0	0
2017	2	1	1	1	1	1	1	1	1	1	1	1	0	0	0	0	0	0	0	0	0	0	0	0	0	0	0	0	0	0	0	0	0	0	0	0	0	0	0	0	0	0	0	0	0	0	0	0	0
2017	3	0	0	0	0	0	0	0	0	0	0	0	0	0	0	0	0	0	0	0	0	0	0	0	0	0	0	0	0	0	0	0	0	0	0	0	0	0	0	0	0	0	0	0	0	0	0	0	0
2017	4	0	0	0	0	0	0	0	0	0	0	0	0	0	0	0	0	0	0	0	0	0	0	0	0	0	0	0	0	0	0	0	0	0	0	0	0	0	0	0	0	0	0	0	0	0	0	0	0
2017	5	0	0	0	0	0	0	0	0	0	0	0	0	0	0	0	0	0	0	0	0	0	0	0	0	0	0	0	0	0	0	0	0	0	0	0	0	0	0	0	0	0	0	0	0	0	0	0	0
2017	6	0	0	0	0	0	0	0	0	0	0	0	0	0	0	0	0	0	0	0	0	0	0	0	0	0	0	0	0	0	0	0	0	0	0	0	0	0	0	0	0	0	0	0	0	0	0	0	0
2017	7	1	1	1	1	1	1	1	1	1	1	1	1	1	1	1	1	1	1	1	1	1	1	1	1	1	1	1	1	1	1	1	1	1	1	1	1	1	1	1	1	1	1	1	1	1	1	1	1
2017	8	0	0	0	0	0	0	0	0	0	0	0	0	0	0	0	0	0	0	0	0	0	0	0	0	0	0	0	0	0	0	0	0	0	0	0	0	0	0	0	0	0	0	0	0	0	0	0	0
2017	9	0	0	0	0	0	0	0	0	0	0	0	0	0	0	0	0	0	0	0	0	0	0	0	0	0	0	0	0	0	0	0	0	0	0	0	0	0	0	0	0	0	0	0	0	0	0	0	0
2017	10	0	0	0	0	0	0	0	0	0	0	0	0	0	0	0	0	0	0	0	0	0	0	0	0	0	0	0	0	0	0	0	0	0	0	0	0	0	0	0	0	0	0	0	0	0	0	0	0
2017	11	0	0	0	0	0	0	0	0	0	0	0	0	0	0	0	0	0	0	0	0	0	0	0	0	0	0	0	0	0	0	0	0	0	0	0	0	0	0	0	0	0	0	0	0	0	0	0	0
2017	12	0	0	0	0	0	0	0	0	0	0	0	0	0	0	0	0	0	0	0	0	0	0	0	0	0	0	0	0	0	0	0	0	0	0	0	0	0	0	0	0	0	0	0	0	0	0	0	0
2017	13	0	0	0	0	0	0	0	0	0	0	0	0	0	0	0	0	0	0	0	0	0	0	0	0	0	0	0	0	0	0	0	0	0	0	0	0	0	0	0	0	0	0	0	0	0	0	0	0
2017	14	0	0	0	0	0	0	0	0	0	0	0	0	0	0	0	0	0	0	0	0	0	0	0	0	0	0	0	0	0	0	0	0	0	0	0	0	0	0	0	0	0	0	0	0	0	0	0	0
2017	15	0	0	0	0	0	0	0	0	0	0	0	0	0	0	0	0	0	0	0	0	0	0	0	0	0	0	0	0	0	0	0	0	0	0	0	0	0	0	0	0	0	0	0	0	0	0	0	0
2017	16	0	0	0	0	0	0	0	0	0	0	0	0	0	0	0	0	0	0	0	0	0	0	0	0	0	0	0	0	0	0	0	0	0	0	0	0	0	0	0	0	0	0	0	0	0	0	0	0
2017	17	0	0	0	0	0	0	0	0	0	0	0	0	0	0	0	0	0	0	0	0	0	0	0	0	0	0	0	0	0	0	0	0	0	0	0	0	0	0	0	0	0	0	0	0	0	0	0	0
2017	18	0	0	0	0	0	0	0	0	0	0	0	0	0	0	0	0	0	0	0	0	0	0	0	0	0	0	0	0	0	0	0	0	0	0	0	0	0	0	0	0	0	0	0	0	0	0	0	0
2017	19	0	0	0	0	0	0	0	0	0	0	0	0	0	0	0	0	0	0	0	0	0	0	0	0	0	0	0	0	0	0	0	0	0	0	0	0	0	0	0	0	0	0	0	0	0	0	0	0
2017	20	0	0	0	0	0	0	0	0	0	0	0	0	0	0	0	0	0	0	0	0	0	0	0	0	0	0	0	0	0	0	0	0	0	0	0	0	0	0	0	0	0	0	0	0	0	0	0	0
2017	21	0	0	0	0	0	0	0	0	0	0	0	0	0	0	0	0	0	0	0	0	0	0	0	0	0	0	0	0	0	0	0	0	0	0	0	0	0	0	0	0	0	0	0	0	0	0	0	0
2017	22	0	0	0	0	0	0	0	0	0	0	0	0	0	0	0	0	0	0	0	0	0	0	0	0	0	0	0	0	0	0	0	0	0	0	0	0	0	0	0	0	0	0	0	0	0	0	0	0
2017	23	0	0	0	0	0	0	0	0	0	0	0	0	0	0	0	0	0	0	0	0	0	0	0	0	0	0	0	0	0	0	0	0	0	0	0	0	0	0	0	0	0	0	0	0	0	0	0	0
2017	24	0	0	0	0	0	0	0	0	0	0	0	0	0	0	0	0	0	0	0	0	0	0	0	0	0	0	0	0	0	0	0	0	0	0	0	0	0	0	0	0	0	0	0	0	0	0	0	0
2017	25	0	0	0	0	0	0	0	0	0	0	0	0	0	0	0	0	0	0	0	0	0	0	0	0	0	0	0	0	0	0	0	0	0	0	0	0	0	0	0	0	0	0	0	0	0	0	0	0
2017	26	0	0	0	0	0	0	0	0	0	0	0	0	0	0	0	0	0	0	0	0	0	0	0	0	0	0	0	0	0	0	0	0	0	0	0	0	0	0	0	0	0	0	0	0	0	0	0	0
2017	27	0	0	0	0	0	0	0	0	0	0	0	0	0	0	0	0	0	0	0	0	0	0	0	0	0	0	0	0	0	0	0	0	0	0	0	0	0	0	0	0	0	0	0	0	0	0	0	0
2017	28	1	1	1	1	1	1	1	1	1	1	1	1	1	1	1	1	1	1	1	1	1	1	1	1	1	1	1	1	1	1	1	1	1	1	1	1	1	1	1	1	1	1	1	1	1	1	1	1
2017	29	1	1	1	1	1	1	1	1	1	1	1	1	1	1	1	1	1	1	1	0	0	0	0	0	0	0	0	0	0	0	0	0	0	0	0	0	0	0	0	0	0	0	0	0	0	0	0	0
2017	30	0	0	0	0	0	0	0	0	0	0	0	0	0	0	0	0	0	0	0	0	0	0	0	0	0	0	0	0	0	0	0	0	0	0	0	0	0	0	0	0	0	0	0	0	0	0	0	0
2017	31	0	0	0	0	0	0	0	0	0	0	0	0	0	0	0	0	0	0	0	0	0	0	0	0	0	0	0	0	0	0	0	0	0	0	0	0	0	0	0	0	0	0	0	0	0	0	0	0
2017	32	0	0	0	0	0	0	0	0	0	0	0	0	0	0	0	0	0	0	0	0	0	0	0	0	0	0	0	0	0	0	0	0	0	0	0	0	0	0	0	0	0	0	0	0	0	0	0	0
2017	33	0	0	0	0	0	0	0	0	0	0	0	0	0	0	0	0	0	0	0	0	0	0	0	0	0	0	0	0	0	0	0	0	0	0	0	0	0	0	0	0	0	0	0	0	0	0	0	0
2017	34	0	0	0	0	0	0	0	0	0	0	0	0	0	0	0	0	0	0	0	0	0	0	0	0	0	0	0	0	0	0	0	0	0	0	0	0	0	0	0	0	0	0	0	0	0	0	0	0
2017	35	0	0	0	0	0	0	0	0	0	0	0	0	0	0	0	0	0	0	0	0	0	0	0	0	0	1	1	1	1	1	1	1	1	1	1	1	1	1	1	1	1	1	1	1	1	1	1	1
2017	36	0	0	0	0	0	0	0	0	0	0	0	0	0	0	0	0	0	0	0	0	0	0	0	0	0	0	0	0	0	0	0	0	0	0	0	0	0	0	0	0	0	0	0	0	0	0	0	0
2017	37	0	0	0	0	0	0	0	0	0	0	0	0	0	0	0	0	0	0	0	0	0	0	0	0	0	0	0	0	0	0	0	0	0	0	0	0	0	0	0	0	0	0	0	0	0	0	0	0
2017	38	0	0	0	0	0	0	0	0	0	0	0	0	0	0	0	0	0	0	0	0	0	0	0	0	0	0	0	0	0	0	0	0	0	0	0	0	0	0	0	0	0	0	0	0	0	0	0	0
2017	39	0	0	0	0	0	0	0	0	0	0	0	0	0	0	0	0	0	0	0	0	0	0	0	0	0	0	0	0	0	0	0	0	0	0	0	0	0	0	0	0	0	0	0	0	0	0	0	0
2017	40	0	0	0	0	0	0	0	0	0	0	0	0	0	0	0	0	0	0	0	0	0	0	0	0	0	0	0	0	0	0	0	0	0	0	0	0	0	0	0	0	0	0	0	0	0	0	0	0
2017	41	0	0	0	0	0	0	0	0	0	0	0	0	0	0	0	0	0	0	0	0	0	0	0	0	0	0	0	0	0	0	0	0	0	0	0	0	0	0	0	0	0	0	0	0	0	0	0	0
2017	42	0	0	0	0	0	0	0	0	0	0	0	0	0	0	0	0	0	0	0	0	0	0	0	0	0	0	0	0	0	0	0	0	0	0	0	0	0	0	0	0	0	0	0	0	0	0	0	0
2017	43	0	0	0	0	0	0	0	0	0	0	0	0	0	0	0	0	0	0	0	0	0	0	0	0	0	0	0	0	0	0	0	0	0	0	0	0	0	0	0	0	0	0	0	0	0	0	0	0
2017	44	0	0	0	0	0	0	0	0	0	0	0	0	0	0	0	0	0	0	0	0	0	0	0	0	0	0	0	0	0	0	0	0	0	0	0	0	0	0	0	0	0	0	0	0	0	0	0	0
2017	45	0	0	0	0	0	0	0	0	0	0	0	0	0	0	0	0	0	0	0	0	0	0	0	0	0	0	0	0	0	0	0	0	0	0	0	0	0	0	0	0	0	0	0	0	0	0	0	0
2017	46	0	0	0	0	0	0	0	0	0	0	0	0	0	0	0	0	0	0	0	0	0	0	0	0	0	0	0	0	0	0	0	0	0	0	0	0	0	0	0	0	0	0	0	0	0	0	0	0
2017	47	0	0	0	0	0	0	0	0	0	0	0	0	0	0	0	0	0	0	0	0	0	0	0	0	0	0	0	0	0	0	0	0	0	0	0	0	0	0	0	0	0	0	0	0	0	0	0	0
2017	48	0	0	0	0	0	0	0	0	0	0	0	0	0	0	0	0	0	0	0	0	0	0	0	0	0	0	0	0	0	0	0	0	0	0	0	0	0	0	0	0	0	0	0	0	0	0	0	0
2017	49	0	0	0	0	0	0	0	0	0	0	0	0	0	0	0	0	0	0	0	0	0	0	0	0	0	0	0	0	0	0	0	0	0	0	0	0	0	0	0	0	0	0	0	0	0	0	0	0
2017	50	0	0	0	0	0	0	0	0	0	0	0	0	0	0	0	0	0	0	0	0	0	0	0	0	0	0	0	0	0	0	0	0	0	0	0	0	0	0	0	0	0	0	0	0	0	0	0	0
2017	51	0	0	0	0	0	0	0	0	0	0	0	0	0	0	0	0	0	0	0	0	0	0	0	0	0	0	0	0	0	0	0	0	0	0	0	0	0	0	0	0	0	0	0	0	0	0	0	0
2017	52	0	0	0	0	0	0	0	0	0	0	0	0	0	0	0	0	0	0	0	0	0	0	0	0	0	0	0	0	0	0	0	0	0	0	0	0	0	0	0	0	0	0	0	0	0	0	0	0
2017	53	0	0	0	0	0	0	0	0	0	0	0	0	0	0	0	0	0	0	0	0	0	0	0	0	0	0	0	0	0	0	0	0	0	0	0	0	0	0	0	0	0	0	0	0	0	0	0	0
2017	54	0	0	0	0	0	0	0	0	0	0	0	0	0	0	0	0	0	0	0	0	0	0	0	0	0	0	0	0	0	0	0	0	0	0	0	0	0	0	0	0	0	0	0	0	0	0	0	0
2017	55	0	0	0	0	0	0	0	0	0	0	0	0	0	0	0	0	0	0	0	0	0	0	0	0	0	0	0	0	0	0	0	0	0	0	0	0	0	0	0	0	0	0	0	0	0	0	0	0
2017	56	0	0	0	0	0	0	0	0	0	0	0	0	0	0	0	0	0	0	0	0	0	0	0	0	0	0	0	0	0	0	0	0	0	0	0	0	0	0	0	0	0	0	0	0	0	0	0	0
2017	57	1	1	1	1	1	1	1	1	1	1	1	1	1	1	1	1	1	1	1	0	0	0	0	0	0	0	0	0	0	0	0	0	0	0	0	0	0	0	0	0	0	0	0	0	0	0	0	0
2017	58	0	0	0	0	0	0	0	0	0	0	0	0	0	0	0	0	0	0	0	0	0	0	0	0	0	0	0	0	0	0	0	0	0	0	0	0	0	0	0	0	1	1	1	1	1	1	1	1
2017	59	1	1	1	1	1	1	1	1	1	1	1	1	1	1	1	1	1	1	1	1	1	1	1	1	1	1	1	1	1	1	1	1	1	1	1	1	1	1	1	1	1	1	1	1	1	1	1	1
2017	60	0	0	0	0	0	0	0	0	0	0	0	0	0	0	0	0	0	0	0	0	0	0	0	0	0	0	0	0	0	0	0	0	0	0	0	0	0	0	0	0	0	0	0	0	0	0	0	0
2017	61	0	0	0	0	0	0	0	0	0	0	0	0	0	0	0	0	0	0	0	0	0	0	0	0	0	0	0	0	0	0	0	0	0	0	0	0	0	0	0	0	0	0	0	0	0	0	0	0
2017	62	0	0	0	0	0	0	0	0	0	0	0	0	0	0	0	0	0	0	0	0	0	0	0	0	0	0	0	0	0	0	0	0	0	0	0	0	0	0	0	0	0	0	0	0	0	0	0	0
2017	63	0	0	0	0	0	0	0	0	0	0	0	0	0	0	0	0	0	0	0	0	0	0	0	0	0	0	0	0	0	0	0	0	0	0	0	1	1	1	1	1	1	1	1	1	1	1	1	1
2017	64	0	0	0	0	0	0	0	0	0	0	0	0	0	0	0	0	0	0	0	0	0	0	0	0	0	0	0	0	0	0	0	0	0	0	0	0	0	0	0	0	0	0	0	0	0	0	0	0
2017	65	0	0	0	0	0	0	0	0	0	0	0	0	0	0	0	0	0	0	0	0	0	0	0	0	0	0	0	0	0	0	0	0	0	0	0	0	0	0	0	0	0	0	0	0	0	0	0	0
2017	66	0	0	0	0	0	0	0	0	0	0	0	0	0	0	0	0	0	0	0	0	0	0	0	0	0	0	0	0	0	0	0	0	0	0	0	0	0	0	0	0	0	0	0	0	0	0	0	0
2017	67	0	0	0	0	0	0	0	0	0	0	0	0	0	0	0	0	0	0	0	0	0	0	0	0	0	0	0	0	0	0	0	0	0	0	0	0	0	0	0	0	0	0	0	0	0	0	0	0
2017	68	0	0	0	0	0	0	0	0	0	0	0	0	0	0	0	0	0	0	0	0	0	0	0	0	0	0	0	0	0	0	0	0	0	0	0	0	0	0	0	0	0	0	0	0	0	0	0	0
2017	69	0	0	0	0	0	0	0	0	0	0	0	0	0	0	0	0	0	0	0	0	0	0	0	0	0	0	0	0	0	0	0	0	0	0	0	0	0	0	0	0	0	0	0	0	0	0	0	0
2017	70	0	0	0	0	0	0	0	0	0	0	0	0	0	0	0	0	0	0	0	0	0	0	0	0	0	0	0	0	0	0	0	0	0	0	0	0	0	0	0	0	0	0	0	0	0	0	0	0
2017	71	0	0	0	0	0	0	0	0	0	0	0	0	0	0	0	0	0	0	0	0	0	0	0	0	0	0	0	0	0	0	0	0	1	1	1	1	1	1	1	1	1	1	1	1	1	1	1	1
2017	72	0	0	0	0	0	0	0	0	0	0	0	0	0	0	0	0	0	0	0	0	0	0	0	0	0	0	0	0	0	0	0	0	0	0	0	0	0	0	0	0	0	0	0	0	0	0	0	0
2017	73	0	0	0	0	0	0	0	0	0	0	0	0	0	0	0	0	0	0	0	0	0	0	0	0	0	0	0	0	0	0	0	0	0	0	0	0	0	0	0	0	0	0	0	0	0	0	0	0
2017	74	0	0	0	0	0	0	0	0	0	0	0	0	0	0	0	0	0	0	0	0	0	0	0	0	0	0	0	0	0	0	0	0	0	0	0	0	0	0	0	0	0	0	0	0	0	0	0	0
2017	75	0	0	0	0	0	0	0	0	0	0	0	0	0	0	0	0	0	0	0	0	0	0	0	0	0	0	0	0	0	0	0	0	0	0	0	0	0	0	0	0	0	0	0	0	0	0	0	0
2017	76	0	0	0	0	0	0	0	0	0	0	0	0	0	0	0	0	0	0	0	0	0	0	0	0	0	0	0	0	0	0	0	0	0	0	0	0	0	0	0	0	0	0	0	0	0	0	0	0
2017	77	0	0	0	0	0	0	0	0	0	0	0	0	0	0	0	0	0	0	0	0	0	0	0	0	0	0	0	0	0	0	0	0	0	0	0	0	0	0	0	0	0	0	0	0	0	0	0	0
2017	78	0	0	0	0	0	0	0	0	0	0	0	0	0	0	0	0	0	0	0	0	0	0	0	0	0	0	0	0	0	0	0	0	0	0	0	0	0	0	0	0	0	0	0	0	0	0	0	0
2017	79	0	0	0	0	0	0	0	0	0	0	0	0	0	0	0	0	0	0	0	0	0	0	0	0	0	0	0	0	0	0	0	0	0	0	0	0	0	0	0	0	0	0	0	0	0	0	0	0
2017	80	0	0	0	0	0	0	0	0	0	0	0	0	0	0	0	0	0	0	0	0	0	0	0	0	0	0	0	0	0	0	0	0	0	0	0	0	0	0	0	0	0	0	0	0	0	0	0	0
2017	81	0	0	0	0	0	0	0	0	0	0	0	0	0	0	0	0	0	0	0	0	0	0	0	0	0	0	0	0	0	0	0	0	0	0	0	0	0	0	0	0	0	0	0	0	0	0	0	0
2017	82	0	0	0	0	0	0	0	0	0	0	0	0	0	0	0	0	0	0	0	0	0	0	0	0	0	0	0	0	0	0	0	0	0	0	0	0	0	0	0	0	0	0	0	0	0	0	0	0
2017	83	0	0	0	0	0	0	0	0	0	0	0	0	0	0	0	0	0	0	0	0	0	0	0	0	0	0	0	0	0	0	0	0	0	0	0	0	0	0	0	0	0	0	0	0	0	0	0	0
2017	84	0	0	0	0	0	0	0	0	0	0	0	0	0	0	0	0	0	0	0	0	0	0	0	0	0	0	0	0	0	0	0	0	0	0	0	0	0	0	0	0	0	0	0	0	0	0	0	0
2017	85	0	0	0	0	0	0	0	0	0	0	0	0	0	0	0	0	0	0	0	0	0	0	0	0	0	0	0	0	0	0	0	0	0	0	0	0	0	0	0	0	0	0	0	0	0	0	0	0
2017	86	0	0	0	0	0	0	0	0	0	0	0	0	0	0	0	0	0	0	0	0	0	0	0	0	0	0	0	0	0	0	0	0	0	0	0	0	0	0	0	0	0	0	0	0	0	0	0	0
2017	87	0	0	0	0	0	0	0	0	0	0	0	0	0	0	0	0	0	0	0	0	0	0	0	0	0	0	0	0	0	0	0	0	0	0	0	0	0	0	0	0	0	0	0	0	0	0	0	0
2017	88	0	0	0	0	0	0	0	0	0	0	0	0	0	0	0	0	0	0	0	0	0	0	0	0	0	0	0	0	0	0	0	0	0	0	0	0	1	1	1	1	1	1	1	1	1	1	1	1
2017	89	0	0	0	0	0	0	0	0	0	0	0	0	0	0	0	0	0	0	0	0	0	0	0	0	0	0	0	0	0	0	0	0	0	0	0	0	0	0	0	0	0	0	0	0	0	0	0	0
2017	90	0	0	0	0	0	0	0	0	0	0	0	0	0	0	0	0	0	0	0	0	0	0	0	0	0	0	0	0	0	0	0	0	0	0	0	0	0	0	0	0	0	0	0	0	0	0	0	0
2017	91	0	0	0	0	0	0	0	0	0	0	0	0	0	0	0	0	0	0	0	0	0	0	0	0	0	0	0	0	0	0	0	0	0	0	0	0	0	0	0	0	0	0	0	0	0	0	0	0
2017	92	0	0	0	0	0	0	0	0	0	0	0	0	0	0	0	0	0	0	0	0	0	0	0	0	0	0	0	0	0	0	0	0	0	0	0	0	0	0	0	0	0	1	1	1	1	0	0	1
2017	93	1	1	1	1	1	1	1	1	1	1	1	1	1	1	1	1	1	1	1	1	1	1	1	1	1	1	1	1	1	1	0	0	0	0	0	0	0	0	0	0	0	0	0	0	0	0	0	0
2017	94	0	0	0	0	0	0	0	0	0	0	0	0	0	0	0	1	0	0	0	0	0	0	0	0	0	0	0	0	0	0	0	0	0	0	0	0	0	0	0	0	0	1	0	0	0	1	1	1
2017	95	0	0	0	0	0	0	0	0	0	0	0	0	0	0	0	0	0	0	0	0	0	0	0	0	0	0	0	0	0	0	0	0	0	0	0	0	0	0	0	0	0	0	0	0	0	0	0	0
2017	96	0	0	0	0	0	0	0	0	0	0	0	0	0	0	0	0	0	0	0	0	0	0	0	0	0	0	0	0	0	0	0	0	0	0	0	0	0	0	0	0	0	0	0	0	0	0	0	0
2017	97	0	0	0	0	0	0	0	0	0	0	0	0	0	0	0	0	0	0	0	0	0	0	0	0	0	0	0	0	0	0	0	0	0	0	0	0	0	0	0	0	0	0	0	0	0	0	0	0
2017	98	0	0	0	0	0	0	0	0	0	0	0	0	0	0	0	0	0	0	0	0	0	0	0	0	0	0	0	0	0	0	0	0	0	0	0	0	0	0	0	0	0	0	0	0	0	0	0	0
2017	99	0	0	0	0	0	0	0	0	0	0	0	0	0	0	0	0	0	0	0	0	0	0	0	0	0	0	0	0	0	0	0	0	0	0	0	0	0	0	0	0	0	0	0	0	0	0	0	0
2017	100	0	0	0	0	0	0	0	0	0	0	0	0	0	0	0	0	0	0	0	0	0	0	0	0	0	0	0	0	0	0	0	0	0	0	0	0	0	0	0	0	0	0	0	0	0	0	0	0
2017	101	0	0	0	0	0	0	0	0	0	0	0	0	0	0	0	0	0	0	0	0	0	0	0	0	0	0	0	0	0	0	0	0	0	0	0	0	0	0	0	0	0	0	0	0	0	0	0	0
2017	102	0	0	0	0	0	0	0	0	0	0	0	0	0	0	0	0	0	0	0	0	0	0	0	0	0	0	0	0	0	0	0	0	0	0	0	0	0	0	0	0	0	0	0	0	0	0	0	0
2017	103	0	0	0	0	0	0	0	0	0	0	0	0	0	0	0	0	0	0	0	0	0	0	0	0	0	0	0	0	0	0	0	0	0	0	0	0	0	0	0	0	0	0	0	0	0	0	0	0
2017	104	0	0	0	0	0	0	0	0	0	0	0	0	0	0	0	0	0	0	0	0	0	0	0	0	0	0	0	0	0	0	0	0	0	0	0	0	0	0	0	0	0	0	0	0	0	0	0	0
2017	105	0	0	0	0	0	0	0	0	0	0	0	0	0	0	0	0	0	0	0	0	0	0	0	0	0	0	0	0	0	0	0	0	0	0	0	0	0	0	0	0	0	0	0	0	0	0	0	0
2017	106	0	0	0	0	0	0	0	0	0	0	0	0	0	0	0	0	0	0	0	0	0	0	0	0	0	0	0	0	0	0	0	0	0	0	0	0	0	0	0	0	0	0	0	0	0	0	0	0
2017	107	0	0	0	0	0	0	0	0	0	0	0	0	0	0	0	0	0	0	0	0	0	0	0	0	0	0	0	0	0	0	0	0	0	0	0	0	0	0	0	0	0	0	0	0	0	0	0	0
2017	108	0	0	0	0	0	0	0	0	0	0	0	0	0	0	0	0	0	0	0	0	0	0	0	0	0	0	0	0	0	0	0	0	0	0	0	0	0	0	0	0	0	0	0	0	0	0	0	0
2017	109	0	0	0	0	0	0	0	0	0	0	0	0	0	0	0	0	0	0	0	0	0	0	0	0	0	0	0	0	0	0	0	0	0	0	0	0	0	0	0	0	0	0	0	0	0	0	0	0
2017	110	0	0	0	0	0	0	0	0	0	0	0	0	0	0	0	0	0	0	0	0	0	0	0	0	0	0	0	0	0	0	0	0	0	0	0	0	0	0	0	0	0	0	0	0	0	0	0	0
2017	111	0	0	0	0	0	0	0	0	0	0	0	0	0	0	0	0	0	0	0	0	0	0	0	0	0	0	0	0	0	0	0	0	0	0	0	0	0	0	0	0	0	0	0	0	0	0	0	0
2017	112	0	0	0	0	0	0	0	0	0	0	0	0	0	0	0	0	0	0	0	0	0	0	0	0	0	0	0	0	0	0	0	0	0	0	0	0	0	0	0	0	0	0	0	0	0	0	0	0
2017	113	1	1	1	1	1	1	1	1	1	1	1	1	1	1	1	1	1	1	1	1	1	1	1	1	1	1	1	1	1	1	1	1	1	1	1	1	1	1	1	1	1	1	1	1	1	1	1	1
2017	114	1	1	0	0	0	0	0	0	0	0	0	0	0	0	0	0	1	1	1	1	1	1	1	0	0	0	0	0	0	0	0	0	0	0	0	0	0	0	0	0	0	0	0	0	0	0	0	0
2017	115	0	0	0	0	0	0	0	0	0	0	0	0	0	0	0	0	0	0	0	0	0	0	0	0	0	0	0	0	0	0	0	0	0	0	0	0	0	0	0	0	0	0	0	0	0	0	0	0
2017	116	0	0	0	0	0	0	0	0	0	0	0	0	0	0	0	0	0	0	0	0	0	0	0	0	0	0	0	0	0	0	0	0	0	0	0	0	0	0	0	0	0	0	0	0	0	0	0	0
2017	117	0	0	0	0	0	0	0	0	0	0	0	0	0	0	0	0	0	0	0	0	0	0	0	0	0	0	0	0	0	0	0	0	0	0	0	0	0	0	0	0	0	0	0	0	0	0	0	0
2017	118	0	0	0	0	0	0	0	0	0	0	0	0	0	1	1	0	0	0	0	0	0	0	0	0	0	0	0	0	0	0	0	0	0	0	0	0	0	0	0	0	0	0	0	0	0	0	0	0
2017	119	0	0	0	0	0	0	0	0	0	0	0	0	0	0	0	0	0	0	0	0	0	0	0	0	0	0	0	0	0	0	0	0	0	0	0	0	0	0	0	0	0	0	0	0	0	0	0	0
2017	120	1	1	1	1	1	1	1	1	1	1	1	1	1	1	1	1	1	1	1	1	1	1	1	1	1	1	1	1	1	1	1	1	1	1	1	1	1	1	1	1	1	1	1	1	1	1	1	1
2017	121	0	0	0	0	0	0	0	0	0	0	0	0	0	0	0	0	0	0	0	0	0	0	0	0	0	0	0	0	0	0	0	0	0	0	0	0	0	0	0	0	0	0	0	0	0	0	0	0
2017	122	0	0	0	0	0	0	0	0	0	0	0	0	0	0	0	0	0	0	0	0	0	0	0	0	0	0	0	0	0	0	0	0	0	0	0	0	0	0	0	0	0	0	0	0	0	0	0	0
2017	123	0	0	0	0	0	0	0	0	0	0	0	0	0	0	0	0	0	0	0	0	0	0	0	0	0	0	0	0	0	0	0	0	0	0	0	0	0	0	0	0	0	0	0	0	0	0	0	0
2017	124	0	0	1	1	1	1	1	1	0	0	0	0	0	0	0	0	0	0	0	0	0	0	0	0	0	0	0	0	0	0	0	0	0	0	0	0	0	0	0	0	0	0	0	0	0	0	0	0
2017	125	0	0	0	0	0	0	0	0	0	0	0	0	0	0	0	0	0	0	0	0	0	0	0	0	0	0	0	0	0	0	0	0	0	0	0	0	0	0	0	0	0	0	0	0	0	0	0	0
2017	126	0	0	0	0	0	0	0	0	0	0	0	0	0	0	0	0	0	0	0	0	0	0	0	0	0	0	0	0	0	0	0	0	0	0	0	0	0	0	0	0	0	0	0	0	0	0	0	0
2017	127	0	0	0	0	0	0	0	0	0	0	0	0	0	0	0	0	0	0	0	0	0	0	0	0	0	0	0	0	0	0	0	0	0	0	0	0	0	0	0	0	0	0	0	0	0	0	0	0
2017	128	1	1	1	1	1	1	1	1	1	1	1	1	1	1	1	1	1	1	1	1	1	1	1	1	1	1	1	1	1	1	1	1	1	1	1	1	1	1	1	1	1	1	1	1	1	1	1	1
2017	129	0	0	0	0	0	0	0	0	0	0	0	0	0	0	0	0	0	0	0	0	0	0	0	0	0	0	0	0	0	0	0	0	0	0	0	0	0	0	0	0	0	0	0	0	0	0	0	0
2017	130	0	0	0	0	0	0	0	0	0	0	0	0	0	0	0	0	0	0	0	0	0	0	0	0	0	0	0	0	0	0	0	0	0	0	0	0	0	0	0	0	0	0	0	0	0	0	0	0
2017	131	0	0	0	0	0	0	0	0	0	0	0	0	0	0	0	0	0	0	0	0	0	0	0	0	0	0	0	0	0	0	0	0	0	0	0	0	0	0	0	0	0	0	0	0	0	0	0	0
2017	132	0	0	0	0	0	0	0	0	0	0	0	0	0	0	0	0	0	0	0	0	0	0	0	0	0	0	0	0	0	0	0	0	0	0	0	0	0	0	0	0	0	0	0	0	0	0	0	0
2017	133	0	0	0	0	0	0	0	0	0	0	0	0	0	0	0	0	0	0	0	0	0	0	0	0	0	0	0	0	0	0	0	0	0	0	0	0	0	0	0	0	0	0	0	0	0	0	0	0
2017	134	0	0	0	0	0	0	0	0	0	0	0	0	0	0	0	0	1	1	1	1	1	1	1	0	0	0	0	0	0	0	0	0	0	0	0	0	0	0	0	0	0	0	0	0	0	0	0	0
2017	135	0	0	0	0	0	0	0	0	0	0	0	0	0	0	0	0	0	0	0	0	0	0	0	0	0	0	0	0	0	0	0	0	0	0	0	0	0	0	0	0	0	0	0	0	0	0	0	0
2017	136	0	0	0	0	0	0	0	0	0	0	0	0	0	0	0	0	0	0	0	0	0	0	0	0	0	0	0	0	0	0	0	0	0	0	0	0	0	0	0	0	0	0	0	0	0	0	0	0
2017	137	0	0	0	0	0	0	0	0	0	0	0	0	0	0	0	0	0	0	0	0	0	0	0	0	0	0	0	0	0	0	0	0	0	0	0	0	0	0	0	0	0	0	0	0	0	0	0	0
2017	138	0	0	0	0	0	0	0	0	0	0	0	0	0	0	0	0	0	0	0	0	0	0	0	0	0	0	0	0	0	0	0	0	0	0	0	0	0	0	0	0	0	0	0	0	0	0	0	0
2017	139	1	1	1	1	1	1	1	1	1	1	1	1	1	1	1	1	1	1	1	1	1	1	1	1	1	1	1	1	1	1	1	1	1	1	1	1	1	1	1	1	1	1	1	1	1	1	1	1
2017	140	1	1	1	1	1	1	1	1	1	1	1	1	1	1	1	1	1	1	1	1	1	1	1	1	1	1	1	1	1	1	1	1	1	1	1	1	1	1	1	1	1	1	1	1	1	1	1	1
2017	141	0	0	0	0	0	0	0	0	0	0	0	0	0	0	0	0	0	0	0	0	0	0	0	0	0	0	0	0	1	1	1	1	1	1	1	1	1	1	1	1	1	0	0	0	0	0	0	0
2017	142	0	0	0	0	0	0	0	0	0	0	0	0	0	0	0	0	0	0	0	0	0	0	0	0	0	0	0	0	0	0	0	0	0	0	0	0	0	0	0	0	0	0	0	0	0	0	0	0
2017	143	1	1	1	1	1	1	1	1	1	1	1	1	1	1	1	1	1	1	1	1	1	1	1	1	1	1	1	1	1	1	1	1	1	1	1	1	1	1	1	1	1	1	1	1	1	1	1	1
2017	144	0	0	0	0	0	0	0	0	0	0	0	0	0	0	0	0	0	0	0	0	0	0	0	0	0	0	0	0	0	0	0	0	0	0	0	0	0	0	0	0	0	0	0	0	0	0	0	0
2017	145	0	0	0	0	0	0	0	0	0	0	0	0	0	0	0	0	0	0	0	0	0	0	0	0	0	0	0	0	0	0	0	0	0	0	0	0	0	0	0	0	0	0	0	0	0	0	0	0
2017	146	0	0	0	0	0	0	0	0	0	0	0	0	0	0	0	0	0	0	0	0	0	0	0	0	0	0	0	0	0	0	0	0	0	0	0	0	0	0	0	0	0	0	0	0	0	0	0	0
2017	147	0	0	0	0	0	0	0	0	0	0	0	0	0	0	0	0	0	0	0	0	0	0	0	0	0	0	0	0	0	0	0	0	0	0	0	0	0	0	0	0	0	0	0	0	0	0	0	0
2017	148	0	0	0	0	0	0	0	0	0	0	0	0	0	0	0	0	0	0	0	0	0	0	0	0	0	0	0	0	0	0	0	0	0	0	0	0	0	0	0	0	0	0	0	0	0	0	0	0
2017	149	0	0	0	0	0	0	0	0	0	0	0	0	0	0	0	0	0	0	0	0	0	0	0	0	0	0	0	0	0	0	0	0	0	0	0	0	0	0	0	0	0	0	0	0	0	0	0	0
2017	150	0	0	0	0	0	0	0	0	0	0	0	0	0	0	0	0	0	0	0	0	0	0	0	0	0	0	0	0	0	0	0	0	0	0	0	0	0	0	0	0	0	0	0	0	0	0	0	0
2017	151	0	0	0	0	0	0	0	0	0	0	0	0	0	0	0	0	0	0	0	0	0	0	0	0	0	0	0	0	0	0	0	0	0	0	0	0	0	0	0	0	0	0	0	0	0	0	0	0
2017	152	0	0	0	0	0	0	0	0	0	0	0	0	0	0	0	0	0	0	0	0	0	0	0	0	0	0	0	0	0	0	0	0	0	0	0	0	0	0	0	0	0	0	0	0	0	0	0	0
2017	153	0	0	0	0	0	0	0	0	0	0	0	0	0	0	0	0	0	0	0	0	0	0	0	0	0	0	0	0	0	0	0	0	0	0	0	0	0	0	0	0	0	0	0	0	0	0	0	0
2017	154	0	0	0	0	0	0	0	0	0	0	0	0	0	0	0	0	0	0	0	0	0	0	0	0	0	0	0	0	0	0	0	0	0	0	0	0	0	0	0	0	0	0	0	0	0	0	0	0
2017	155	0	0	0	0	0	0	0	0	0	0	0	0	0	0	0	0	0	0	0	0	0	0	0	0	0	0	0	0	0	0	0	0	0	0	0	0	0	0	0	0	0	0	0	0	0	0	0	0
2017	156	0	0	0	0	0	0	0	0	0	0	0	0	0	0	0	0	0	0	0	0	0	0	0	0	0	0	0	0	0	0	0	0	0	0	0	0	0	0	0	0	0	0	0	0	0	0	0	0
2017	157	0	0	0	0	0	0	0	0	0	0	0	0	0	0	0	0	0	0	0	0	0	0	0	0	0	0	0	0	0	0	0	0	0	0	0	0	0	0	0	0	0	0	0	0	0	0	0	0
2017	158	0	0	0	0	0	0	0	0	0	0	0	0	0	0	0	0	0	0	0	0	0	0	0	0	0	0	0	0	0	0	0	0	0	0	0	0	0	0	0	0	0	0	0	0	0	0	0	0
2017	159	0	0	0	0	0	0	0	0	0	0	0	0	0	0	0	0	0	0	0	0	0	0	0	0	0	0	0	0	0	0	0	0	0	0	0	0	0	0	0	0	0	0	0	0	0	0	0	0
2017	160	0	0	0	0	0	0	0	0	0	0	0	0	0	0	0	0	0	0	0	0	0	0	0	0	0	0	0	0	0	0	0	0	0	0	0	0	0	0	0	0	0	0	0	0	0	0	0	0
2017	161	0	0	0	0	0	0	0	0	0	0	0	0	0	0	0	0	0	0	0	0	0	0	0	0	0	0	0	0	0	0	0	0	0	0	0	0	0	0	0	0	0	0	0	0	0	0	0	0
2017	162	0	0	0	0	0	0	0	0	0	0	0	0	0	0	0	0	0	0	0	0	0	0	0	0	0	1	1	0	0	0	1	1	1	1	1	1	1	1	1	1	1	1	1	1	1	1	1	1
2017	163	0	0	0	0	0	0	0	0	0	0	0	0	0	0	0	0	0	0	0	0	0	0	0	0	0	0	0	0	0	0	0	0	0	0	0	0	0	0	0	0	0	0	0	0	0	0	0	0
2017	164	0	0	0	0	0	0	0	0	0	0	0	0	0	0	0	0	0	0	0	0	0	0	0	0	0	0	0	0	0	0	0	0	0	0	0	0	0	0	0	0	0	0	0	0	0	0	0	0
2017	165	0	0	0	0	0	0	0	0	1	1	1	1	1	1	1	1	1	1	1	1	1	1	1	1	1	1	1	1	1	1	1	1	1	1	1	1	1	1	1	1	1	1	1	1	1	1	1	1
2017	166	1	1	1	1	1	1	1	1	1	1	1	1	1	1	1	1	1	1	1	1	1	1	1	1	1	1	1	1	1	1	1	1	1	1	1	1	1	1	1	1	1	1	1	1	1	1	1	1
2017	167	1	1	1	1	1	1	1	1	1	1	1	1	1	1	1	1	1	1	1	1	1	1	0	0	0	0	0	0	0	0	0	0	0	0	0	0	0	0	0	0	0	0	0	0	0	0	0	0
2017	168	1	1	1	1	1	1	1	1	1	1	1	1	1	1	1	1	1	1	1	1	1	1	1	1	1	1	1	1	1	1	1	1	1	1	1	1	1	1	1	1	1	1	1	1	1	1	1	1
2017	169	0	0	0	0	0	0	0	0	0	0	0	0	0	0	0	0	0	0	0	0	0	0	0	0	0	0	0	0	0	0	0	0	0	0	0	0	0	0	0	0	0	0	0	0	0	0	0	0
2017	170	0	0	0	0	0	0	0	0	0	0	0	0	0	0	0	0	0	0	0	0	0	0	0	0	0	0	0	0	0	0	0	0	0	0	0	0	0	0	0	0	0	0	0	0	0	0	0	0
2017	171	0	0	0	0	0	0	0	0	0	0	0	0	0	0	0	0	0	0	0	0	0	0	0	0	0	0	0	0	0	0	0	0	0	0	0	0	0	0	0	0	0	0	0	0	0	0	0	0
2017	172	0	0	0	0	0	0	0	0	0	0	0	0	0	0	0	0	0	0	0	0	0	0	0	0	0	0	0	0	0	0	0	0	0	0	0	0	0	0	0	0	0	0	0	0	0	0	0	0
2017	173	0	0	0	0	0	0	0	0	0	0	0	0	0	0	0	0	0	0	0	0	0	0	0	0	0	0	0	0	0	0	0	0	0	0	0	0	0	0	0	0	0	0	0	0	0	0	0	0
2017	174	0	0	0	0	0	0	0	0	0	0	0	0	0	0	0	0	0	0	0	0	0	0	0	0	0	0	0	0	0	0	0	0	0	0	0	0	0	0	0	0	0	0	0	0	0	0	0	0
2017	175	0	0	0	0	0	0	0	0	0	0	0	0	0	0	0	0	0	0	0	0	0	0	0	0	0	0	0	0	0	0	0	0	0	0	0	0	0	0	0	0	0	0	0	0	0	0	0	0
2017	176	0	0	0	0	0	0	0	0	0	0	0	0	0	0	0	0	0	0	0	0	0	0	0	0	0	0	0	0	0	0	0	0	0	0	0	0	0	0	0	0	0	0	0	0	0	0	0	0
2017	177	0	0	0	0	0	0	0	0	0	0	0	0	0	0	0	0	0	0	0	0	0	0	0	0	0	0	0	0	0	0	0	0	0	0	0	0	0	0	0	0	0	0	0	0	0	0	0	0
2017	178	0	0	0	0	0	0	0	0	0	0	0	0	0	0	0	0	0	0	0	0	0	0	0	0	0	0	0	0	0	0	0	0	0	0	0	0	0	0	0	0	0	0	0	0	0	0	0	0
2017	179	0	0	0	0	0	0	0	0	0	0	0	0	0	0	0	0	0	0	0	0	0	0	0	0	0	0	0	0	0	0	0	0	0	0	0	0	0	0	0	0	0	0	0	0	0	0	0	0
2017	180	0	0	0	0	0	0	0	0	0	0	0	0	0	0	0	0	0	0	0	0	0	0	0	0	0	0	0	0	0	0	0	0	0	0	0	0	0	0	0	0	0	0	0	0	0	0	0	0
2017	181	0	0	0	0	0	0	0	0	0	0	0	0	0	0	0	0	0	0	0	0	0	0	0	0	0	0	0	0	0	0	0	0	0	0	0	0	0	0	0	0	0	0	0	0	0	0	0	0
2017	182	0	0	0	0	0	0	0	0	0	0	0	0	0	0	0	0	0	0	0	0	0	0	0	0	0	0	0	0	0	0	0	0	0	0	0	0	0	0	0	0	0	0	0	0	0	0	0	0
2017	183	0	0	0	0	0	0	0	0	0	0	0	0	0	0	0	0	0	0	0	0	0	0	0	0	0	0	0	0	0	0	0	0	0	0	0	0	0	0	0	0	0	0	0	0	0	0	0	0
2017	184	0	0	0	0	0	0	0	0	0	0	0	0	0	0	0	0	0	0	0	0	0	0	0	0	0	0	0	0	0	0	0	0	0	0	0	0	0	0	0	0	0	0	0	0	0	0	0	0
2017	185	0	0	0	0	0	0	0	0	0	0	0	0	0	0	0	0	0	0	0	0	0	0	0	0	0	0	0	0	0	0	0	0	0	0	0	0	0	0	0	0	0	0	0	0	0	0	0	0
2017	186	0	0	0	0	0	0	0	0	0	0	0	0	0	0	0	0	0	0	0	0	0	0	0	0	0	0	0	0	0	0	0	0	0	0	0	0	0	0	0	0	0	0	0	0	0	0	0	0
2017	187	0	0	0	0	0	0	0	0	0	0	0	0	0	0	0	0	0	0	0	0	0	0	0	0	0	0	0	0	0	0	0	0	0	0	0	0	0	0	0	0	0	0	0	0	0	0	0	0
2017	188	1	1	1	1	0	0	0	0	0	0	0	0	0	0	0	0	0	0	0	0	0	0	0	0	0	0	0	0	0	0	0	0	0	0	0	0	0	0	0	0	0	0	0	0	0	0	0	0
2017	189	1	1	1	1	1	1	1	1	1	1	1	1	1	1	1	1	1	1	1	1	1	1	1	1	1	1	1	1	1	1	1	1	1	1	1	1	1	1	1	1	1	1	1	1	1	1	1	1
2017	190	0	0	0	0	0	0	0	0	0	0	0	0	0	0	0	0	0	0	0	0	0	0	0	0	0	0	0	0	0	0	0	0	0	0	0	0	0	0	0	0	0	0	0	0	0	0	0	0
2017	191	0	0	0	0	0	0	0	0	0	0	0	0	0	0	0	0	0	0	0	0	0	0	0	0	0	0	0	0	0	0	0	0	0	0	0	0	0	0	0	0	0	0	0	0	0	0	0	0
2017	192	0	0	0	0	0	0	0	0	0	0	0	0	0	0	0	0	0	0	0	0	0	0	0	0	0	0	0	0	0	0	0	0	0	0	0	0	0	0	0	0	0	0	0	0	0	0	0	0
2017	193	0	0	0	0	0	0	0	0	0	0	0	0	0	0	0	0	0	0	0	0	0	0	0	0	0	0	0	0	0	0	0	0	0	0	0	0	0	0	0	0	0	0	0	0	0	0	0	0
2017	194	0	0	0	0	0	0	0	0	0	0	0	0	0	0	0	0	0	0	0	0	0	0	0	0	0	0	0	0	0	0	0	0	0	0	0	0	0	0	0	0	0	0	0	0	0	0	0	0
2017	195	0	0	0	0	0	0	0	0	0	0	0	0	0	0	0	0	0	0	0	0	0	0	0	0	0	0	0	0	0	0	0	0	0	0	0	0	0	0	0	0	0	0	0	0	0	0	0	0
2017	196	0	0	0	0	0	0	0	0	0	0	0	0	0	0	0	0	0	0	0	0	0	0	0	0	0	0	0	0	0	0	0	0	0	0	0	0	0	0	0	0	0	0	0	0	0	0	0	0
2017	197	0	0	0	0	0	0	0	0	0	0	0	0	0	0	0	0	0	0	0	0	0	0	0	0	0	0	0	0	0	0	0	0	0	0	0	0	0	0	0	0	0	0	0	0	0	0	0	0
2017	198	0	0	0	0	0	0	0	0	0	0	0	0	0	0	0	0	0	0	0	0	0	0	0	0	0	0	0	0	0	0	0	0	0	0	0	0	0	0	0	0	0	0	0	0	0	0	0	0
2017	199	0	0	0	0	0	0	0	0	0	0	0	0	0	0	0	0	0	0	0	0	0	0	0	0	0	0	0	0	0	0	0	0	0	0	0	0	0	0	0	0	0	0	0	0	0	0	0	0
2017	200	0	0	0	0	0	0	0	0	0	0	0	0	0	0	0	0	0	0	0	0	0	0	0	0	0	0	0	0	0	0	0	0	0	0	0	0	0	0	0	0	0	0	0	0	0	0	0	0
2017	201	0	1	1	1	0	0	0	0	0	0	0	0	0	0	0	0	0	0	0	0	0	0	0	0	0	0	0	0	0	0	0	0	0	0	0	0	0	0	0	0	0	0	0	0	0	0	0	0
2017	202	0	0	0	0	0	0	0	0	0	0	0	0	0	0	0	0	0	0	0	0	0	0	0	0	0	0	0	0	0	0	0	0	0	0	0	0	0	0	0	0	0	0	0	0	0	0	0	0
2017	203	0	0	0	0	0	0	0	0	0	0	0	0	0	0	0	0	0	0	0	0	0	0	0	0	0	0	0	0	0	0	0	0	0	0	0	0	0	0	0	0	0	0	0	0	0	0	0	0
2017	204	0	0	0	0	0	0	0	0	0	0	0	0	0	0	0	0	0	0	0	0	0	0	0	0	0	0	0	0	0	0	0	0	0	0	0	0	0	0	0	0	0	0	0	0	0	0	0	0
2017	205	0	0	0	0	0	0	0	0	0	0	0	0	0	0	0	0	0	0	0	0	0	0	0	0	0	0	0	0	0	0	0	0	0	0	0	0	0	0	0	0	0	0	0	0	0	0	0	0
2017	206	0	0	0	0	0	0	0	0	0	0	0	0	0	0	0	0	0	0	0	0	0	0	0	0	0	0	0	0	0	0	0	0	0	0	0	0	0	0	0	0	0	0	0	0	0	0	0	0
2017	207	0	0	0	0	0	0	0	0	0	0	0	0	0	0	0	0	0	0	0	0	0	0	0	0	0	0	0	0	0	0	0	0	0	0	0	0	0	0	0	0	0	0	0	0	0	0	0	0
2017	208	0	0	0	0	0	0	0	0	0	0	0	0	0	0	0	0	0	0	0	0	0	0	0	0	0	0	0	0	0	0	0	0	0	0	0	0	0	0	0	0	0	0	0	0	0	0	0	0
2017	209	0	0	0	0	0	0	0	0	0	0	0	0	0	0	0	0	0	0	0	0	0	0	0	0	0	0	0	0	0	0	0	0	0	0	0	0	0	0	0	0	0	0	0	0	0	0	0	0
2017	210	0	0	0	0	0	0	0	0	0	0	0	0	0	0	0	0	0	0	0	0	0	0	0	0	0	0	0	0	0	0	0	0	0	0	0	0	0	0	0	0	0	0	0	0	0	0	0	0
2017	211	0	0	0	0	0	0	0	0	0	0	0	0	0	0	0	0	0	0	0	0	0	0	0	0	0	0	0	0	0	0	0	0	0	0	0	0	0	0	0	0	0	0	0	0	0	0	0	0
2017	212	0	0	0	0	0	0	0	0	0	0	0	0	0	0	0	0	0	0	0	0	0	0	0	0	0	0	0	0	0	0	0	0	0	0	0	0	0	0	0	0	0	0	0	0	0	0	0	0
2017	213	0	0	0	0	0	0	0	0	0	0	0	0	0	0	0	0	0	0	0	0	0	0	0	0	0	0	0	0	0	0	0	0	0	0	0	0	0	0	0	0	0	0	0	0	0	0	0	0
2017	214	0	0	0	0	0	0	0	0	0	0	0	0	0	0	0	0	0	0	0	0	0	0	0	0	0	0	0	0	0	0	0	0	0	0	0	0	0	0	0	0	0	0	0	0	0	0	0	0
2017	215	0	0	0	0	0	0	0	0	0	0	0	0	0	0	0	0	0	0	0	0	0	0	0	0	0	0	0	0	0	0	0	0	0	0	0	0	0	0	0	0	0	0	0	0	0	0	0	0
2017	216	0	0	0	0	0	0	0	0	0	0	0	0	0	0	0	0	0	0	0	0	0	0	0	0	0	0	0	0	0	0	0	0	0	0	0	0	0	0	0	0	0	0	0	0	0	0	0	0
2017	217	0	0	0	0	0	0	0	0	0	0	0	0	0	0	0	0	0	0	0	0	0	0	0	0	0	0	0	0	0	0	0	0	0	0	0	0	0	0	0	0	0	0	0	0	0	0	0	0
2017	218	0	0	0	0	0	0	0	0	0	0	0	0	0	0	0	0	0	0	0	0	0	0	0	0	0	0	0	0	0	0	0	0	0	0	0	0	0	0	0	0	0	0	0	0	0	0	0	0
2017	219	0	0	0	0	0	0	0	0	0	0	0	0	0	0	0	0	0	0	0	0	0	0	0	0	0	0	0	0	0	0	0	0	0	0	0	0	0	0	0	0	0	0	0	0	0	0	0	0
2017	220	0	0	0	0	0	0	0	0	0	0	0	0	0	0	0	0	0	0	0	0	0	0	0	0	0	0	0	0	0	0	0	0	0	0	0	0	0	0	0	0	0	0	0	0	0	0	0	0
2017	221	0	0	0	0	0	0	0	0	0	0	0	0	0	0	0	0	0	0	0	0	0	0	0	0	0	0	0	0	0	0	0	0	0	0	0	0	0	0	0	0	0	0	0	0	0	0	0	0
2017	222	0	0	0	0	0	0	0	0	0	0	0	0	0	0	0	0	0	0	0	0	0	0	0	0	0	0	0	0	0	0	0	0	0	0	0	0	0	0	0	0	0	0	0	0	0	0	0	0
2017	223	0	0	0	0	0	0	0	0	0	0	0	0	0	0	0	0	0	0	0	0	0	0	0	0	0	0	0	0	0	0	0	0	0	0	0	0	0	0	0	0	0	0	0	0	0	0	0	0
2017	224	0	0	0	0	0	0	0	0	0	0	0	0	0	0	0	0	0	0	0	0	0	0	0	0	0	0	0	0	0	0	0	0	0	0	0	0	0	0	0	0	0	0	0	0	0	0	0	0
2017	225	0	0	0	0	0	0	0	0	0	0	0	0	0	0	0	0	0	0	0	0	0	0	0	0	0	0	0	0	0	0	0	0	0	0	0	0	0	0	0	0	0	0	0	0	0	0	0	0
2017	226	0	0	0	0	0	0	0	0	0	0	0	0	0	0	0	0	0	0	0	0	0	0	0	0	0	0	0	0	0	0	0	0	0	0	0	0	0	0	0	0	0	0	0	0	0	0	0	0
2017	227	0	0	0	0	0	0	0	0	0	0	0	0	0	0	0	0	0	0	0	0	0	0	0	0	0	0	0	0	0	0	0	0	0	0	0	0	0	0	0	0	0	0	0	0	0	0	0	0
2017	228	0	0	0	0	0	0	0	0	0	0	0	0	0	0	0	0	0	0	0	0	0	0	0	0	0	0	0	0	0	0	0	0	0	0	0	0	0	0	0	0	0	0	0	0	0	0	0	0
2017	229	0	0	0	0	0	0	0	0	0	0	0	0	0	0	0	0	0	0	0	0	0	0	0	0	0	0	0	0	0	0	0	0	0	0	0	0	0	0	0	0	0	0	0	0	0	0	0	0
2017	230	0	0	0	0	0	0	0	0	0	0	0	0	0	0	0	0	0	0	0	0	0	0	0	0	0	0	0	0	0	0	0	0	0	0	0	0	0	0	0	0	0	0	0	0	0	0	0	0
2017	231	0	0	0	0	0	0	0	0	0	0	0	0	0	0	0	0	0	0	0	0	0	0	0	0	0	0	0	0	0	0	0	0	0	0	0	0	0	0	0	0	0	0	0	0	0	0	0	0
2017	232	0	0	0	0	0	0	0	0	0	0	0	0	0	0	0	0	0	0	0	0	0	0	0	0	0	0	0	0	0	0	0	0	0	0	0	0	0	0	0	0	0	0	0	0	0	0	0	0
2017	233	0	0	0	0	0	0	0	0	0	0	0	0	0	0	0	0	0	0	0	0	0	0	0	0	0	0	0	0	0	0	0	0	0	0	0	0	0	0	0	0	0	0	0	0	0	0	0	0
2017	234	0	0	0	0	0	0	0	0	0	0	0	0	0	0	0	0	0	0	0	0	0	0	0	0	0	0	0	0	0	0	0	0	0	0	0	0	0	0	0	0	0	0	0	0	0	0	0	0
2017	235	0	0	0	0	0	0	0	0	0	0	0	0	0	0	0	0	0	0	0	0	0	0	0	0	0	0	0	0	0	0	0	0	0	0	0	0	0	0	0	0	0	0	0	0	0	0	0	0
2017	236	0	0	0	0	0	0	0	0	0	0	0	0	0	0	0	0	0	0	0	0	0	0	0	0	0	0	0	0	0	0	0	0	0	0	0	0	0	0	0	0	0	0	0	0	0	0	0	0
2017	237	0	0	0	0	0	0	0	0	0	0	0	0	0	0	0	0	0	0	0	0	0	0	0	0	0	0	0	0	0	0	0	0	0	0	0	0	0	0	0	0	0	0	0	0	0	0	0	0
2017	238	0	0	0	0	0	0	0	0	0	0	0	0	0	0	0	0	0	0	0	0	0	0	0	0	0	0	0	0	0	0	0	0	0	0	0	0	0	0	0	0	0	0	0	0	0	0	0	0
2017	239	1	1	1	1	1	1	1	1	1	0	0	0	0	0	0	0	0	0	0	0	0	0	0	0	0	0	0	0	0	0	0	0	0	0	0	0	0	0	0	0	0	0	0	0	0	0	0	0
2017	240	0	0	0	0	0	0	0	0	0	0	0	0	0	0	0	0	0	0	0	0	0	0	0	0	0	0	0	0	0	0	0	0	0	0	0	0	0	0	0	0	0	0	0	0	0	0	0	0
2017	241	0	0	0	0	0	0	0	0	0	0	0	0	0	0	0	0	0	0	0	0	0	0	0	0	0	0	0	0	0	0	0	0	0	0	0	0	0	0	0	0	0	0	0	0	0	0	0	0
2017	242	0	0	0	0	0	0	0	0	0	0	0	0	0	0	0	0	0	0	0	0	0	0	0	0	0	0	0	0	0	0	0	0	0	0	0	0	0	0	0	0	0	0	0	0	0	0	0	0
2017	243	0	0	0	0	0	0	0	0	0	0	0	0	0	0	0	0	0	0	0	0	0	0	0	0	0	0	0	0	0	0	0	0	0	0	0	0	0	0	0	0	0	0	0	0	0	0	0	0
2017	244	0	0	0	0	0	0	0	0	0	0	0	0	0	0	0	0	0	0	0	0	0	0	0	0	0	0	0	0	0	0	0	0	0	0	0	0	0	0	0	0	0	0	0	0	0	0	0	0
2017	245	0	0	0	0	0	0	0	0	0	0	0	0	0	0	0	0	0	0	0	0	0	0	0	0	0	0	0	0	0	0	0	0	0	0	0	0	0	0	0	0	0	0	0	0	0	0	0	0
2017	246	0	0	0	0	0	0	0	0	0	0	0	0	0	0	0	0	0	0	0	0	0	0	0	0	0	0	0	0	0	0	0	0	0	0	0	0	0	0	0	0	0	0	0	0	0	0	0	0
2017	247	0	0	0	0	0	0	0	0	0	0	0	0	0	0	0	0	0	0	0	0	0	0	0	0	0	0	0	0	0	0	0	0	0	0	0	0	0	0	0	0	0	0	0	0	0	0	0	0
2017	248	0	0	0	0	0	0	0	0	0	0	0	0	0	1	1	1	0	0	0	0	0	0	0	0	0	0	0	0	0	0	0	0	0	0	0	0	0	0	0	0	0	0	0	0	0	0	0	0
2017	249	0	0	0	0	0	0	0	0	0	0	0	0	0	0	0	0	0	0	0	0	0	0	0	0	0	0	0	0	0	0	0	0	0	0	0	0	0	0	0	0	0	0	0	0	0	0	0	0
2017	250	0	0	0	0	0	0	0	0	0	0	0	0	0	0	0	0	0	0	0	0	0	0	0	0	0	0	0	0	0	0	0	0	0	0	0	0	0	0	0	0	0	0	0	0	0	0	0	0
2017	251	0	0	0	0	0	0	0	0	0	0	0	0	0	0	0	0	0	0	0	0	0	0	0	0	0	0	0	0	0	0	0	0	0	0	0	0	0	0	0	0	0	0	0	0	0	0	0	0
2017	252	0	0	0	0	0	0	0	0	0	0	0	0	0	0	0	0	0	0	0	0	0	0	0	0	0	0	0	0	0	0	0	0	0	0	0	0	0	0	0	0	0	0	0	0	0	0	0	0
2017	253	0	0	0	0	0	0	0	0	0	0	0	0	0	0	0	0	0	0	0	0	0	0	0	0	0	0	0	0	0	0	0	0	0	0	0	0	0	0	0	0	0	0	0	0	0	0	0	0
2017	254	0	0	0	0	0	0	0	0	0	0	0	0	0	0	0	0	0	0	0	0	0	0	0	0	0	0	0	0	0	0	0	0	0	0	0	0	0	0	0	0	0	0	0	0	0	0	0	0
2017	255	0	0	0	0	0	0	0	0	0	0	0	0	0	0	0	0	0	0	0	0	0	0	0	0	0	0	0	0	0	0	0	0	0	0	0	0	0	0	0	0	0	0	0	0	0	0	0	0
2017	256	0	0	0	0	0	0	0	0	0	0	0	0	0	0	0	0	0	0	0	0	0	0	0	0	0	0	0	0	0	0	0	0	0	0	0	0	0	0	0	0	0	0	0	0	0	0	0	0
2017	257	0	0	0	0	0	0	0	0	0	0	0	0	0	0	0	0	0	0	0	0	0	0	0	0	0	0	0	0	0	0	0	0	0	0	0	0	0	0	0	0	0	0	0	0	0	0	0	0
2017	258	0	0	0	0	0	0	0	0	0	0	0	0	0	0	0	0	0	0	0	0	0	0	0	0	0	0	0	0	0	0	0	0	0	0	0	0	0	0	0	0	0	0	0	0	0	0	0	0
2017	259	0	0	0	0	0	0	0	0	0	0	0	0	0	0	0	0	0	0	0	0	0	0	0	0	0	0	0	0	0	0	0	0	0	0	0	0	0	0	0	0	0	0	0	0	0	0	0	0
2017	260	0	0	0	0	0	0	0	0	0	0	0	0	0	0	0	0	0	0	0	0	0	0	0	0	0	0	0	0	0	0	0	0	0	0	0	0	0	0	0	0	0	0	0	0	0	0	0	0
2017	261	0	0	0	0	0	0	0	0	0	0	0	0	0	0	0	0	0	0	0	0	0	0	0	0	0	0	0	0	0	0	0	0	0	0	0	0	0	0	0	0	0	0	0	0	0	0	0	0
2017	262	0	0	0	0	0	0	0	0	0	1	1	1	1	1	1	0	0	0	0	0	0	0	0	0	0	0	0	0	0	0	0	0	0	0	0	0	0	0	0	0	0	0	0	0	0	0	0	0
2017	263	0	0	0	0	0	0	0	0	0	0	0	0	0	0	0	0	0	0	0	0	0	0	0	0	0	0	0	0	0	0	0	0	0	0	0	0	0	0	0	0	0	0	0	0	0	0	0	0
2017	264	0	0	0	0	0	0	0	0	0	0	0	0	0	0	0	0	0	0	0	0	0	0	0	0	0	0	0	0	0	0	0	0	0	0	0	0	0	0	0	0	0	0	0	0	0	0	0	0
2017	265	0	0	0	0	0	0	0	0	0	0	0	0	0	0	0	0	0	0	0	0	0	0	0	0	0	0	0	0	0	0	0	0	0	0	0	0	0	0	0	0	0	0	0	0	0	0	0	0
2017	266	0	0	0	0	0	0	0	0	0	0	0	0	0	0	0	0	0	0	0	0	0	0	0	0	0	0	0	0	0	0	0	0	0	0	0	0	0	0	0	0	0	0	0	0	0	0	0	0
2017	267	0	0	0	0	0	0	0	0	0	0	0	0	0	0	0	0	0	0	0	0	0	0	0	0	0	0	0	0	0	0	0	0	0	0	0	0	0	0	0	0	0	0	0	0	0	0	0	0
2017	268	1	1	1	1	1	1	1	1	1	1	1	1	1	1	1	1	1	1	1	1	1	1	1	1	1	1	1	1	1	1	1	1	1	1	1	1	1	1	1	1	1	1	1	1	1	1	0	0
2017	269	1	1	1	1	1	1	1	1	1	1	1	1	1	1	1	1	1	1	1	1	1	1	1	1	1	1	1	1	1	1	1	1	1	1	1	1	1	1	1	1	1	1	1	1	1	1	1	1
2017	270	0	0	0	0	0	0	0	0	0	0	0	0	0	0	0	0	0	0	0	0	0	0	0	0	0	0	0	0	0	0	0	0	0	0	0	0	0	0	0	0	0	0	0	0	0	0	0	0
2017	271	0	0	0	0	0	0	0	0	0	0	0	0	0	0	0	0	0	0	0	0	0	0	0	0	0	0	0	0	0	0	0	0	0	0	0	0	0	0	0	0	0	0	0	0	0	0	0	0
2017	272	0	0	0	0	0	0	0	0	0	0	0	0	0	0	0	0	0	0	0	0	0	0	0	0	0	0	0	0	0	0	0	0	0	0	0	0	0	0	0	0	0	0	0	0	0	0	0	0
2017	273	0	0	0	0	0	0	0	0	0	0	0	0	0	0	0	0	0	0	0	0	0	0	0	0	0	0	0	0	0	0	0	0	0	0	0	0	0	0	0	0	0	0	0	0	0	0	0	0
2017	274	1	1	1	0	0	0	0	0	0	0	0	0	0	0	0	0	0	0	0	0	0	0	0	0	0	0	0	0	0	0	0	0	0	0	0	0	0	0	0	0	0	0	0	0	0	0	0	0
2017	275	0	0	0	0	0	0	0	0	0	0	0	0	0	0	0	0	0	0	0	0	0	0	0	0	0	0	0	0	0	0	0	0	0	0	0	0	0	0	0	0	0	0	0	0	0	0	0	0
2017	276	0	0	0	0	0	0	0	0	0	0	0	0	0	0	0	0	0	0	0	0	0	0	0	0	0	0	0	0	0	0	0	0	0	0	0	0	0	0	0	0	0	0	0	0	0	0	0	0
2017	277	0	0	0	0	0	0	0	0	0	0	0	0	0	0	0	0	0	0	0	0	0	0	0	0	0	0	0	0	0	0	0	0	0	0	0	0	0	0	0	0	0	0	0	0	0	0	0	0
2017	278	0	0	0	0	0	0	0	0	0	0	0	0	0	0	0	0	0	0	0	0	0	0	0	0	0	0	0	0	0	0	0	0	0	0	0	0	0	0	0	0	0	0	0	0	0	0	0	0
2017	279	0	0	0	0	0	0	0	0	0	0	0	0	0	0	0	0	0	0	0	0	0	0	0	0	0	0	0	0	0	0	0	0	0	0	0	0	0	0	0	0	0	0	0	0	0	0	0	0
2017	280	0	0	0	0	0	0	0	0	0	0	0	0	0	0	0	0	0	0	0	0	0	0	0	0	0	0	0	0	0	0	0	0	0	0	0	0	0	0	0	0	0	0	0	0	0	0	0	0
2017	281	0	0	0	0	0	0	0	0	0	0	0	0	0	0	0	0	0	0	0	0	0	0	0	0	0	0	0	0	0	0	0	0	0	0	0	0	0	0	0	0	0	0	0	0	0	0	0	0
2017	282	0	0	0	0	0	0	0	0	0	0	0	0	0	0	0	0	0	0	0	0	0	0	0	0	0	0	0	0	0	0	0	0	0	0	0	0	0	0	0	0	0	0	0	0	0	0	0	0
2017	283	0	0	0	0	0	0	0	0	0	0	0	0	0	0	0	0	0	0	0	0	0	0	0	0	0	0	0	0	0	1	1	1	1	1	1	1	1	0	0	0	0	0	0	0	0	0	0	0
2017	284	1	1	1	1	1	1	1	1	1	1	1	1	1	1	1	1	0	0	0	0	0	0	0	0	0	0	0	0	0	0	0	0	0	0	0	0	0	0	0	0	0	0	0	0	0	0	0	0
2017	285	0	0	0	0	0	0	0	0	0	0	0	0	0	0	0	0	0	0	0	0	0	0	0	0	0	0	0	0	0	0	0	0	0	0	0	0	0	0	0	0	0	0	0	0	0	0	0	0
2017	286	0	0	0	0	0	0	0	0	0	0	0	0	0	0	0	0	0	0	0	0	0	0	0	0	0	0	0	0	0	0	0	0	0	0	0	0	0	0	0	0	0	0	0	0	0	0	0	0
2017	287	0	0	0	0	0	0	0	0	0	0	0	0	0	0	0	0	0	0	0	0	0	0	0	0	0	0	0	0	0	0	0	0	0	0	0	0	0	0	0	0	0	0	0	0	0	0	0	0
2017	288	0	0	0	0	0	0	0	0	0	0	0	0	0	0	0	0	0	0	0	0	0	0	0	0	0	0	0	0	0	0	0	0	0	0	0	0	0	0	0	0	0	0	0	0	0	0	0	0
2017	289	0	0	0	0	0	0	0	0	0	0	0	0	0	0	0	0	0	0	0	0	0	0	0	0	0	0	0	0	0	0	0	0	0	0	0	0	0	0	0	0	0	0	0	0	0	0	0	0
2017	290	0	0	0	0	0	0	0	0	0	0	0	0	0	0	0	0	0	0	0	0	0	0	0	0	0	0	0	0	0	0	0	0	0	0	0	0	0	0	0	0	0	0	0	0	0	0	0	0
2017	291	0	0	0	0	0	0	0	0	0	0	0	0	0	0	0	0	0	0	0	0	0	0	0	0	0	0	0	0	0	0	0	0	0	0	0	0	0	0	0	0	0	0	0	0	0	0	0	0
2017	292	0	0	0	0	0	0	0	0	0	0	0	0	0	0	0	0	0	0	0	0	0	0	0	0	0	0	0	0	0	0	0	0	0	0	0	0	0	0	0	0	0	0	0	0	0	0	0	0
2017	293	0	0	0	0	0	0	0	0	0	0	0	0	0	0	0	0	0	0	0	0	0	0	0	0	0	0	0	0	0	0	0	0	0	0	0	0	0	0	0	0	0	0	0	0	0	0	0	0
2017	294	0	0	0	0	0	0	0	0	0	0	0	0	0	0	0	0	0	0	0	0	0	0	0	0	0	0	0	0	0	0	0	0	0	0	0	0	0	0	0	0	0	0	0	0	0	0	0	0
2017	295	0	0	0	0	0	0	0	0	0	0	0	0	0	0	0	0	0	0	0	0	0	0	0	0	0	0	0	0	0	0	0	0	0	0	0	0	0	0	0	0	0	0	0	0	0	0	0	0
2017	296	0	0	0	0	0	0	0	0	0	0	0	0	0	0	0	0	0	0	0	0	0	0	0	0	0	0	0	0	0	0	0	0	0	0	0	0	0	0	0	0	0	0	0	0	0	0	0	0
2017	297	0	0	0	0	0	0	0	0	0	0	0	0	0	0	0	0	0	0	0	0	0	0	0	0	0	0	0	0	0	0	0	0	0	0	0	0	0	0	0	0	0	0	0	0	0	0	0	0
2017	298	0	0	0	0	0	0	0	0	0	0	0	0	0	0	0	0	0	0	0	0	0	0	0	0	0	0	0	0	0	0	0	0	0	0	0	0	0	0	0	0	0	0	0	0	0	0	0	0
2017	299	1	1	1	1	1	1	1	1	1	1	1	1	1	1	1	1	1	1	1	1	1	1	1	1	1	1	1	1	1	1	1	1	1	1	1	1	1	1	1	1	1	1	1	1	1	1	1	1
2017	300	1	1	1	1	1	1	1	1	1	1	1	1	1	1	1	1	1	1	1	1	1	1	1	1	1	1	1	1	1	1	1	1	1	1	1	1	1	1	1	1	1	1	1	1	1	1	1	1
2017	301	0	0	0	0	0	0	0	0	0	0	0	0	0	0	0	0	0	0	0	0	0	0	0	0	0	0	0	0	0	0	0	0	0	0	0	0	0	0	0	0	0	0	0	0	0	0	0	0
2017	302	0	0	0	0	0	0	0	0	0	0	0	0	0	0	0	0	0	0	0	0	0	0	0	0	0	0	0	0	0	0	0	0	0	0	0	0	0	0	0	0	0	0	0	0	0	0	0	0
2017	303	0	0	0	0	0	0	0	0	0	0	0	0	0	0	0	0	0	0	0	0	0	0	0	0	0	0	0	0	0	0	0	0	0	0	0	0	0	0	0	0	0	0	0	0	0	0	0	0
2017	304	1	1	1	1	1	1	1	1	1	1	1	1	1	1	1	1	1	1	1	1	1	1	1	1	1	1	1	1	1	1	1	1	1	1	1	1	1	1	1	1	1	1	1	1	1	1	1	1
2017	305	0	0	0	0	0	0	0	0	0	0	0	0	0	0	0	0	0	0	0	0	0	0	0	0	0	0	0	0	0	0	0	0	0	0	0	0	0	0	0	0	0	0	0	0	0	0	0	0
2017	306	0	0	0	0	0	0	0	0	0	0	0	0	0	0	0	0	0	0	0	0	0	0	0	0	0	0	0	0	0	0	0	0	0	0	0	0	0	0	0	0	0	0	0	0	0	0	0	0
2017	307	1	1	1	1	1	1	1	1	1	1	1	1	1	1	1	1	1	1	1	1	1	1	1	1	1	1	1	1	1	1	1	1	1	1	1	1	1	1	1	1	1	1	1	1	1	1	1	1
2017	308	0	0	0	0	0	0	0	0	0	0	0	0	0	0	0	0	0	0	0	0	0	0	0	0	0	0	0	0	0	0	0	0	0	0	0	0	0	0	0	0	0	0	0	0	0	0	0	0
2017	309	1	1	1	1	1	1	1	1	1	1	1	1	1	1	1	1	1	1	1	1	1	1	1	1	1	1	1	1	1	1	1	1	1	1	1	1	1	1	1	1	1	1	1	1	1	1	1	1
2017	310	1	1	1	1	1	1	1	1	1	1	1	1	1	1	1	1	1	1	1	1	1	1	1	1	1	1	1	1	1	1	1	1	1	1	1	1	1	1	1	1	1	1	1	1	1	1	1	1
2017	311	0	0	0	0	0	0	0	0	0	0	0	0	0	0	0	0	0	0	0	0	0	0	0	0	0	0	0	0	0	0	0	0	0	0	0	0	0	0	0	0	0	0	0	0	0	0	0	0
2017	312	0	0	0	0	0	0	0	0	0	0	0	0	0	0	0	0	0	0	0	0	0	0	0	0	0	0	0	0	0	0	0	0	0	0	0	0	0	0	0	0	0	0	0	0	0	0	0	0
2017	313	0	0	0	0	0	0	0	0	0	0	0	0	0	0	0	0	0	0	0	0	0	0	0	0	0	0	0	0	0	0	0	0	0	0	0	0	0	0	0	0	0	0	0	0	0	0	0	0
2017	314	0	0	0	0	0	0	0	0	0	0	0	0	0	0	0	0	0	0	0	0	0	0	0	0	0	0	0	0	0	0	0	0	0	0	0	0	0	0	1	1	1	1	1	1	1	1	1	0
2017	315	0	0	0	0	0	0	0	0	0	0	0	0	0	0	0	0	0	0	0	0	0	0	0	0	0	0	0	0	0	0	0	0	0	0	0	0	0	0	0	0	0	0	0	0	0	0	0	0
2017	316	1	1	1	1	1	1	1	1	1	1	1	1	1	1	1	1	1	1	1	1	1	1	1	1	1	1	1	1	1	1	1	1	1	1	1	1	1	1	1	0	0	0	0	0	0	0	0	0
2017	317	1	1	1	1	0	0	0	0	0	0	0	0	0	0	0	0	0	0	0	0	0	0	0	0	0	0	0	0	0	0	0	0	0	0	0	1	1	0	0	0	0	0	0	0	0	0	0	1
2017	318	0	0	0	0	0	0	0	0	0	0	0	0	0	0	0	0	0	0	0	0	0	0	0	0	0	0	0	0	0	0	0	0	0	0	0	0	0	0	0	0	0	0	0	0	0	0	0	0
2017	319	0	0	0	0	0	0	0	0	0	0	0	0	0	0	0	0	0	0	0	0	0	0	0	0	0	0	0	0	0	0	0	0	0	0	0	0	0	0	0	0	0	0	0	0	0	0	0	0
2017	320	0	0	0	0	0	0	0	0	0	0	0	0	0	0	0	0	0	0	0	0	0	0	0	0	0	0	0	0	0	0	0	0	0	0	0	0	0	0	0	0	0	0	0	0	0	0	0	0
2017	321	0	0	0	0	0	0	0	0	0	0	0	0	0	0	0	0	0	0	0	0	0	0	0	0	0	0	0	0	0	0	0	0	0	0	0	0	0	0	0	0	0	0	0	0	0	0	0	0
2017	322	0	0	0	0	0	0	0	0	0	0	0	0	0	0	0	0	0	0	0	0	0	0	0	0	0	0	0	0	0	0	0	0	0	0	0	0	0	0	0	0	0	0	0	0	0	0	0	0
2017	323	0	0	0	0	0	0	0	0	0	0	0	0	0	0	0	0	0	0	0	0	0	0	0	0	0	0	0	0	0	0	0	0	0	0	0	0	0	0	0	0	0	0	0	0	0	0	0	0
2017	324	0	0	0	0	0	0	0	0	0	0	0	0	0	0	0	0	0	0	0	0	0	0	0	0	0	0	0	0	0	0	0	0	0	0	0	0	0	0	0	0	0	0	0	0	0	0	0	0
2017	325	0	0	0	0	0	0	0	0	0	0	0	0	0	0	0	0	0	0	0	0	0	0	0	0	0	0	0	0	0	0	0	0	0	0	0	0	0	0	0	0	0	0	0	1	1	1	1	1
2017	326	0	0	0	0	0	0	0	0	0	0	0	0	0	0	0	0	0	0	0	0	0	0	0	0	0	0	0	0	0	0	0	0	0	0	0	0	0	0	0	0	0	0	0	0	0	0	0	0
2017	327	0	0	0	0	0	0	0	0	0	0	0	0	0	0	0	0	0	0	0	0	0	0	0	0	0	0	0	0	0	0	0	0	0	0	0	0	0	0	0	0	0	0	0	0	0	0	0	0
2017	328	0	0	0	0	0	0	0	0	0	0	0	0	0	0	0	0	0	0	0	0	0	0	0	0	0	0	0	0	0	0	0	0	0	0	0	0	0	0	0	0	0	0	0	0	0	0	0	0
2017	329	0	0	0	0	0	0	0	0	0	0	0	0	0	0	0	0	0	0	0	0	0	0	0	0	0	0	0	0	0	0	0	0	0	0	0	0	0	0	0	0	0	0	0	0	0	0	0	0
2017	330	0	0	0	0	0	0	0	0	0	0	0	0	0	0	0	0	0	0	0	0	0	0	0	0	0	0	0	0	0	0	0	0	0	0	0	0	0	0	0	0	0	0	0	0	0	0	0	0
2017	331	0	0	0	0	0	0	0	0	0	0	0	0	0	0	0	0	0	0	0	0	0	0	0	0	0	0	0	0	0	0	0	0	0	0	0	0	0	0	0	0	0	0	0	0	0	0	0	0
2017	332	1	1	1	1	1	1	1	1	1	1	1	1	1	1	1	1	1	1	1	1	1	1	1	1	1	1	1	1	1	1	1	1	1	1	1	1	1	1	1	1	1	1	1	1	1	1	1	1
2017	333	0	0	0	0	0	0	0	0	0	0	0	0	0	0	0	0	0	0	0	0	0	0	0	0	0	0	0	0	0	0	0	0	0	0	0	0	0	0	0	0	0	0	0	0	0	0	0	0
2017	334	0	0	0	0	0	0	0	0	0	0	0	0	0	0	0	0	0	0	0	0	0	0	0	0	0	0	0	0	0	0	0	0	0	0	0	0	0	0	0	0	0	0	0	0	0	0	0	0
2017	335	0	0	0	0	0	0	0	0	0	0	0	0	0	0	0	0	0	0	0	0	0	0	0	0	0	0	0	0	0	0	0	0	0	0	0	0	0	0	0	0	0	0	0	0	0	0	0	0
2017	336	0	0	0	0	0	0	0	0	0	0	0	0	0	0	0	0	0	0	0	0	0	0	0	0	0	0	0	0	0	0	0	0	0	0	0	0	0	0	0	0	0	0	0	0	0	0	0	0
2017	337	0	0	0	0	0	0	0	0	0	0	0	0	0	0	1	1	1	1	1	1	1	1	1	1	1	1	1	1	1	1	1	1	1	1	1	1	1	1	1	1	1	1	1	1	1	1	1	1
2017	338	0	0	0	0	0	0	0	0	0	0	0	0	0	0	0	0	0	0	0	0	0	0	0	0	0	1	1	1	1	0	0	0	0	0	0	0	0	0	0	0	0	0	0	0	0	0	0	0
2017	339	0	0	0	0	0	0	0	0	0	0	0	0	0	0	0	0	0	0	0	0	0	0	0	0	0	0	0	0	0	0	0	0	0	0	0	0	0	0	0	0	0	0	0	0	0	0	0	0
2017	340	0	0	0	0	0	0	0	0	0	0	0	0	0	0	0	0	0	0	0	0	0	0	0	0	0	0	0	0	0	0	0	0	0	0	0	0	0	0	0	0	0	0	0	0	0	0	0	0
2017	341	0	0	0	0	0	0	0	0	0	0	0	0	0	0	0	0	0	0	0	0	0	0	0	0	0	0	0	0	0	0	0	0	0	0	0	0	0	0	0	0	0	0	0	0	0	0	0	0
2017	342	0	0	0	0	0	0	0	0	0	0	0	0	0	0	0	0	0	0	0	0	0	0	0	0	0	0	0	0	0	0	0	0	0	0	0	0	0	0	0	0	0	0	0	0	0	0	0	0
2017	343	0	0	0	0	0	0	0	0	0	0	0	0	0	0	0	0	0	0	0	0	0	0	0	0	0	0	0	0	0	0	0	0	0	0	0	0	0	0	0	0	0	0	0	0	0	0	0	0
2017	344	0	0	0	0	0	0	0	0	0	0	0	0	0	0	0	0	0	0	0	0	0	0	0	0	0	0	0	0	0	0	0	0	0	0	0	0	0	0	0	0	0	0	0	0	0	0	0	0
2017	345	0	0	0	0	0	0	0	0	0	0	0	0	0	0	0	0	0	0	0	0	0	0	0	0	0	0	0	0	0	0	0	0	0	0	0	0	0	0	0	0	0	0	0	0	0	0	0	0
2017	346	0	0	0	0	0	0	0	0	0	0	0	0	0	0	0	0	0	0	0	0	0	0	0	0	0	0	0	0	0	0	0	0	0	0	0	0	0	0	0	0	0	0	0	0	0	0	0	0
2017	347	0	0	0	0	0	0	0	0	0	0	0	0	0	0	0	0	0	0	0	0	0	0	0	0	0	0	0	0	0	0	0	0	0	0	0	0	0	0	0	0	0	0	0	0	0	0	0	0
2017	348	0	0	0	0	0	0	0	0	0	0	0	0	0	0	0	0	0	0	0	0	0	0	0	0	0	0	0	0	0	0	0	0	0	0	0	0	0	0	0	0	0	0	0	0	0	0	0	0
2017	349	0	0	0	0	0	0	0	0	0	0	0	0	0	0	0	0	0	0	0	0	0	0	0	0	0	0	0	0	0	0	0	0	0	0	0	0	0	0	0	0	0	0	0	0	0	0	0	0
2017	350	0	0	0	0	0	0	0	0	0	0	0	0	0	0	0	0	0	0	0	0	0	0	0	0	0	0	0	0	0	0	0	0	0	0	0	0	0	0	0	0	0	0	0	0	0	0	0	0
2017	351	0	0	0	0	0	0	0	0	0	0	0	0	0	0	0	0	0	0	0	0	0	0	0	0	0	0	0	0	0	0	0	0	0	0	0	0	0	0	0	0	0	0	0	0	0	0	0	0
2017	352	0	0	0	0	0	0	0	0	0	0	0	0	0	0	0	0	0	0	0	0	0	0	0	0	0	0	0	0	0	0	0	0	0	0	0	0	0	0	0	0	0	0	0	0	0	0	0	0
2017	353	0	0	0	0	0	0	0	0	0	0	0	0	0	0	0	0	0	0	0	0	0	0	0	0	0	0	0	0	0	0	0	0	0	0	0	0	0	0	0	0	0	0	0	0	0	0	0	0
2017	354	0	0	0	0	0	0	0	0	0	0	0	0	0	0	0	0	0	0	0	0	0	0	0	0	0	0	0	0	0	0	0	0	0	0	0	0	0	0	0	0	0	0	0	0	0	0	0	0
2017	355	0	0	0	0	0	0	0	0	0	0	0	0	0	0	0	0	0	0	0	0	0	0	0	0	0	0	0	0	0	0	0	0	0	0	0	0	0	0	0	0	0	0	0	0	0	0	0	0
2017	356	0	0	0	0	0	0	0	0	0	0	0	0	0	0	0	0	0	0	0	0	0	0	0	0	0	0	0	0	0	0	0	0	0	0	0	0	0	0	0	0	0	0	0	0	0	0	0	0
2017	357	0	0	0	0	0	0	0	0	0	0	0	0	0	0	0	0	0	0	0	0	0	0	0	0	0	0	0	0	0	0	0	0	0	0	0	0	0	0	0	0	0	0	0	0	0	0	0	0
2017	358	0	0	0	0	0	0	0	0	0	0	0	0	0	0	0	0	0	0	0	0	0	0	0	0	0	0	0	0	0	0	0	0	0	0	0	0	0	0	0	0	0	0	0	0	0	0	0	0
2017	359	0	0	0	0	0	0	0	0	0	0	0	0	0	0	0	0	0	0	0	0	0	0	0	0	0	0	0	0	0	0	0	0	0	0	0	0	0	0	0	0	0	0	0	0	0	0	0	0
2017	360	0	0	0	0	0	0	0	0	0	0	0	0	0	0	0	0	0	0	0	0	0	0	0	0	0	0	0	0	0	0	0	0	0	0	0	0	0	0	0	0	0	0	0	0	0	0	0	0
2017	361	0	0	0	0	0	0	0	0	0	0	0	0	0	0	0	0	0	0	0	0	0	0	0	0	0	0	0	0	0	0	0	0	0	0	0	0	0	0	0	0	0	0	0	0	0	0	0	0
2017	362	0	0	0	0	0	0	0	0	0	0	0	0	0	0	0	0	0	0	0	0	0	0	0	0	0	0	0	0	0	0	0	0	0	0	0	0	0	0	0	0	0	0	0	0	0	0	0	0
2017	363	0	0	0	0	0	0	0	0	0	0	0	0	0	0	0	0	0	0	0	0	0	0	0	0	0	0	0	0	0	0	0	0	0	0	0	0	0	0	0	0	0	0	0	0	0	0	0	0
2017	364	0	0	0	0	0	0	0	0	0	0	0	0	0	0	0	0	0	0	0	0	0	0	0	0	0	0	0	0	0	0	0	0	0	0	0	0	0	0	0	0	0	0	0	0	0	0	0	0
2017	365	0	0	0	0	0	0	0	0	0	0	0	0	0	0	0	0	0	0	0	0	0	0	0	0	0	0	0	0	0	0	0	0	0	0	0	0	0	0	0	0	0	0	0	0	0	0	0	0
[truncated: 133 more columns]

## Sheet: PEN FHK
		1 - "clear, no cloud"; 0 - "not clear"; '-' - data gap
YEAR	DOY	900	910	920	930	940	950	1000	1010	1020	1030	1040	1050	1100	1110	1120	1130	1140	1150	1200	1210	1220	1230	1240	1250	1300	1310	1320	1330	1340	1350	1400	1410	1420	1430	1440	1450	1500
2016	1	1	1	1	1	1	1	1	1	1	1	1	1	1	1	1	1	1	1	1	1	1	1	1	1	1	1	1	1	1	1	1	1	1	1	1	1	1
2016	2	0	0	0	0	0	0	0	0	0	0	0	1	1	1	0	0	0	0	0	1	0	0	0	0	0	0	0	0	1	1	1	1	1	1	1	1	1
2016	3	0	0	0	0	0	0	0	0	0	0	0	0	0	0	0	1	1	1	1	1	1	1	0	0	0	0	0	0	0	0	0	0	0	0	0	0	0
2016	4	1	1	1	1	1	1	1	1	1	1	1	1	1	1	1	1	1	1	1	1	1	1	1	1	1	1	1	1	1	1	1	1	1	1	1	1	1
2016	5	1	1	1	1	1	1	0	0	0	0	0	0	0	0	0	0	0	0	0	0	0	0	0	0	0	0	0	0	0	0	0	0	0	0	0	0	0
2016	6	0	0	0	0	0	0	0	0	0	0	0	0	0	0	0	0	0	0	0	0	0	0	0	0	0	0	0	0	0	0	0	0	0	0	0	0	0
2016	7	1	1	1	1	1	0	0	0	0	0	0	0	0	0	0	0	0	0	0	0	0	0	0	0	0	0	0	0	0	0	0	0	0	0	0	0	0
2016	8	0	0	0	0	0	0	0	0	0	0	0	0	0	0	0	0	0	0	0	0	0	0	0	0	0	0	0	0	0	0	0	0	0	0	0	0	0
2016	9	1	1	1	1	1	1	1	1	1	1	1	1	1	1	1	1	1	1	1	1	0	0	0	0	0	0	0	0	0	0	0	0	0	0	0	0	0
2016	10	0	0	0	0	0	0	1	1	1	1	1	1	1	1	1	1	1	1	1	1	1	1	1	1	1	1	1	1	1	1	1	0	0	0	0	0	0
2016	11	0	0	0	0	0	0	0	0	0	0	0	0	0	0	0	0	0	0	0	0	0	0	0	0	0	0	0	0	0	0	0	0	0	0	0	0	0
2016	12	0	0	0	0	0	0	0	0	0	0	0	0	0	0	0	0	0	0	0	0	0	0	0	0	0	0	0	0	0	0	0	0	0	0	0	0	0
2016	13	0	0	0	0	0	0	0	0	0	0	0	0	0	0	0	0	0	0	0	0	0	0	0	0	0	0	0	0	0	0	0	0	0	0	0	1	1
2016	14	1	1	1	1	0	0	0	0	0	0	0	0	0	0	0	0	0	0	0	0	0	0	0	0	0	0	0	0	0	0	0	0	0	0	0	0	0
2016	15	1	1	1	1	1	1	1	1	1	1	1	1	1	1	1	1	1	0	0	0	0	0	0	0	0	0	0	0	0	0	0	0	0	0	0	0	0
2016	16	1	1	1	1	1	1	1	1	1	1	1	1	1	1	1	1	1	1	1	1	0	0	0	0	0	0	0	0	0	0	0	0	0	0	0	0	0
2016	17	0	0	0	0	0	0	0	0	0	0	0	0	0	0	0	0	0	0	0	0	0	0	0	0	0	0	0	0	0	0	0	0	0	0	0	0	0
2016	18	0	0	0	0	0	0	0	0	0	0	0	0	0	0	0	0	0	0	0	0	0	0	0	0	0	0	0	0	0	0	0	0	0	0	0	0	0
2016	19	1	0	0	0	0	0	0	0	0	0	0	0	0	0	0	0	0	0	0	0	0	0	0	0	0	0	0	0	0	0	0	0	0	0	0	0	0
2016	20	1	1	0	0	0	0	0	0	0	0	0	1	0	0	0	0	0	0	0	0	0	0	0	0	0	0	0	0	0	0	0	0	0	0	0	0	0
2016	21	1	0	0	0	0	0	0	0	0	0	0	0	0	0	0	0	0	0	0	0	0	0	0	0	0	0	0	0	0	0	0	0	0	0	0	0	0
2016	22	1	1	1	1	1	1	1	1	0	0	0	0	0	0	0	0	0	0	0	0	0	0	0	0	0	0	0	0	0	0	0	0	0	0	0	0	0
2016	23	0	0	0	0	0	0	0	0	0	0	0	0	0	0	0	0	0	0	0	0	0	0	0	0	0	0	0	0	0	0	0	0	0	0	0	0	0
2016	24	0	0	0	0	0	0	0	0	0	0	0	0	0	0	0	0	0	0	0	0	0	0	0	0	0	0	0	0	0	0	0	0	0	0	0	0	0
2016	25	1	1	1	1	1	1	1	1	1	1	1	1	1	1	1	1	1	1	1	1	1	1	1	1	1	1	1	1	1	1	1	1	1	1	1	1	1
2016	26	1	1	1	1	1	1	1	1	1	1	1	1	0	0	0	0	0	0	0	0	0	0	0	0	0	0	0	0	0	0	0	0	0	0	0	1	1
2016	27	1	1	1	1	1	1	1	1	1	1	1	1	1	1	1	0	0	0	0	0	0	0	0	0	0	0	0	0	1	0	0	0	0	0	0	0	0
2016	28	1	1	1	1	1	1	1	1	1	1	1	1	1	1	1	1	1	1	1	1	1	1	1	1	1	0	0	0	0	0	0	0	0	0	0	0	0
2016	29	0	0	0	0	0	0	0	0	0	0	0	0	0	0	0	0	0	0	0	0	0	0	0	0	0	0	0	0	0	0	0	0	0	0	0	0	0
2016	30	0	0	0	0	0	0	0	0	0	0	0	0	0	0	0	0	0	0	0	0	0	0	0	0	0	0	0	0	0	0	0	0	0	0	0	0	0
2016	31	0	0	0	0	0	0	0	0	0	0	0	0	0	0	0	0	0	0	0	0	0	0	0	0	0	0	0	0	0	0	0	0	0	0	0	0	0
2016	32	0	0	0	0	0	0	0	0	0	0	0	0	0	0	0	0	0	0	0	0	0	0	0	0	0	0	0	0	0	0	0	0	0	0	0	0	0
2016	33	0	0	0	0	0	0	0	0	0	0	0	0	0	0	0	0	0	0	0	0	0	0	0	0	0	0	0	0	0	0	0	0	0	0	0	0	0
2016	34	0	0	0	0	0	0	0	0	0	0	0	0	0	0	0	0	0	0	0	0	0	0	0	0	0	0	0	0	0	0	0	0	0	0	0	0	0
2016	35	0	0	0	0	0	0	0	0	0	0	0	0	0	0	0	0	0	0	0	0	0	0	0	0	0	0	0	0	0	0	0	0	0	0	0	0	0
2016	36	0	0	1	1	1	1	1	1	1	1	1	1	1	1	1	0	0	0	0	0	0	0	0	0	0	0	0	0	0	0	0	0	0	0	0	0	0
2016	37	0	0	0	0	0	0	0	0	0	0	0	0	0	0	0	0	0	0	0	0	0	0	0	0	0	0	0	0	0	0	0	0	0	0	0	0	0
2016	38	1	1	1	1	1	1	0	0	0	0	0	0	0	0	0	0	0	0	0	0	0	0	0	0	0	0	0	0	0	0	0	0	0	0	0	0	0
2016	39	0	0	0	0	0	0	0	0	0	0	0	0	0	0	0	0	0	0	0	0	0	0	0	0	0	0	0	0	0	0	0	0	0	1	1	1	1
2016	40	0	0	0	0	0	0	0	0	0	0	0	0	0	0	0	0	0	0	0	0	0	0	0	0	0	0	0	0	0	0	0	0	0	0	0	0	0
2016	41	1	1	1	1	1	1	1	1	1	1	1	1	1	1	1	1	1	1	1	1	1	1	1	1	1	1	1	1	1	1	1	1	1	1	1	1	1
2016	42	1	1	1	1	1	1	1	1	1	1	1	1	1	1	1	1	1	1	1	1	1	1	1	1	1	1	1	1	1	1	1	1	1	1	1	1	1
2016	43	0	0	0	0	0	0	0	0	0	0	0	0	0	0	0	0	0	0	0	0	0	0	0	0	0	0	0	0	0	0	0	0	0	0	0	0	0
2016	44	0	0	0	0	0	0	0	0	0	0	0	0	0	0	0	0	0	0	0	0	0	0	0	0	0	0	0	0	0	0	0	0	0	0	0	0	0
2016	45	0	0	0	0	0	0	0	0	0	0	0	0	0	0	0	0	0	0	0	0	0	0	0	0	0	0	0	0	0	0	0	0	0	0	0	0	0
2016	46	0	0	0	0	0	0	0	0	0	0	0	0	0	0	0	0	0	0	0	0	0	0	0	0	0	0	0	0	0	0	0	0	0	0	0	0	0
2016	47	0	0	0	0	0	0	0	0	0	0	0	0	0	0	0	0	0	0	0	0	0	0	0	0	0	0	0	0	0	0	0	0	0	0	0	0	0
2016	48	1	1	1	1	1	1	1	1	0	0	0	0	0	0	0	0	0	0	0	0	0	0	0	0	0	0	0	0	0	0	0	0	0	0	0	0	0
2016	49	0	0	0	0	0	0	0	0	0	0	0	0	0	0	0	0	0	0	0	0	0	0	0	0	0	0	0	0	0	0	0	0	0	0	1	1	1
2016	50	1	1	1	1	1	1	1	1	1	1	1	1	1	1	1	1	1	1	1	1	1	1	1	1	1	0	0	0	0	0	0	0	0	0	0	0	0
2016	51	0	0	0	0	0	0	0	0	0	0	0	0	0	0	0	0	0	0	0	0	0	0	0	0	0	0	0	0	0	0	0	0	0	0	0	0	0
2016	52	1	1	1	1	1	1	1	1	1	1	1	1	1	1	1	1	1	1	1	1	1	1	1	1	1	1	1	1	1	1	1	1	1	1	1	1	1
2016	53	0	0	0	0	0	0	0	0	0	0	0	0	0	0	0	0	0	0	0	0	0	0	0	0	0	0	0	0	0	0	0	0	0	0	0	0	0
2016	54	0	0	0	0	0	0	0	0	0	0	0	0	0	0	0	0	0	0	0	0	0	0	0	0	0	0	0	0	0	0	0	0	0	0	0	0	0
2016	55	0	0	0	0	0	0	0	0	0	0	0	0	0	0	0	0	0	0	0	0	0	0	0	0	0	0	0	0	0	0	0	0	0	0	0	0	0
2016	56	0	0	0	0	0	0	0	0	0	0	0	0	0	0	0	0	0	0	0	0	0	0	0	0	0	0	0	0	0	0	0	0	0	0	0	0	0
2016	57	1	1	1	1	1	1	1	1	0	0	0	0	0	0	0	0	0	0	0	0	0	0	0	0	0	0	0	0	0	0	0	0	0	0	0	0	0
2016	58	0	0	0	0	0	0	0	0	0	0	0	0	0	0	0	0	0	0	0	0	0	0	0	0	0	0	0	0	0	0	0	0	0	0	0	0	0
2016	59	0	0	0	0	0	0	0	0	0	0	0	0	0	0	0	0	0	0	0	0	0	0	0	0	0	0	0	0	0	0	0	0	0	0	0	0	0
2016	60	0	0	0	0	0	0	0	0	0	0	0	0	0	0	0	0	0	0	0	0	0	0	0	0	0	0	0	0	0	0	0	0	0	0	0	0	0
2016	61	1	1	1	1	1	1	1	1	1	1	1	1	1	1	1	1	1	1	1	1	1	1	1	1	1	1	1	1	1	1	1	1	1	1	1	1	1
2016	62	1	0	0	0	0	0	0	0	0	0	0	0	0	0	0	0	0	0	0	0	0	0	0	0	0	0	0	0	0	0	0	0	0	0	0	0	1
2016	63	1	1	1	1	1	1	1	1	1	1	1	1	1	1	1	1	1	1	1	1	1	1	1	1	1	1	1	1	1	1	1	1	1	1	1	1	1
2016	64	0	0	0	0	0	0	0	0	0	0	0	0	0	0	0	0	0	0	0	0	0	0	0	0	0	0	0	0	0	0	0	0	0	0	0	0	0
2016	65	0	0	0	0	0	0	0	0	0	0	0	0	0	0	0	0	0	0	0	0	0	0	0	0	0	0	0	0	0	0	0	0	0	0	0	0	0
2016	66	0	0	0	0	0	0	0	0	0	0	0	0	0	0	0	0	0	0	0	0	0	0	0	0	0	0	0	0	0	0	0	0	0	0	0	0	0
2016	67	0	0	0	0	0	0	0	0	0	0	0	0	0	0	0	0	0	0	0	0	0	0	0	0	0	0	0	0	0	0	0	0	0	0	0	0	0
2016	68	0	0	0	0	0	0	0	0	0	0	0	0	0	0	0	0	0	0	0	0	0	0	0	0	0	0	0	0	0	0	0	0	0	0	0	0	0
2016	69	0	0	0	0	0	0	0	0	0	0	0	0	0	0	0	0	0	0	0	0	0	0	0	0	0	0	0	0	0	0	0	0	0	0	0	0	0
2016	70	0	0	0	0	0	0	0	0	0	0	0	0	0	0	0	0	0	0	0	0	0	0	0	0	0	0	0	0	0	0	0	0	0	0	0	0	0
2016	71	0	0	0	0	0	0	0	0	0	0	0	0	0	0	0	0	0	0	0	0	0	0	0	0	0	0	0	0	0	0	0	0	0	0	0	0	0
2016	72	0	0	0	0	0	0	0	0	0	0	0	0	0	0	0	0	0	0	0	0	0	0	0	0	0	0	0	0	0	0	0	0	0	0	0	0	0
2016	73	0	0	0	0	0	0	0	0	0	0	0	0	0	0	0	0	0	0	0	0	0	0	0	0	0	0	0	0	0	0	0	0	0	0	0	0	0
2016	74	0	0	0	0	0	0	0	0	0	0	0	0	0	0	0	0	0	0	0	0	0	0	0	0	0	0	0	0	0	0	0	0	0	0	0	0	0
2016	75	0	0	0	0	0	0	0	0	0	0	0	0	0	0	0	0	0	0	0	0	0	0	-	-	-	-	-	-	-	-	-	-	-	-	-	-	-
2016	76	-	-	-	-	-	-	-	-	-	-	-	-	-	-	-	-	-	-	-	-	-	-	-	-	-	-	-	-	-	-	-	-	-	-	-	-	-
2016	77	-	-	-	-	-	-	-	-	-	-	-	-	-	-	-	-	1	1	1	1	1	1	1	1	1	1	1	1	1	1	1	1	1	1	1	1	1
2016	78	-	-	-	-	-	-	-	-	-	-	-	-	-	-	-	-	-	-	-	-	-	-	-	-	-	-	-	-	-	-	-	-	-	-	-	-	-
2016	79	0	0	0	0	0	0	0	0	0	0	0	0	0	0	0	0	0	0	0	0	0	0	0	0	0	0	0	0	0	0	0	0	0	0	0	0	0
2016	80	0	0	0	0	0	0	0	0	0	0	0	0	0	0	0	0	0	0	0	0	0	0	0	0	0	0	0	0	0	0	0	0	0	0	0	0	0
2016	81	0	0	0	0	0	0	0	0	0	0	0	0	0	0	0	0	0	0	0	0	0	0	0	0	0	0	0	0	0	0	0	0	0	0	0	0	0
2016	82	0	0	0	0	0	0	0	0	0	0	0	0	0	0	0	0	0	0	0	0	0	0	0	0	0	0	0	0	0	0	0	0	0	0	0	0	0
2016	83	0	0	0	0	0	0	0	0	0	0	0	0	0	0	0	0	0	0	0	0	0	0	0	0	0	0	0	0	0	0	0	0	0	0	0	0	0
2016	84	0	0	0	0	0	0	0	0	0	0	0	0	0	0	0	0	0	0	0	0	0	0	0	0	0	0	0	0	0	0	0	0	0	0	0	0	0
2016	85	1	0	0	0	0	0	0	0	0	0	0	0	0	0	0	0	0	0	0	0	0	0	0	0	0	0	0	0	0	0	0	0	0	0	0	0	0
2016	86	0	0	0	0	0	0	0	0	0	0	0	0	0	0	0	0	0	0	0	0	0	0	0	0	0	0	0	0	0	0	0	0	0	0	0	0	0
2016	87	0	0	0	0	0	0	0	0	0	0	0	0	0	0	0	0	0	0	0	0	0	0	0	0	0	0	0	0	0	0	0	0	0	0	0	0	0
2016	88	0	0	0	0	0	0	0	0	0	0	0	0	0	0	0	0	0	0	0	0	0	0	0	0	0	0	0	0	0	0	0	0	0	0	0	0	0
2016	89	0	0	0	0	0	0	0	0	0	0	0	0	0	0	0	0	0	0	0	0	0	0	0	0	0	-	-	-	-	-	-	-	-	-	-	-	-
2016	90	0	0	0	0	0	0	0	0	0	0	0	0	0	0	0	0	0	0	0	0	0	0	0	0	0	0	0	0	0	0	0	0	0	0	0	0	0
2016	91	0	0	0	0	0	0	0	0	0	0	0	0	0	0	0	0	0	0	0	0	0	0	0	0	0	0	0	0	0	0	0	0	0	0	0	0	0
2016	92	-	-	-	-	-	-	-	-	-	-	-	-	-	-	-	-	-	-	-	-	-	-	-	-	-	-	-	-	-	-	-	-	-	-	-	-	-
2016	93	-	-	-	-	-	-	-	-	-	-	-	-	-	-	-	-	-	-	-	-	-	-	-	-	-	-	-	-	-	-	-	-	-	-	-	-	-
2016	94	-	-	-	-	-	-	-	-	-	-	-	-	-	-	-	-	-	-	-	-	-	-	-	-	-	-	-	-	-	-	-	-	-	-	-	-	-
2016	95	0	0	0	0	0	0	0	0	0	0	0	0	0	0	0	0	0	0	0	0	0	0	0	0	0	0	0	0	0	0	0	0	0	0	0	0	0
2016	96	0	0	0	0	0	0	0	0	0	0	0	0	0	0	0	0	0	0	0	0	0	0	0	0	0	0	0	0	0	0	0	0	0	0	0	0	0
2016	97	0	0	0	0	0	0	0	0	0	0	0	0	0	0	0	0	0	0	0	0	0	0	0	0	0	0	0	0	0	0	0	0	0	0	0	0	0
2016	98	0	0	0	0	0	0	0	0	0	0	0	0	0	0	0	0	0	0	0	0	0	0	0	0	0	0	0	0	0	0	0	0	0	0	0	0	0
2016	99	0	0	0	0	0	0	0	0	0	0	0	0	0	0	0	0	0	0	0	0	0	0	0	0	0	0	0	0	0	0	0	0	0	0	0	0	0
2016	100	0	0	0	0	0	0	0	0	0	0	0	0	0	0	0	0	0	0	0	0	0	0	0	0	0	0	0	0	0	0	0	0	0	0	0	0	0
2016	101	0	0	0	0	0	0	0	0	0	0	0	0	0	0	0	0	0	0	0	0	0	0	0	0	0	0	0	0	0	0	0	0	0	0	0	0	0
2016	102	0	0	0	0	0	0	0	0	0	0	0	0	0	0	0	0	0	0	0	0	0	0	0	0	0	0	0	0	0	0	-	-	-	-	-	0	0
2016	103	1	1	1	1	1	0	0	0	0	0	0	0	0	0	0	0	0	0	0	0	0	0	0	0	0	0	0	0	0	0	0	0	0	0	0	0	0
2016	104	0	0	0	0	0	0	0	0	0	0	0	0	0	0	0	0	0	0	0	0	0	0	0	0	0	0	0	0	0	0	0	0	0	0	0	0	0
2016	105	0	0	0	0	0	0	0	0	0	0	0	0	0	0	0	0	0	0	0	0	0	0	0	0	0	0	0	0	0	0	0	0	0	0	0	0	0
2016	106	1	1	1	1	1	1	1	1	1	1	1	1	1	1	1	1	1	1	1	1	1	1	1	1	1	1	1	1	1	1	0	0	0	0	0	0	0
2016	107	0	0	0	0	0	0	0	0	0	0	0	0	0	0	0	0	0	0	0	0	0	0	0	0	0	0	0	0	0	0	0	0	0	0	0	0	0
2016	108	0	0	0	0	0	0	0	0	0	0	0	0	0	0	0	0	0	0	0	0	0	0	0	0	0	0	0	0	0	0	0	0	0	0	0	0	0
2016	109	0	0	0	0	0	0	0	0	0	0	0	0	0	0	0	0	0	0	0	0	0	0	0	0	0	0	0	0	0	0	0	0	0	0	0	0	0
2016	110	0	0	0	0	0	0	0	0	0	0	0	0	0	0	0	0	0	0	0	0	0	0	0	0	0	0	0	0	0	0	0	0	0	0	0	0	0
2016	111	0	0	0	0	0	0	0	0	0	0	0	0	0	0	0	0	0	0	0	0	0	0	0	0	0	0	0	0	0	0	0	0	0	0	0	0	0
2016	112	0	0	0	0	0	0	0	0	0	0	0	0	0	0	0	0	0	0	0	0	0	0	0	0	0	0	0	0	0	0	0	0	0	0	0	0	0
2016	113	0	0	0	0	0	0	0	0	0	0	0	0	0	0	0	0	0	0	0	0	0	0	0	0	0	0	0	0	0	0	0	0	0	0	0	0	0
2016	114	0	0	0	0	0	0	0	0	0	0	0	0	0	0	0	0	0	0	0	0	0	0	0	0	0	0	0	0	0	0	0	0	0	0	0	0	0
2016	115	0	0	0	0	0	0	0	0	0	0	0	0	0	0	0	0	0	0	0	0	0	0	0	0	0	0	0	0	0	0	0	0	0	0	0	0	0
2016	116	0	0	0	0	0	0	0	0	0	0	0	0	0	0	0	0	0	0	0	0	0	0	0	0	0	0	0	0	0	0	0	0	0	0	0	0	0
2016	117	0	0	0	0	0	0	0	0	0	0	0	0	0	0	0	0	0	0	0	0	0	0	0	0	0	0	0	0	0	0	0	0	0	0	0	0	0
2016	118	0	0	0	0	0	0	0	0	0	0	0	0	0	0	0	0	0	0	0	0	0	0	0	0	0	0	0	0	0	0	0	0	0	0	0	0	0
2016	119	0	0	0	0	0	0	0	0	0	0	0	0	0	0	0	0	0	0	0	0	0	0	0	0	0	0	0	0	0	0	0	0	0	0	0	0	0
2016	120	0	0	0	0	0	0	0	0	0	0	0	0	0	0	0	0	0	1	1	1	1	1	1	1	0	0	0	0	0	0	0	0	0	0	0	0	0
2016	121	0	0	0	0	0	0	0	0	0	0	0	0	0	0	0	0	0	0	0	0	0	0	0	0	0	0	0	0	0	0	0	0	0	0	0	0	0
2016	122	0	0	0	0	0	0	0	0	0	0	0	0	0	0	0	0	0	0	0	0	0	0	0	0	0	0	0	0	0	0	0	0	0	0	0	0	0
2016	123	0	0	0	0	0	0	0	0	0	0	0	0	0	0	0	0	0	0	0	0	0	0	0	0	0	0	0	0	0	0	0	0	0	0	0	0	0
2016	124	0	0	0	0	0	0	0	0	0	0	0	0	0	0	0	0	0	0	0	0	0	0	0	0	0	0	0	0	0	0	0	0	0	0	0	0	0
2016	125	1	1	1	1	1	1	1	1	1	1	1	1	1	1	1	1	1	1	1	1	1	1	1	1	1	1	1	1	1	1	1	1	1	1	1	1	1
2016	126	1	1	0	0	0	0	0	0	0	0	0	0	0	0	0	0	0	0	0	0	0	0	0	0	0	0	0	0	0	0	0	0	0	0	0	0	0
2016	127	0	0	0	0	0	0	0	0	0	0	0	0	0	0	0	0	0	0	0	0	0	0	0	0	0	0	0	0	0	0	0	0	0	0	0	0	0
2016	128	0	0	0	0	0	0	0	0	0	0	0	0	0	0	0	0	0	0	0	0	0	0	0	0	0	0	0	0	0	0	0	0	0	0	0	0	0
2016	129	0	0	0	0	0	0	0	0	0	0	0	0	0	0	0	0	0	0	0	0	0	0	0	0	0	0	0	0	0	0	0	0	0	0	0	0	0
2016	130	0	0	0	0	0	0	0	0	0	0	0	0	0	0	0	0	0	0	0	0	0	0	0	0	0	0	0	0	0	0	0	0	0	0	0	0	0
2016	131	0	0	0	0	0	0	0	0	0	0	0	0	0	0	0	0	0	0	0	0	0	0	0	0	0	0	0	0	0	0	0	0	0	0	0	0	0
2016	132	0	0	0	0	0	0	0	0	0	0	0	0	0	0	0	0	0	0	0	0	0	0	0	0	0	0	0	0	0	0	0	0	0	0	0	0	0
2016	133	1	1	1	1	1	1	1	1	1	1	1	1	1	1	1	1	1	0	0	0	0	0	0	1	1	0	1	0	1	1	1	1	1	0	0	0	0
2016	134	1	1	1	1	1	1	1	1	1	1	1	1	1	1	1	1	1	1	1	1	1	1	1	1	0	0	0	0	0	0	0	0	0	0	0	0	0
2016	135	0	0	0	0	0	0	0	0	0	0	0	0	0	0	0	0	0	0	0	0	0	0	0	0	0	0	0	0	0	0	0	0	0	0	0	0	0
2016	136	0	0	0	0	0	0	0	0	0	0	0	0	0	0	0	0	0	0	0	0	0	0	0	0	0	0	0	0	0	0	0	0	0	0	0	0	0
2016	137	0	0	0	0	0	0	0	0	0	0	0	0	0	0	0	0	0	0	0	0	0	0	0	0	0	0	0	0	0	0	0	0	0	0	0	0	0
2016	138	0	0	0	0	0	0	0	0	0	0	0	0	0	0	0	0	0	0	0	0	0	0	0	0	0	0	0	0	0	0	0	0	0	0	0	0	0
2016	139	0	0	0	0	0	0	0	0	0	0	0	0	0	0	0	0	0	0	0	0	0	0	0	0	0	0	0	0	0	0	0	0	0	0	0	0	0
2016	140	0	0	0	0	0	0	0	0	0	0	0	0	0	0	0	0	0	0	0	0	0	0	0	0	0	0	0	0	0	0	0	0	0	0	0	0	0
2016	141	0	0	0	0	0	0	0	0	0	0	0	0	0	0	0	0	0	0	0	0	0	0	0	0	0	0	0	0	0	0	0	0	0	0	0	0	0
2016	142	0	0	0	0	0	0	0	0	0	0	0	0	0	0	0	0	0	0	0	0	0	0	0	0	0	0	0	0	0	0	0	0	0	0	0	0	0
2016	143	0	0	0	0	0	0	0	0	0	0	0	0	0	0	0	0	0	0	0	0	0	0	0	0	0	0	0	0	0	0	0	0	0	0	0	0	0
2016	144	0	0	0	0	0	0	0	0	0	0	0	0	0	0	0	0	0	0	0	0	0	0	0	0	0	0	0	0	0	0	0	0	0	0	0	0	0
2016	145	0	0	0	0	0	0	0	0	0	0	0	0	0	0	0	0	0	0	0	0	0	0	0	0	0	0	0	0	0	0	0	0	0	0	0	0	0
2016	146	0	0	0	0	0	0	0	0	0	0	0	0	0	0	0	0	0	0	0	0	0	0	0	0	0	0	0	0	0	0	0	0	0	0	0	0	0
2016	147	0	0	0	0	0	0	0	0	0	0	0	0	0	0	0	0	0	0	0	0	0	0	0	0	0	0	0	0	0	0	0	0	0	0	0	0	0
2016	148	0	0	0	0	0	0	0	0	0	0	0	0	0	0	0	0	0	0	0	0	0	0	0	0	0	0	0	0	0	0	0	0	0	0	0	0	0
2016	149	0	0	0	0	0	0	0	0	0	0	0	0	0	0	0	0	0	0	0	0	0	0	0	0	0	0	0	0	0	0	0	0	0	0	0	0	0
2016	150	0	0	0	0	0	0	0	0	0	0	0	0	0	0	0	0	0	0	0	0	0	0	0	0	0	0	0	0	0	0	0	0	0	0	0	0	0
2016	151	0	0	0	0	0	0	0	0	0	0	0	0	0	0	0	0	0	0	0	0	0	0	0	0	0	0	0	0	0	0	0	0	0	0	0	0	0
2016	152	0	0	0	0	0	0	0	0	0	0	0	0	0	0	0	0	0	0	0	0	0	0	0	0	0	0	0	0	0	0	0	0	0	0	0	0	0
2016	153	0	0	0	0	0	0	0	0	0	0	0	0	0	0	0	0	0	0	0	0	0	0	0	0	0	0	0	0	0	0	0	0	0	0	0	0	0
2016	154	1	1	1	1	1	1	1	1	1	1	1	1	0	0	0	0	0	0	0	0	0	0	0	0	0	0	0	0	0	0	0	0	0	0	0	0	0
2016	155	0	0	0	0	0	0	0	0	0	0	0	0	0	0	0	0	0	0	0	0	0	0	0	0	0	0	0	0	0	0	0	0	0	0	0	0	0
2016	156	0	0	0	0	0	0	0	0	0	0	0	0	0	0	0	0	0	0	0	0	0	0	0	0	0	0	0	0	0	0	0	0	0	0	0	0	0
2016	157	0	0	0	0	0	0	0	0	0	0	0	0	0	0	0	0	0	0	0	0	0	0	0	0	0	0	0	0	0	0	0	0	0	0	0	0	0
2016	158	0	0	0	0	0	0	0	0	0	0	0	0	0	0	0	0	0	0	0	0	0	0	0	0	0	0	0	0	0	0	0	0	0	0	0	0	0
2016	159	0	0	0	0	0	0	0	0	0	0	0	0	0	0	0	0	0	0	0	0	0	0	0	0	0	0	0	0	0	0	0	0	0	0	0	0	0
2016	160	0	0	0	0	0	0	0	0	0	0	0	0	0	0	0	0	0	0	0	0	0	0	0	0	0	0	0	0	0	0	0	0	0	0	0	0	0
2016	161	0	0	0	0	0	0	0	0	0	0	0	0	0	0	0	0	0	0	0	0	0	0	0	0	0	0	0	0	0	0	0	0	0	0	0	0	0
2016	162	0	0	0	0	0	0	0	0	0	0	0	0	0	0	0	0	0	0	0	0	0	0	0	0	0	0	0	0	0	0	0	0	0	0	0	0	0
2016	163	0	0	0	0	0	0	0	0	0	0	0	0	0	0	0	0	0	0	0	0	0	0	0	0	0	0	0	0	0	0	0	0	0	0	0	0	0
2016	164	0	0	0	0	0	0	0	0	0	0	0	0	0	0	0	0	0	0	0	0	0	0	0	0	0	0	0	0	0	0	0	0	0	0	0	0	0
2016	165	0	0	0	0	0	0	0	0	0	0	0	0	0	0	0	0	0	0	0	0	0	0	0	0	0	0	0	0	0	0	0	0	0	0	0	0	0
2016	166	0	0	0	0	0	0	0	0	0	0	0	0	0	0	0	0	0	0	0	0	0	0	0	0	0	0	0	0	0	0	0	0	0	0	0	0	0
2016	167	0	0	0	0	0	0	0	0	0	0	0	0	0	0	0	0	0	0	0	0	0	0	0	0	0	0	0	0	0	0	0	0	0	0	0	0	0
2016	168	0	0	0	0	0	0	0	0	0	0	0	0	0	0	0	0	0	0	0	0	0	0	0	0	0	0	0	0	0	0	0	0	0	0	0	0	0
2016	169	0	0	0	0	0	0	0	0	0	0	0	0	0	0	0	0	0	0	0	0	0	0	0	0	0	0	0	0	0	0	0	0	0	0	0	0	0
2016	170	0	0	0	0	0	0	0	0	0	0	0	0	0	0	0	0	0	0	0	0	0	0	0	0	0	0	0	0	0	0	0	0	0	0	0	0	0
2016	171	0	0	0	0	0	0	0	0	0	0	0	0	0	0	0	0	0	0	0	0	0	0	0	0	0	0	0	0	0	0	0	0	0	0	0	0	0
2016	172	0	0	0	0	0	0	0	0	0	0	0	0	0	0	0	0	0	0	0	0	0	0	0	0	0	0	0	0	0	0	0	0	0	0	0	0	0
2016	173	0	0	0	0	0	0	0	0	0	0	0	0	0	0	0	0	0	0	0	0	0	0	0	0	0	0	0	0	0	0	0	0	0	0	0	0	0
2016	174	0	0	0	0	0	0	0	0	0	0	0	0	0	0	0	0	0	0	0	0	0	0	0	0	0	0	0	0	0	0	0	0	0	0	0	0	0
2016	175	0	0	0	0	0	0	0	0	0	0	0	0	0	0	0	0	0	0	0	0	0	0	0	0	0	0	0	0	0	0	0	0	0	0	0	0	0
2016	176	0	0	0	0	0	0	0	0	0	0	0	0	0	0	0	0	0	0	0	0	0	0	0	0	0	0	0	0	0	0	0	0	0	0	0	0	0
2016	177	0	0	0	0	0	0	0	0	0	0	0	0	0	0	0	0	0	0	0	0	0	0	0	0	0	0	0	0	0	0	0	0	0	0	0	0	0
2016	178	0	0	0	0	0	0	0	0	0	0	0	0	0	0	0	0	0	0	0	0	0	0	0	0	0	0	0	0	0	0	0	0	0	0	0	0	0
2016	179	0	0	0	0	0	0	0	0	0	0	0	0	0	0	0	0	0	0	0	0	0	0	0	0	0	0	0	0	0	0	0	0	0	0	0	0	0
2016	180	0	0	0	0	0	0	0	0	0	0	0	0	0	0	0	0	0	0	0	0	0	0	0	0	0	0	0	0	0	0	0	0	0	0	0	0	0
2016	181	0	0	0	0	0	0	0	0	0	0	0	0	0	0	0	0	0	0	0	0	0	0	0	0	0	0	0	0	0	0	0	0	0	0	0	0	0
2016	182	0	0	0	0	0	0	0	0	0	0	0	0	0	0	0	0	0	0	0	0	0	0	0	0	0	0	0	0	0	0	0	0	0	0	0	0	0
2016	183	0	0	0	0	0	0	0	0	0	0	0	0	0	0	0	0	0	0	0	0	0	0	0	0	0	0	0	0	0	0	0	0	0	0	0	0	0
2016	184	0	0	0	0	0	0	0	0	0	0	0	0	0	0	0	0	0	0	0	0	0	0	0	0	0	0	0	0	0	0	0	0	0	0	0	0	0
2016	185	-	-	-	-	-	-	-	-	-	-	-	-	-	-	-	-	-	-	-	-	-	-	-	-	-	-	-	-	-	-	-	-	-	-	-	-	-
2016	186	-	-	-	-	-	-	-	-	-	-	-	-	-	-	-	-	-	-	-	-	-	-	-	-	-	-	-	-	-	-	-	-	-	-	-	-	-
2016	187	-	-	-	-	-	-	-	-	-	-	-	-	-	-	-	-	-	-	-	-	-	-	-	-	-	-	0	0	0	0	0	0	0	0	0	0	0
2016	188	0	0	0	0	0	0	0	0	0	0	0	0	0	0	0	0	0	0	0	0	0	0	0	0	0	0	0	0	0	0	0	0	0	0	0	0	0
2016	189	0	0	1	1	1	1	1	0	0	0	0	0	0	0	0	0	0	0	0	0	0	0	0	0	0	0	0	0	0	0	0	0	0	0	0	0	0
2016	190	0	0	0	0	0	0	0	0	0	0	0	0	0	0	0	0	0	0	0	0	0	0	0	0	0	0	0	0	0	0	0	0	0	0	0	0	0
2016	191	0	0	0	0	0	0	0	0	0	0	0	0	0	0	0	0	0	0	0	0	0	0	0	0	0	0	0	0	0	0	0	0	0	0	0	0	0
2016	192	0	0	0	0	0	0	0	0	0	0	0	0	0	0	0	0	0	0	0	0	0	0	0	0	0	0	0	0	0	0	0	0	0	0	0	0	0
2016	193	0	0	0	0	0	0	0	0	0	0	0	0	0	0	0	0	0	0	0	0	0	0	0	0	0	0	0	0	0	0	0	0	0	0	0	0	0
2016	194	0	0	0	0	0	0	0	0	0	0	0	0	0	0	0	0	0	0	0	0	0	0	0	0	0	0	0	0	0	0	0	0	0	0	0	0	0
2016	195	0	0	0	0	0	0	0	0	0	0	0	0	0	0	0	0	0	0	0	0	0	0	0	0	0	0	0	0	0	0	0	0	0	0	0	0	0
2016	196	0	0	0	0	0	0	0	0	0	0	0	0	0	0	0	0	0	0	0	0	0	0	0	0	0	0	0	0	0	0	0	0	0	0	0	0	0
2016	197	0	0	0	0	0	0	0	0	0	0	0	0	0	0	0	0	0	0	0	0	0	0	0	0	0	0	0	0	0	0	0	0	0	0	0	0	0
2016	198	0	0	0	0	0	0	0	0	0	0	0	0	0	0	0	0	0	0	0	0	0	0	0	0	0	0	0	0	0	0	0	0	0	0	0	0	0
2016	199	0	0	0	0	0	0	0	0	0	0	0	0	0	0	0	0	0	0	0	0	0	0	0	0	0	0	0	0	0	0	0	0	0	0	0	0	0
2016	200	0	0	0	0	0	0	0	0	0	0	0	0	0	0	0	0	0	0	0	0	0	0	0	0	0	0	0	0	0	0	0	0	0	0	0	0	0
2016	201	0	0	0	0	0	0	0	0	0	0	0	0	0	0	0	0	0	0	0	0	0	0	0	0	0	0	0	0	0	0	0	0	0	0	0	0	0
2016	202	0	0	0	0	0	0	0	0	0	0	0	0	0	0	0	0	0	0	0	0	0	0	0	0	0	0	0	0	0	0	0	0	0	0	0	0	0
2016	203	0	0	0	0	0	0	0	0	0	0	0	0	0	0	0	0	0	0	0	0	0	0	0	0	0	0	0	0	0	0	0	0	0	0	0	0	0
2016	204	0	0	0	0	0	0	0	0	0	0	0	0	0	0	0	0	0	0	0	0	0	0	0	0	0	0	0	0	0	0	0	0	0	0	0	0	0
2016	205	0	0	0	0	0	0	0	0	0	0	0	0	0	0	0	0	0	0	0	0	0	0	0	0	0	0	0	0	0	0	0	0	0	0	0	0	0
2016	206	0	0	0	0	0	0	0	0	0	0	0	0	0	0	0	0	0	0	0	0	0	0	0	0	0	0	0	0	0	0	0	0	0	0	0	0	0
2016	207	0	0	0	0	0	0	0	-	-	0	0	0	0	0	0	0	0	0	0	0	0	0	0	0	0	0	0	0	0	0	0	0	0	0	0	0	0
2016	208	0	0	0	0	0	0	0	0	0	0	0	0	0	0	0	0	0	0	0	0	0	0	0	0	0	0	0	0	0	0	0	0	0	0	0	0	0
2016	209	0	0	0	0	0	0	0	0	0	0	0	0	0	0	0	0	0	0	0	0	0	0	0	0	0	0	0	0	0	0	0	0	0	0	0	0	0
2016	210	0	0	0	0	0	0	0	0	0	0	0	0	0	0	0	0	0	0	0	0	0	0	0	0	0	0	0	0	0	0	0	0	0	0	0	0	0
2016	211	0	0	0	0	0	0	0	0	0	0	0	0	0	0	0	0	0	0	0	0	0	0	0	0	0	0	0	0	0	0	0	0	0	0	0	0	0
2016	212	1	0	0	0	0	0	0	0	0	0	0	0	0	0	0	0	0	0	0	0	0	0	0	0	0	0	0	0	0	0	0	0	0	0	0	0	0
2016	213	0	0	0	0	0	0	0	0	0	0	0	0	0	0	0	0	0	0	0	0	0	0	0	0	0	0	0	0	0	0	0	0	0	0	0	0	0
2016	214	0	0	0	0	0	0	0	0	0	0	0	0	0	0	0	0	0	0	0	0	0	0	0	0	0	0	0	0	0	0	0	0	0	0	0	0	0
2016	215	0	0	0	0	0	0	0	0	0	0	0	0	0	0	0	0	0	0	0	0	0	0	0	0	0	0	0	0	0	0	0	0	0	0	0	0	0
2016	216	0	0	0	0	0	0	0	0	0	0	0	0	0	0	0	0	0	0	0	0	0	0	0	0	0	0	0	0	0	0	0	0	0	0	0	0	0
2016	217	0	0	0	0	0	0	0	0	0	0	0	0	0	0	0	0	0	0	0	0	0	0	0	0	0	0	0	0	0	0	0	0	0	0	0	0	0
2016	218	0	0	0	0	0	0	0	0	0	0	0	0	0	0	0	0	0	0	0	0	0	0	0	0	0	0	0	0	0	0	0	0	0	0	0	0	0
2016	219	0	0	0	0	0	0	0	0	0	0	0	0	0	0	0	0	0	0	0	0	0	0	0	0	0	0	0	0	0	0	0	0	0	0	0	0	0
2016	220	0	0	0	0	0	0	0	0	0	0	0	0	0	0	0	0	0	0	0	0	0	0	0	0	0	0	0	0	0	0	0	0	0	0	0	0	0
2016	221	0	0	0	0	0	0	0	0	0	0	0	0	0	0	0	0	0	0	0	0	0	0	0	0	0	0	0	0	0	0	0	0	0	0	0	0	0
2016	222	0	0	0	0	0	0	0	0	0	0	0	0	0	0	0	0	0	0	0	0	0	0	0	0	0	0	0	0	0	0	0	0	0	0	0	0	0
2016	223	0	0	0	0	0	0	0	0	0	0	0	0	0	0	0	0	0	0	0	0	0	0	0	0	0	0	0	0	0	0	0	0	0	0	0	0	0
2016	224	0	0	0	0	0	0	0	0	0	0	0	0	0	0	0	0	0	0	0	0	0	0	0	0	0	0	0	0	0	0	0	0	0	0	0	0	0
2016	225	0	0	0	0	0	0	0	0	0	0	0	0	0	0	0	0	0	0	0	0	0	0	0	0	0	0	0	0	0	0	0	0	0	0	0	0	0
2016	226	0	0	0	0	0	0	0	0	0	0	0	0	0	0	0	0	0	0	0	0	0	0	0	0	0	0	0	0	0	0	0	0	0	0	0	0	0
2016	227	0	0	0	0	0	0	0	0	0	0	0	0	0	0	0	0	0	0	0	0	0	0	0	0	0	0	0	0	0	0	0	0	0	0	0	0	0
2016	228	0	0	0	0	0	0	0	0	0	0	0	0	0	0	0	0	0	0	0	0	0	0	0	0	0	0	0	0	0	0	0	0	0	0	0	0	0
2016	229	0	0	0	0	0	0	0	0	0	0	0	0	0	0	0	0	0	0	0	0	0	0	0	0	0	0	0	0	0	0	0	0	0	0	0	0	0
2016	230	1	1	0	1	0	1	1	0	0	0	0	0	0	0	0	0	0	0	0	0	0	0	0	0	0	0	0	0	0	0	0	0	0	0	0	0	0
2016	231	0	0	0	0	0	0	0	0	0	0	0	0	0	0	0	0	0	0	0	0	0	0	0	0	0	0	0	0	0	0	0	0	0	0	0	0	0
2016	232	0	0	0	0	0	0	0	0	0	0	0	0	0	0	0	0	0	0	0	0	0	0	0	0	0	0	0	0	0	0	0	0	0	0	0	0	0
2016	233	0	0	0	0	0	0	0	0	0	0	0	0	0	0	0	0	0	0	0	0	0	0	0	0	0	0	0	0	0	0	0	0	0	0	0	0	0
2016	234	0	0	0	0	0	0	0	0	0	0	0	0	0	0	0	0	0	0	0	0	0	0	0	0	0	0	0	0	0	0	0	0	0	0	0	0	0
2016	235	0	0	0	0	0	0	0	0	0	0	0	0	0	0	0	0	0	0	0	0	0	0	0	0	0	0	0	0	0	0	0	0	0	0	0	0	0
2016	236	0	0	0	0	0	0	0	0	0	0	0	0	0	0	0	0	0	0	0	0	0	0	0	0	0	0	0	0	0	0	0	0	0	0	0	0	0
2016	237	0	0	0	0	0	0	0	0	0	0	0	0	0	0	0	0	0	0	0	0	0	0	0	0	0	0	0	0	0	0	0	0	0	0	0	0	0
2016	238	0	0	0	0	0	0	0	0	0	0	0	0	0	0	0	0	0	0	0	0	0	0	0	0	0	0	0	0	0	0	0	0	0	0	0	0	0
2016	239	0	0	0	0	0	0	0	0	0	0	0	0	0	0	0	0	0	0	0	0	0	0	0	0	0	0	0	0	0	0	0	0	0	0	0	0	0
2016	240	0	0	0	0	0	0	0	0	0	0	0	0	0	0	0	0	0	0	0	0	0	0	0	0	0	0	0	0	0	0	0	0	0	0	0	0	0
2016	241	0	0	0	0	0	0	0	0	0	0	0	0	0	0	0	0	0	0	0	0	0	0	0	0	0	0	0	0	0	0	0	0	0	0	0	0	0
2016	242	0	0	0	0	0	0	0	0	0	0	0	0	0	0	0	0	0	0	0	0	0	0	0	0	0	0	0	0	0	0	0	0	0	0	0	0	0
2016	243	0	0	0	0	0	0	0	0	0	0	0	0	0	0	0	0	0	0	0	0	0	0	0	0	0	0	0	0	0	0	0	0	0	0	0	0	0
2016	244	0	-	0	0	0	0	0	0	0	0	0	0	0	0	0	0	0	1	1	1	1	0	0	0	0	0	0	0	0	0	0	0	0	0	0	0	0
2016	245	0	0	0	0	0	0	0	0	0	0	0	0	0	0	0	0	0	0	0	0	0	0	0	0	0	0	0	0	0	0	0	0	0	0	0	0	0
2016	246	0	0	0	0	0	0	0	0	0	0	0	0	0	0	0	0	0	0	0	0	0	0	0	0	0	0	0	0	0	0	0	0	0	0	0	0	0
2016	247	0	0	0	0	0	0	0	0	0	0	0	0	0	0	0	0	0	0	0	0	0	0	0	0	0	0	0	0	0	0	0	0	0	0	0	0	0
2016	248	0	0	0	0	0	0	0	0	0	0	0	0	0	0	0	0	0	0	0	0	0	0	0	0	0	0	0	0	0	0	0	0	0	0	0	0	0
2016	249	0	0	0	0	0	0	0	0	0	0	0	0	0	0	0	0	0	0	0	0	0	0	0	0	0	0	0	0	0	0	0	0	0	0	0	0	0
2016	250	0	0	0	0	0	0	0	0	0	0	0	0	0	0	0	0	0	0	0	0	0	0	0	0	0	0	0	0	0	0	0	0	0	0	0	0	0
2016	251	0	0	0	0	0	0	0	0	0	0	0	0	0	0	0	0	0	0	0	0	0	0	0	0	0	0	0	0	0	0	0	0	0	0	0	0	0
2016	252	0	0	0	0	0	0	0	0	0	0	0	0	0	0	0	0	0	0	0	0	0	0	0	0	0	0	0	0	0	0	0	0	0	0	0	0	0
2016	253	0	0	0	0	0	0	0	0	0	0	0	0	0	0	0	0	0	0	0	0	0	0	0	0	0	0	0	0	0	0	0	0	0	0	0	0	0
2016	254	0	0	0	0	0	0	0	0	0	0	0	0	0	0	0	0	0	0	0	0	0	0	0	0	0	0	0	0	0	0	0	0	0	0	0	0	0
2016	255	-	0	0	0	0	0	0	0	0	0	0	0	0	0	0	0	0	0	0	0	0	0	0	0	0	0	0	0	0	0	-	0	0	0	0	0	0
2016	256	0	0	0	0	0	0	0	0	0	0	0	0	0	0	0	0	0	0	0	0	0	0	0	0	0	0	0	0	0	0	0	0	0	0	0	0	-
2016	257	0	0	0	0	0	0	0	0	0	0	0	0	0	0	0	0	0	0	0	0	0	0	0	0	0	0	0	0	0	0	0	0	0	0	0	0	0
2016	258	0	0	0	0	0	0	0	0	0	0	0	0	0	0	0	0	0	0	0	0	0	0	0	0	0	0	0	0	0	0	0	0	0	0	0	0	0
2016	259	0	0	0	0	0	0	0	0	0	0	0	0	0	0	0	0	0	0	0	0	0	0	0	0	0	0	0	0	0	0	0	0	0	0	0	0	0
2016	260	0	0	0	0	0	0	0	0	0	0	0	0	0	0	0	0	0	0	0	0	0	0	0	0	0	0	0	0	0	0	0	0	0	0	0	0	0
2016	261	0	0	0	0	0	0	0	0	0	0	0	0	0	0	0	0	0	0	0	0	0	0	0	0	0	0	0	0	0	0	0	0	0	0	0	0	0
2016	262	0	0	0	0	0	0	0	0	0	0	0	0	0	0	0	0	0	0	0	0	0	0	0	0	0	0	0	0	0	0	0	0	0	0	0	0	0
2016	263	0	0	0	0	0	0	0	0	0	0	0	0	0	0	0	0	0	0	0	0	0	0	0	0	0	0	0	0	0	0	0	0	0	0	0	0	0
2016	264	0	0	0	0	0	0	0	0	0	0	0	0	0	0	0	0	0	0	0	0	0	0	0	0	0	0	0	0	0	0	0	0	0	0	0	0	0
2016	265	0	0	0	0	0	0	0	0	0	0	0	0	0	0	0	0	0	0	0	0	0	0	0	0	0	0	0	0	0	0	0	0	0	0	0	0	0
2016	266	0	0	0	0	0	0	0	0	0	0	0	0	0	0	0	0	0	0	0	0	0	0	0	0	0	0	0	0	0	0	0	0	0	0	0	0	0
2016	267	0	0	0	0	0	0	0	0	0	0	0	0	0	0	0	0	0	0	0	0	0	0	0	0	0	0	0	0	0	0	0	0	0	0	0	0	0
2016	268	0	0	0	0	0	0	0	0	0	0	0	0	0	0	0	0	0	0	0	0	0	0	0	0	0	0	0	0	0	0	0	0	0	0	0	0	0
2016	269	0	0	0	0	0	0	0	0	0	0	0	0	0	0	0	0	0	0	0	0	0	0	0	0	0	0	0	0	0	0	0	0	0	0	0	0	0
2016	270	0	0	0	0	0	0	0	0	0	0	0	0	0	0	0	0	0	0	0	0	0	0	0	0	0	0	0	0	0	0	0	0	0	0	0	0	0
2016	271	1	1	1	1	0	0	0	0	0	0	0	0	0	0	0	0	0	0	0	0	0	0	0	0	0	0	0	0	0	0	0	0	0	0	0	0	0
2016	272	0	0	0	0	0	0	0	0	0	0	0	0	0	0	0	0	0	0	0	0	0	0	0	0	0	0	0	0	0	0	0	0	0	0	0	0	0
2016	273	0	0	0	0	0	0	0	0	0	0	0	0	0	0	0	0	0	0	0	0	0	0	0	0	0	0	0	0	0	0	0	0	0	0	0	0	0
2016	274	0	0	0	0	0	0	0	0	0	0	0	0	0	0	0	0	0	0	0	0	0	0	0	0	0	0	0	0	0	0	0	0	0	0	0	0	0
2016	275	0	0	0	0	0	0	0	0	0	0	0	0	0	0	0	0	0	0	0	0	0	0	0	0	0	0	0	0	0	0	0	0	0	0	0	0	0
2016	276	0	0	0	0	0	0	0	0	0	0	0	0	0	0	0	0	0	0	0	0	0	0	0	0	0	0	0	0	0	0	0	0	0	0	0	0	0
2016	277	0	0	0	0	0	0	0	0	0	0	0	0	0	0	0	0	0	0	0	0	0	0	0	0	0	0	0	0	0	0	0	0	0	0	0	0	0
2016	278	0	0	0	0	0	0	0	0	0	0	0	0	0	0	0	0	0	0	0	0	0	0	0	0	0	0	0	0	0	0	0	0	0	0	0	0	0
2016	279	0	0	0	0	0	0	0	0	0	0	0	0	0	0	0	0	0	0	0	0	0	0	0	0	0	0	0	0	0	0	0	0	0	0	0	0	0
2016	280	0	0	0	0	0	0	0	0	0	0	0	0	0	0	0	0	0	0	0	0	0	0	0	0	0	0	0	0	0	0	0	0	0	0	0	0	0
2016	281	0	0	0	0	0	0	0	0	0	0	0	0	0	0	0	0	0	0	0	0	0	0	0	0	0	0	0	0	0	0	0	0	0	0	0	0	0
2016	282	0	0	0	0	0	0	0	0	0	0	0	0	0	0	0	0	0	0	0	0	0	0	0	0	0	0	0	0	0	0	0	0	0	0	0	0	0
2016	283	0	0	0	0	0	0	0	0	0	0	0	0	0	0	0	0	0	0	0	0	0	0	0	0	0	0	0	0	0	0	0	0	0	0	0	0	0
2016	284	0	0	0	0	0	0	0	0	0	0	0	0	0	0	0	0	0	0	0	0	0	0	0	0	0	0	0	0	0	0	0	0	0	0	0	0	0
2016	285	0	0	0	0	0	0	0	0	0	0	0	0	0	0	0	0	0	0	0	0	0	0	0	0	0	0	0	0	0	0	0	0	0	0	0	0	0
2016	286	0	0	0	0	0	0	0	0	0	0	0	0	0	0	0	0	0	0	0	0	0	0	0	0	0	0	0	0	0	0	0	0	0	0	0	0	0
2016	287	0	0	0	0	0	0	0	0	0	0	0	0	0	0	0	0	0	0	0	0	0	0	0	0	0	0	0	0	0	0	0	0	0	0	0	0	0
2016	288	0	0	0	0	0	0	0	0	0	0	0	0	0	0	0	0	0	0	0	0	0	0	0	0	0	0	0	0	0	0	0	0	0	0	0	0	0
2016	289	1	1	1	1	1	1	1	1	1	1	1	1	1	1	1	1	1	1	1	1	1	1	1	0	0	0	0	0	0	0	0	0	0	0	0	0	0
2016	290	0	0	0	0	0	0	0	0	0	0	0	0	0	0	0	0	0	0	0	0	0	0	0	0	0	0	0	0	0	0	0	0	0	0	0	0	0
2016	291	0	0	0	0	0	0	0	0	0	0	0	0	0	0	0	0	0	0	0	0	0	0	0	0	0	0	0	0	0	0	0	0	0	0	0	0	0
2016	292	1	1	0	0	0	0	0	0	0	0	0	0	0	0	0	0	0	0	0	0	0	0	0	0	0	0	0	0	0	0	0	0	0	0	0	0	0
2016	293	0	0	0	0	0	0	0	0	0	0	0	0	0	0	0	0	0	0	0	0	0	0	0	0	0	0	0	0	0	0	0	0	0	0	0	0	0
2016	294	1	1	1	1	1	1	1	1	1	1	1	1	1	1	1	1	1	1	1	1	1	1	1	1	1	1	1	1	1	1	1	1	1	1	1	1	1
2016	295	0	0	0	0	0	0	0	0	0	0	0	0	0	0	0	0	0	0	0	0	0	0	0	0	0	0	0	0	0	0	0	0	0	0	0	0	0
2016	296	0	0	0	0	0	0	0	0	0	0	0	0	0	0	0	0	0	0	0	0	0	0	0	0	0	0	0	0	0	0	0	0	0	0	0	0	0
2016	297	0	0	0	0	0	0	0	0	0	0	0	0	0	0	0	0	0	0	0	0	0	0	0	0	0	0	0	0	0	0	0	0	0	0	0	0	0
2016	298	0	0	0	0	0	0	0	0	0	0	0	0	0	0	0	0	0	0	0	0	0	0	0	0	0	0	0	0	0	0	0	0	0	0	0	0	0
2016	299	0	0	0	0	0	0	0	0	0	0	0	0	0	0	0	0	0	0	0	0	0	0	0	0	0	0	0	0	0	0	0	0	0	0	0	0	0
2016	300	1	1	1	1	1	1	1	1	1	1	1	1	1	1	1	1	1	1	1	1	0	0	0	0	0	0	0	0	0	0	0	0	0	0	0	0	0
2016	301	0	0	0	0	0	0	0	0	0	0	0	0	0	0	0	0	0	0	0	0	0	0	0	0	0	0	0	0	0	0	0	0	0	0	0	0	0
2016	302	0	0	0	0	0	0	0	0	0	0	0	0	0	0	0	0	0	0	0	0	0	0	0	0	0	0	0	0	0	0	0	0	0	0	0	0	0
2016	303	0	0	0	0	0	0	0	0	0	0	0	0	0	0	0	0	0	0	0	0	0	0	0	0	0	0	0	0	0	0	0	0	0	0	0	0	0
2016	304	0	0	0	0	0	0	0	0	0	0	0	0	0	0	0	0	0	0	0	0	0	0	0	0	0	0	0	0	0	0	0	0	0	0	0	0	0
2016	305	0	0	0	0	0	0	0	0	0	0	0	0	0	0	0	0	0	0	0	0	0	0	0	0	0	0	0	0	0	0	0	0	0	0	0	0	0
2016	306	0	0	0	0	0	0	0	0	0	0	0	0	0	0	0	0	0	0	0	0	0	0	0	0	0	0	0	0	0	0	0	0	0	0	0	0	0
2016	307	0	0	0	0	0	0	0	0	0	0	0	0	0	0	0	0	0	0	0	0	0	0	0	0	0	0	0	0	0	0	0	0	0	0	0	0	0
2016	308	1	1	0	0	1	1	1	1	1	1	1	1	1	1	1	1	1	1	1	1	1	1	1	1	0	0	0	0	1	1	1	1	1	1	1	1	1
2016	309	1	1	1	1	1	1	0	0	0	0	0	0	0	0	0	0	0	0	0	0	0	0	0	0	0	0	0	0	0	0	0	0	0	0	0	0	0
2016	310	0	0	1	1	0	0	1	1	1	1	1	1	1	1	1	1	1	0	0	0	0	0	1	1	1	1	1	1	1	1	1	1	1	1	1	1	1
2016	311	1	1	1	1	1	1	1	1	1	1	1	1	1	1	1	1	1	1	1	1	1	1	1	1	1	1	1	1	1	1	1	1	0	0	0	0	0
2016	312	0	0	0	0	0	0	0	0	0	0	0	0	0	0	0	0	0	1	1	1	1	1	1	1	1	1	1	1	1	1	1	1	1	1	1	1	1
2016	313	0	0	0	0	0	0	0	0	0	0	0	0	0	0	0	0	0	0	0	0	0	0	0	0	0	0	0	0	0	0	0	0	0	0	0	0	0
2016	314	0	0	0	0	0	0	0	0	0	0	0	1	1	1	1	1	1	1	1	1	1	1	1	1	1	1	1	1	1	1	1	1	1	1	1	1	1
2016	315	0	0	0	0	0	0	0	0	0	0	0	0	0	0	0	0	0	0	0	0	0	0	0	0	0	0	0	0	0	0	0	0	0	0	0	0	0
2016	316	0	0	0	0	0	0	0	0	0	0	0	0	0	0	0	0	0	0	0	0	0	0	0	0	0	0	0	0	0	0	0	0	0	0	0	0	0
2016	317	0	0	0	0	0	0	0	0	0	0	0	0	0	0	0	0	0	0	0	0	0	0	0	0	0	0	0	0	0	0	0	0	0	0	0	0	0
2016	318	1	1	1	1	1	1	1	1	1	1	1	1	1	1	1	1	1	1	1	1	1	1	1	1	1	1	1	1	1	1	1	1	1	1	1	0	0
2016	319	0	0	0	0	0	0	0	0	0	0	0	0	0	0	0	0	0	0	0	0	0	0	0	0	0	0	0	0	0	0	0	0	0	0	0	0	0
2016	320	0	0	0	0	0	0	0	0	0	0	0	0	0	0	0	0	0	0	0	0	0	0	0	0	0	0	0	0	0	0	0	0	0	0	0	-	-
2016	321	-	-	-	-	-	-	-	-	-	-	-	-	-	-	-	-	-	-	-	-	-	-	-	-	-	-	-	-	-	-	-	-	-	-	-	-	-
2016	322	-	-	-	0	0	0	0	0	0	0	0	0	0	0	0	0	0	0	0	0	0	0	0	0	0	0	0	0	0	0	0	0	0	0	0	0	0
2016	323	1	1	1	0	0	1	1	1	1	1	1	1	1	1	1	1	1	1	1	1	1	0	0	0	0	0	0	0	0	0	0	0	0	0	0	0	0
2016	324	0	0	0	0	0	0	0	0	0	0	0	0	0	0	0	0	0	0	0	0	0	0	0	0	0	0	0	0	0	0	0	0	0	0	0	0	0
2016	325	0	0	0	0	0	0	0	0	0	0	0	0	0	0	0	0	0	0	0	0	0	0	0	0	0	0	0	0	0	0	0	0	0	0	0	0	0
2016	326	0	0	0	0	0	-	-	-	0	0	0	0	0	0	0	0	0	0	0	0	0	0	0	0	0	0	0	0	0	0	0	0	0	0	0	0	0
2016	327	0	0	0	1	1	1	1	1	1	1	1	1	1	1	0	0	0	0	0	0	0	0	0	0	0	0	0	0	0	0	0	0	0	0	0	0	0
2016	328	0	0	0	0	0	0	0	0	0	0	0	0	0	0	0	0	0	0	0	0	0	0	0	0	0	0	0	0	0	0	0	0	0	0	0	0	0
2016	329	0	0	0	0	0	0	0	0	0	0	0	0	0	0	0	0	0	0	0	0	0	0	0	0	0	0	0	0	0	0	0	0	0	0	0	0	0
2016	330	0	0	0	0	1	1	1	1	1	1	1	1	-	-	-	-	-	-	-	-	-	-	-	-	-	-	-	-	-	-	-	-	-	-	-	-	-
2016	331	-	-	-	-	-	-	-	-	-	-	-	-	-	-	-	-	-	-	-	-	-	-	-	-	-	-	-	-	-	-	-	-	-	-	-	-	-
2016	332	-	-	-	-	-	-	-	-	-	-	-	-	-	-	-	-	-	-	-	-	-	-	-	-	-	-	-	-	-	-	-	-	-	-	-	-	-
2016	333	-	-	-	-	-	-	-	-	-	-	-	-	-	0	0	0	0	0	0	0	0	0	0	0	0	0	0	0	0	0	0	0	0	0	0	0	0
2016	334	0	0	0	0	0	0	0	0	0	0	0	0	1	1	1	1	1	1	1	1	1	1	1	1	1	1	1	1	1	1	1	1	1	1	1	1	1
2016	335	0	0	0	0	0	0	0	0	0	0	0	0	0	0	0	0	0	0	0	0	0	0	0	0	0	0	0	0	0	0	0	0	0	0	0	0	0
2016	336	0	0	0	0	0	0	0	0	0	0	0	0	0	0	0	0	0	0	0	0	0	0	0	0	0	0	0	0	0	0	0	0	0	0	0	0	0
2016	337	1	1	1	1	1	1	1	1	1	1	1	1	1	1	1	1	1	1	1	1	1	1	1	1	1	1	1	0	0	0	0	0	0	0	0	0	0
2016	338	1	1	1	1	1	1	1	1	1	1	1	1	1	1	1	1	1	1	1	1	1	1	1	1	1	1	1	1	1	1	0	0	0	0	0	0	0
2016	339	0	0	0	0	0	0	0	0	0	0	0	0	0	0	0	0	0	0	0	0	0	0	0	0	0	0	0	0	0	0	0	0	0	0	0	0	0
2016	340	0	0	0	0	0	0	0	0	0	0	0	0	0	0	0	0	0	0	0	0	0	0	0	0	0	0	0	0	0	0	0	0	0	0	0	0	0
2016	341	0	0	0	0	0	0	0	0	0	0	0	0	0	0	0	0	0	0	0	0	0	0	1	1	1	1	1	1	1	1	1	1	1	1	1	1	1
2016	342	0	0	0	0	0	0	0	0	0	0	0	0	0	0	0	0	0	0	0	0	0	0	0	0	0	0	0	0	0	0	0	0	0	0	0	0	0
2016	343	1	1	1	1	1	1	1	1	1	1	1	1	1	1	1	1	1	0	0	0	0	0	0	0	0	0	0	0	0	0	0	0	0	0	0	0	0
2016	344	0	0	0	0	0	0	0	0	0	0	0	0	0	0	0	0	0	0	0	0	0	0	0	0	0	0	0	0	0	0	0	0	0	0	0	0	0
2016	345	1	1	1	1	1	1	0	0	0	0	0	0	0	0	0	0	0	0	0	0	0	0	0	0	0	0	0	0	0	0	0	0	0	0	0	0	0
2016	346	0	0	0	0	0	0	1	1	0	1	1	0	0	0	0	0	0	0	0	0	0	0	0	0	0	0	0	0	1	1	1	1	1	1	1	1	1
2016	347	0	0	0	0	0	0	0	0	0	0	0	0	0	0	0	0	0	0	0	0	0	0	0	0	0	0	0	0	0	0	0	0	0	0	0	0	0
2016	348	0	0	0	0	0	0	0	0	0	0	0	0	0	0	0	0	0	0	0	0	0	0	0	0	0	0	0	0	0	0	0	0	0	0	0	0	0
2016	349	0	0	0	0	0	0	0	0	0	0	0	0	0	0	0	0	0	0	0	0	0	0	0	0	0	0	0	0	0	0	0	0	0	0	0	0	0
2016	350	1	1	1	0	0	0	0	0	0	0	0	0	0	0	0	0	0	0	0	0	0	0	0	0	0	0	0	0	0	0	0	0	0	0	0	0	0
2016	351	0	0	0	0	0	0	0	0	0	0	0	0	0	0	0	0	0	0	0	0	0	0	0	0	0	0	0	0	0	0	0	0	0	0	0	1	1
2016	352	1	1	1	1	1	1	1	1	1	1	1	1	1	1	1	1	1	1	1	1	1	1	1	1	1	1	1	1	1	1	1	1	1	1	1	1	1
2016	353	1	1	1	1	1	1	1	1	1	1	1	1	1	1	1	1	1	1	1	1	1	1	0	0	0	0	0	0	0	0	0	1	1	1	1	1	1
2016	354	0	0	0	0	0	0	0	0	0	0	0	0	0	0	0	0	0	0	0	0	0	0	0	0	1	1	1	1	1	1	0	0	0	0	0	0	0
2016	355	0	0	0	0	0	0	0	0	0	0	0	0	0	0	0	0	0	0	0	0	0	0	0	0	0	0	0	0	0	0	0	0	0	0	0	0	0
2016	356	1	1	1	1	1	1	1	1	1	1	1	1	1	0	0	0	0	0	0	0	0	0	0	0	0	0	0	0	0	0	0	0	0	0	0	0	0
2016	357	0	0	0	0	0	0	0	0	0	0	0	0	0	0	0	0	0	0	0	0	0	0	0	0	0	0	0	0	0	0	0	0	0	0	0	0	0
2016	358	1	0	0	0	0	0	1	1	0	0	0	0	0	0	0	0	0	0	0	0	0	0	0	0	0	0	0	0	0	0	0	0	0	0	0	0	0
2016	359	1	1	1	1	1	1	1	1	1	1	1	1	0	0	0	0	0	0	0	0	0	0	0	0	0	0	0	0	0	0	0	0	1	1	0	0	0
2016	360	0	0	0	0	0	0	0	0	0	0	0	0	0	0	0	0	0	0	0	0	0	0	0	0	0	0	1	1	1	1	1	0	0	0	0	0	0
2016	361	0	0	0	0	0	0	0	0	0	0	0	0	0	0	0	0	0	0	0	0	0	0	0	0	0	0	0	0	0	0	0	0	0	0	0	0	0
2016	362	0	0	0	0	0	0	0	0	0	0	0	0	0	0	0	0	0	0	0	0	0	0	0	0	0	0	0	0	0	0	0	0	0	0	0	0	0
2016	363	1	1	1	1	1	1	1	1	1	1	1	1	1	1	1	1	1	1	1	1	1	1	1	1	1	1	1	1	1	1	1	1	1	1	1	1	1
2016	364	0	0	0	0	0	0	0	0	0	0	0	0	0	0	0	0	0	0	0	0	0	0	0	0	0	0	0	0	1	1	0	0	0	0	0	0	0
2016	365	1	1	1	1	1	1	1	1	1	1	1	1	1	1	1	1	1	1	1	1	1	1	1	1	1	1	0	0	0	0	0	0	0	0	0	0	0
2016	366	1	1	1	1	0	0	1	1	1	1	1	1	1	1	1	1	1	1	1	1	1	1	1	1	1	1	1	1	1	1	1	1	1	1	1	1	1
YEAR	DOY	900	910	920	930	940	950	1000	1010	1020	1030	1040	1050	1100	1110	1120	1130	1140	1150	1200	1210	1220	1230	1240	1250	1300	1310	1320	1330	1340	1350	1400	1410	1420	1430	1440	1450	1500
2017	1	1	1	1	1	1	1	1	1	1	1	1	1	1	1	1	1	1	1	1	1	1	1	1	1	1	1	1	1	1	1	1	1	1	1	1	1	1
2017	2	0	0	0	0	0	0	0	0	0	0	0	0	0	0	0	0	0	0	0	0	0	0	0	0	0	0	0	0	1	1	1	0	0	0	0	0	0
2017	3	1	1	1	1	1	1	1	1	1	1	1	1	1	1	1	1	1	1	1	1	1	1	1	1	1	1	0	0	0	0	0	0	0	0	0	0	0
2017	4	1	1	1	1	1	1	1	1	1	1	1	1	1	1	1	1	1	1	1	1	1	1	1	1	1	1	1	1	1	1	1	1	1	1	1	1	1
2017	5	1	1	1	1	1	1	1	1	1	1	1	1	1	1	1	1	1	1	1	1	1	1	1	1	1	1	1	1	1	1	1	1	1	1	1	1	1
2017	6	0	0	0	0	0	0	0	0	0	0	0	0	0	0	0	0	0	0	0	0	0	0	0	0	0	0	0	0	0	0	0	0	0	0	0	0	0
2017	7	1	1	1	1	1	1	1	1	1	1	1	1	0	0	0	0	0	0	0	0	0	0	0	0	0	0	0	0	0	0	0	0	0	0	0	0	0
2017	8	0	0	0	0	0	0	0	0	0	0	0	0	0	0	0	0	0	0	0	0	0	0	0	0	0	0	0	0	0	0	0	0	0	0	0	0	0
2017	9	0	0	0	0	0	0	0	0	0	0	0	0	0	0	0	0	0	0	0	0	0	0	0	0	0	0	0	0	0	0	0	0	0	0	0	0	0
2017	10	1	1	1	1	1	1	1	1	1	1	1	1	1	1	1	1	1	1	1	1	1	1	1	1	1	1	1	1	1	1	1	1	1	1	1	1	1
2017	11	1	1	1	1	1	1	1	1	1	1	1	1	1	1	1	1	1	1	1	1	1	1	1	1	1	1	1	1	1	1	1	1	1	1	1	1	1
2017	12	1	1	1	1	1	1	1	1	1	1	1	1	1	1	1	1	1	1	1	1	1	0	0	0	0	0	0	0	0	0	0	0	0	0	0	0	0
2017	13	1	0	0	0	0	0	0	0	0	0	0	0	0	0	0	0	0	0	0	0	0	0	0	0	0	0	0	0	0	0	0	0	0	0	0	0	0
2017	14	0	0	0	0	0	0	0	0	0	0	0	0	0	0	0	0	0	0	0	0	0	0	0	0	0	0	0	0	0	0	0	0	0	0	0	0	0
2017	15	0	0	0	0	0	0	0	0	0	0	0	0	0	0	0	0	0	0	0	0	0	0	0	0	0	0	0	0	0	0	0	0	0	0	0	0	0
2017	16	0	0	0	0	0	0	0	0	0	0	0	0	0	0	0	0	0	0	0	0	0	0	0	0	0	0	0	0	0	0	0	0	0	0	0	0	0
2017	17	1	1	1	1	0	0	0	1	1	1	1	0	1	0	0	0	0	0	0	0	0	0	0	0	0	0	0	0	0	0	0	0	0	0	0	0	0
2017	18	1	1	0	0	0	0	0	0	0	0	0	0	0	0	0	0	0	0	0	0	0	0	0	0	0	0	0	0	0	0	0	0	0	0	0	0	0
2017	19	0	0	0	0	0	0	0	0	0	0	0	0	0	0	0	0	0	0	0	0	0	0	0	0	0	0	0	0	0	0	0	0	0	0	0	0	0
2017	20	0	0	0	0	0	0	0	0	0	0	0	0	0	0	0	0	0	0	0	0	0	0	0	0	0	0	0	0	0	0	0	0	0	0	0	0	0
2017	21	0	0	0	0	0	0	0	0	0	0	0	0	0	0	0	0	0	0	0	0	0	0	0	0	0	0	0	0	0	0	0	0	0	0	0	0	1
2017	22	1	1	1	1	1	1	1	1	1	1	1	0	0	0	1	1	1	1	1	1	1	1	1	1	0	0	0	0	0	0	0	0	0	0	0	0	0
2017	23	0	0	0	0	0	0	0	0	0	0	0	0	0	0	0	0	0	0	0	0	0	0	0	0	0	0	0	0	0	0	0	0	0	0	0	0	0
2017	24	1	1	1	1	1	1	1	1	1	0	0	0	0	0	0	0	0	0	0	0	0	0	0	0	0	0	0	0	0	0	0	0	0	0	0	0	0
2017	25	1	1	1	1	1	1	1	1	1	1	1	1	1	1	1	1	1	1	1	1	1	1	1	1	1	1	1	1	1	1	1	1	1	1	1	1	1
2017	26	1	1	1	1	1	1	1	1	1	1	1	1	1	1	1	1	1	1	1	1	1	1	1	1	1	1	1	1	1	1	1	1	1	1	1	1	1
2017	27	0	0	0	0	0	0	0	0	0	0	0	0	0	0	0	0	0	0	0	0	0	0	0	0	0	0	0	0	0	0	0	0	0	0	0	0	0
2017	28	1	1	1	1	1	1	1	1	1	1	1	1	1	1	1	1	1	1	1	1	1	1	1	1	1	1	1	1	0	0	0	0	0	0	0	0	0
2017	29	1	1	1	0	0	0	0	0	0	0	0	0	0	0	0	0	0	0	0	0	0	0	0	0	0	0	0	0	0	0	0	0	0	0	0	0	0
2017	30	0	0	0	0	0	0	0	0	0	0	0	0	0	0	0	0	0	0	0	0	0	0	0	0	0	0	0	0	0	0	0	0	0	0	0	0	0
2017	31	1	1	1	1	1	1	1	1	1	1	1	1	1	1	1	1	1	1	1	1	0	0	0	0	0	0	0	0	0	0	0	0	0	0	0	0	0
2017	32	0	0	0	0	0	0	0	0	0	0	0	0	0	0	0	0	0	0	0	0	0	0	0	0	0	0	0	0	0	0	0	0	0	0	0	0	0
2017	33	1	1	1	1	1	1	1	1	1	1	1	1	1	1	1	1	1	1	1	1	1	1	1	1	1	1	1	1	1	1	1	1	1	1	1	1	1
2017	34	1	1	1	1	1	1	1	1	1	1	1	1	1	1	1	1	1	1	1	1	1	1	1	1	1	1	1	1	1	1	1	1	1	1	1	1	1
2017	35	1	1	1	1	1	1	1	1	1	1	1	1	1	1	1	1	1	1	1	1	1	1	1	1	1	1	1	1	1	1	1	1	1	1	1	1	1
2017	36	0	0	0	0	0	0	0	0	0	0	0	0	0	0	0	0	0	0	0	0	0	0	0	0	0	0	0	0	0	0	0	0	0	0	0	0	0
2017	37	0	0	0	0	0	0	0	0	0	0	0	0	0	0	0	0	0	0	0	0	0	0	0	0	0	0	0	0	0	0	0	0	0	0	0	0	0
2017	38	1	1	1	1	1	1	1	1	1	1	1	1	1	1	1	1	1	1	1	1	1	1	0	0	0	0	0	0	0	0	0	0	0	0	0	0	0
2017	39	1	1	1	1	1	0	0	0	0	0	0	0	0	0	0	0	0	0	0	0	0	0	0	0	0	0	0	0	0	0	0	0	0	0	0	0	0
2017	40	0	0	0	0	0	0	0	0	0	0	0	0	0	0	0	0	0	0	0	0	0	0	0	0	0	0	0	0	0	0	0	0	0	0	0	0	0
2017	41	0	0	0	0	0	0	0	0	0	0	0	0	0	0	0	0	0	0	0	0	0	0	0	0	0	0	0	0	0	0	0	0	0	0	0	0	0
2017	42	0	0	0	0	0	0	0	0	0	0	0	0	0	0	0	0	0	0	0	0	0	0	0	0	0	0	0	0	0	0	0	0	0	0	0	0	0
2017	43	1	1	1	1	1	1	1	1	1	1	1	1	0	0	0	0	0	0	0	0	0	0	0	0	0	0	0	0	0	0	0	0	0	0	0	0	0
2017	44	1	1	1	1	1	1	1	1	1	1	1	1	1	1	1	1	1	1	1	1	1	1	0	0	0	0	0	0	0	0	0	0	0	0	0	0	0
2017	45	1	0	0	0	0	0	0	0	0	0	0	0	0	0	0	0	0	0	0	0	0	0	0	0	0	0	0	0	0	0	0	0	0	0	0	0	0
2017	46	1	1	1	1	1	1	1	1	1	1	1	1	1	1	1	1	1	1	1	1	1	1	1	1	1	1	1	1	1	1	1	1	1	1	1	1	1
2017	47	1	1	1	1	1	1	1	1	1	1	1	1	1	1	1	1	1	1	1	1	1	1	1	1	1	1	1	1	1	1	1	1	1	1	1	1	1
2017	48	0	0	0	0	0	0	0	0	0	0	0	0	0	0	0	0	0	0	0	0	0	0	0	0	0	0	0	0	0	0	0	0	0	0	0	0	0
2017	49	0	0	0	0	0	0	0	0	0	0	0	0	0	0	0	0	0	0	0	0	0	0	0	0	0	0	0	0	0	0	0	0	0	0	0	0	0
2017	50	1	1	1	1	1	1	1	1	1	1	1	1	1	1	1	1	1	0	0	0	0	0	0	0	0	0	0	0	0	0	0	0	0	0	0	0	0
2017	51	0	0	0	0	0	0	0	0	0	0	0	0	0	0	0	0	0	0	0	0	0	0	0	0	0	0	0	0	0	0	0	0	0	0	0	0	0
2017	52	0	0	0	0	1	1	1	1	1	1	1	1	1	1	1	1	1	1	1	1	1	1	1	1	1	1	1	1	1	1	1	1	1	1	1	1	1
2017	53	0	0	0	0	0	0	0	0	0	0	0	0	0	0	0	0	0	0	0	0	0	0	0	0	0	0	0	0	0	0	0	0	0	0	0	0	0
2017	54	0	0	0	0	0	0	0	0	0	0	0	0	0	0	0	0	0	0	0	0	0	0	0	0	0	0	0	0	0	0	0	0	0	0	0	0	0
2017	55	0	0	0	0	0	0	0	0	0	0	0	0	0	0	0	0	0	0	0	0	0	0	0	0	0	0	0	0	0	0	0	0	0	0	0	0	0
2017	56	0	0	0	0	0	0	0	0	0	0	0	0	0	0	0	0	0	0	0	0	0	0	0	0	0	0	0	0	0	0	0	0	0	0	0	0	0
2017	57	0	0	0	0	0	0	0	0	0	0	0	0	0	0	0	0	0	0	0	0	0	0	0	0	0	0	0	0	0	0	0	0	0	0	0	0	0
2017	58	0	0	0	0	0	0	0	0	0	0	0	0	0	0	0	0	0	0	0	0	0	0	0	0	0	0	0	0	0	0	0	0	0	0	0	0	0
2017	59	0	0	0	0	0	0	0	0	0	0	0	0	0	0	0	0	0	0	0	0	0	0	0	0	0	0	0	0	0	0	0	0	0	0	0	0	0
2017	60	0	0	0	0	0	0	0	0	0	0	0	0	0	0	0	0	0	0	0	0	0	0	0	0	0	0	0	0	0	0	0	0	0	0	0	0	0
2017	61	0	0	0	0	0	0	0	0	0	0	0	0	0	0	0	0	0	0	0	0	0	0	0	0	0	0	0	0	0	0	0	0	0	0	0	0	0
2017	62	0	0	0	0	0	0	0	0	0	0	0	0	0	0	0	0	0	0	0	0	0	0	0	0	0	0	0	0	0	0	0	0	0	0	0	0	0
2017	63	0	0	0	0	0	0	0	0	0	0	0	0	0	0	0	0	0	0	0	0	0	0	0	0	0	0	0	0	0	0	0	0	0	0	0	0	0
2017	64	1	1	1	0	0	0	0	0	0	0	0	0	0	0	0	0	0	0	0	0	0	0	0	0	0	0	0	0	0	0	0	0	0	0	0	0	0
2017	65	0	0	0	0	0	0	0	0	0	0	0	0	0	0	0	0	0	0	0	0	0	0	0	0	0	0	0	0	0	0	0	0	0	0	0	0	0
2017	66	0	0	0	0	0	0	0	0	0	0	0	0	0	0	0	0	0	0	0	0	0	0	0	0	0	0	0	0	0	0	0	0	0	0	0	0	0
2017	67	1	1	1	1	1	1	0	0	0	0	0	0	0	0	0	0	0	0	0	0	0	0	0	0	0	0	0	0	0	0	0	0	0	0	0	0	0
2017	68	1	1	0	0	0	0	0	0	0	0	0	0	0	0	0	0	0	0	0	0	0	0	0	0	0	0	0	0	0	0	0	0	0	0	0	0	0
2017	69	0	0	0	0	0	0	0	0	0	0	0	0	0	0	0	0	0	0	0	0	0	0	0	0	0	0	0	0	0	0	0	0	0	0	0	0	0
2017	70	0	0	0	0	0	0	0	0	0	1	1	0	0	0	0	0	0	0	0	0	0	0	0	0	0	0	0	0	0	0	0	0	0	0	0	0	0
2017	71	0	0	0	0	0	0	0	0	0	0	0	0	0	0	0	0	0	0	0	0	0	0	0	0	0	0	0	0	0	0	0	0	0	0	0	0	0
2017	72	0	0	0	0	0	0	0	0	0	0	0	0	0	0	0	0	0	0	0	0	0	0	0	0	0	0	0	0	0	0	0	0	0	0	0	0	0
2017	73	0	0	0	0	0	0	0	0	0	0	0	0	0	0	0	0	0	0	0	0	0	0	0	0	0	0	0	0	0	0	0	0	0	0	0	0	0
2017	74	0	0	0	0	0	0	0	0	0	0	0	0	0	0	0	0	0	0	0	0	0	0	0	0	0	0	0	0	0	0	0	0	0	0	0	0	0
2017	75	1	1	0	0	0	0	0	0	0	0	0	0	0	0	0	0	0	0	0	0	0	0	0	0	0	0	0	0	0	0	0	0	0	0	0	0	0
2017	76	0	0	0	0	0	0	0	0	0	0	0	0	0	0	0	0	0	0	0	0	0	0	0	0	0	0	0	0	0	0	0	0	0	0	0	0	0
2017	77	0	0	0	0	0	0	1	1	1	0	0	0	0	0	0	0	0	0	0	0	0	0	0	0	0	0	0	0	0	0	0	0	0	0	0	0	0
2017	78	0	0	0	0	0	0	0	0	0	0	0	0	0	0	0	0	0	0	0	0	0	0	0	0	0	0	0	0	0	0	0	0	0	0	0	0	0
2017	79	1	1	1	1	1	1	1	1	1	1	1	1	1	1	1	1	1	0	0	0	0	0	0	0	0	0	0	0	0	0	0	0	0	0	0	0	0
2017	80	0	0	0	0	0	0	0	0	0	0	0	0	0	0	0	0	0	0	0	0	0	0	0	0	0	0	0	0	0	0	0	0	0	0	0	0	0
2017	81	0	0	0	0	0	0	0	0	0	0	0	0	0	0	0	0	0	0	0	0	0	0	0	0	0	0	0	0	0	0	0	0	0	0	0	0	0
2017	82	0	0	0	0	0	0	0	0	0	0	0	0	0	0	0	0	0	0	0	0	0	0	0	0	0	0	0	0	0	0	0	0	0	0	0	0	0
2017	83	0	0	0	0	0	0	0	0	0	0	0	0	0	0	0	0	0	0	0	0	0	0	0	0	0	0	0	0	0	0	0	0	0	0	0	0	0
2017	84	0	0	0	0	0	0	0	0	0	0	0	0	0	0	0	0	0	0	0	0	0	0	0	0	0	0	0	0	0	0	0	0	0	0	0	0	0
2017	85	0	0	0	0	0	0	0	0	0	0	0	0	0	0	0	0	0	0	0	0	0	0	0	0	0	0	0	0	0	0	0	0	0	0	0	0	0
2017	86	0	0	0	0	0	0	0	0	0	0	0	0	0	0	0	0	0	0	0	0	0	0	0	0	0	0	0	0	0	0	0	0	0	0	0	0	0
2017	87	0	0	0	0	0	0	0	0	0	0	0	0	0	0	0	0	0	0	0	0	0	0	0	0	0	0	0	0	0	0	0	0	0	0	0	0	0
2017	88	0	0	0	0	0	0	0	0	0	0	0	0	0	0	0	0	0	0	0	0	0	0	0	0	0	0	0	0	0	0	0	0	0	0	0	0	0
2017	89	1	1	0	0	0	0	0	0	0	0	0	0	0	0	0	0	0	0	0	0	0	0	0	0	0	0	0	0	0	0	0	0	0	0	0	0	0
2017	90	0	0	0	0	0	0	0	0	0	0	0	0	0	0	0	0	0	0	0	0	0	0	0	0	0	0	0	0	0	0	0	0	0	0	0	0	0
2017	91	0	0	0	0	0	0	0	0	0	0	0	0	0	0	0	0	0	0	0	0	0	0	0	0	0	0	0	0	0	0	0	0	0	0	0	0	0
2017	92	0	0	0	0	0	0	0	0	0	0	0	0	0	0	0	0	0	0	0	0	0	0	0	0	0	0	0	0	0	0	0	0	0	0	0	0	0
2017	93	0	0	0	0	0	0	0	0	0	0	0	0	0	0	0	0	0	0	0	0	0	0	0	0	0	0	0	0	0	0	0	0	0	0	0	0	0
2017	94	1	1	1	1	1	1	1	1	1	1	1	1	1	1	1	1	1	1	1	1	1	1	1	1	1	1	1	1	1	1	1	1	1	1	0	0	0
2017	95	0	0	0	0	0	0	0	0	0	0	0	0	0	0	0	0	0	0	0	0	0	0	0	0	0	0	0	0	0	0	0	0	0	0	0	0	0
2017	96	0	0	0	0	0	0	0	0	0	0	0	0	0	0	0	0	0	0	0	0	0	0	0	0	0	0	0	0	0	0	0	0	0	0	0	0	0
2017	97	0	0	0	0	0	0	0	0	0	0	0	0	0	0	0	0	0	0	0	0	0	0	0	0	0	0	0	0	0	0	0	0	0	0	0	0	0
2017	98	0	0	0	0	0	0	0	0	0	0	0	0	0	0	0	0	0	0	0	0	0	0	0	0	0	0	0	0	0	0	0	0	0	0	0	0	0
2017	99	0	0	0	0	0	0	0	0	0	0	0	0	0	0	0	0	0	0	0	0	0	0	0	0	0	0	0	0	0	0	0	0	0	0	0	0	0
2017	100	0	0	0	0	0	0	0	0	0	0	0	0	0	0	0	0	0	0	0	0	0	0	0	0	0	0	0	0	0	0	0	0	0	0	0	0	0
2017	101	0	0	0	0	0	0	0	0	0	0	0	0	0	0	0	0	0	0	0	0	0	0	0	0	0	0	0	0	0	0	0	0	0	0	0	0	0
2017	102	0	0	0	0	0	0	0	1	1	1	0	0	0	0	0	0	0	0	0	0	0	0	0	0	0	0	0	0	0	0	0	0	0	0	0	0	0
2017	103	0	0	0	0	0	0	0	0	0	0	0	0	0	0	0	0	0	0	0	0	0	0	0	0	0	0	0	0	0	0	0	0	0	0	0	0	0
2017	104	1	1	1	1	1	1	1	1	1	1	1	1	1	1	1	1	1	1	1	1	1	1	1	1	1	1	1	1	1	1	1	1	1	1	1	1	1
2017	105	0	0	0	0	0	0	0	0	0	0	0	0	0	0	0	0	0	0	0	0	0	0	0	0	0	0	0	0	0	0	0	0	0	0	0	0	0
2017	106	1	0	0	0	0	0	0	0	0	0	0	0	0	0	0	0	0	0	0	0	0	0	0	0	0	0	0	0	0	0	0	0	0	0	0	0	0
2017	107	0	0	0	0	0	0	0	0	0	0	0	0	0	0	0	0	0	0	0	0	0	0	0	0	0	0	0	0	0	0	0	0	0	0	0	0	0
2017	108	0	0	0	0	0	0	0	0	0	0	0	0	0	0	0	0	0	0	0	0	0	0	0	0	0	0	0	0	0	0	0	0	0	0	0	0	0
2017	109	0	0	0	0	0	0	0	0	0	0	0	0	0	0	0	0	1	1	1	1	1	1	1	1	1	1	1	1	1	1	0	0	0	0	0	1	1
2017	110	0	0	1	1	1	0	0	0	0	0	0	0	0	0	0	0	0	0	0	0	0	0	0	0	0	0	0	0	0	0	0	0	0	0	0	0	0
2017	111	0	0	0	0	0	0	0	0	0	0	0	0	0	0	0	0	0	0	0	0	0	0	0	0	0	0	0	0	0	0	0	0	0	0	0	0	0
2017	112	0	0	0	0	0	0	0	0	0	0	0	0	0	0	0	0	0	0	0	0	0	0	0	0	0	0	0	0	0	0	0	0	0	0	0	0	0
2017	113	0	0	0	0	0	0	0	0	0	0	0	0	0	0	0	0	0	0	0	0	0	0	0	0	0	0	0	0	0	0	0	0	0	0	0	0	0
2017	114	0	0	0	0	0	0	0	0	0	0	0	0	0	0	0	0	0	0	0	0	0	0	0	0	0	0	0	0	0	0	0	0	0	0	0	0	0
2017	115	0	0	0	0	0	0	0	0	0	0	0	0	0	0	0	0	0	0	0	0	0	0	0	0	0	0	0	0	0	0	0	0	0	0	0	0	0
2017	116	0	0	0	0	0	0	0	0	0	0	0	0	0	0	0	0	0	0	0	0	0	0	0	0	0	0	0	0	0	0	0	0	0	0	0	0	0
2017	117	0	0	0	0	0	0	0	0	0	0	0	0	0	0	0	0	0	0	0	0	0	0	0	0	0	0	0	0	0	0	0	0	0	0	0	0	0
2017	118	0	0	0	0	0	0	0	0	0	0	0	0	0	0	0	0	0	0	0	0	0	0	0	0	0	0	0	0	0	0	0	0	0	0	0	0	0
2017	119	0	0	0	0	0	0	0	0	0	0	0	0	0	0	0	0	0	0	0	0	0	0	0	0	0	0	0	0	0	0	0	0	0	0	0	0	0
2017	120	1	1	1	1	1	1	1	1	1	1	1	1	1	1	1	1	1	1	1	1	1	1	1	1	1	1	1	1	1	1	1	1	1	1	1	1	1
2017	121	0	0	0	0	0	0	0	0	0	0	0	0	0	0	0	0	0	0	0	0	0	0	0	0	0	0	0	0	0	0	0	0	0	0	0	0	0
2017	122	0	0	0	0	0	0	0	0	0	0	0	0	0	0	0	0	0	0	0	0	0	0	0	0	0	0	0	0	0	0	0	0	0	0	0	0	0
2017	123	0	0	0	0	0	0	0	0	0	0	0	0	0	0	0	0	0	0	0	0	0	0	0	0	0	0	0	0	0	0	0	0	0	0	0	0	0
2017	124	0	0	0	0	0	0	0	0	0	0	0	0	0	0	0	0	0	0	0	0	0	0	0	0	0	0	0	0	0	0	0	0	0	0	0	0	0
2017	125	0	0	0	0	0	0	0	0	0	0	0	0	0	0	0	0	0	0	0	0	0	0	0	0	0	0	0	0	0	0	0	0	0	0	0	0	0
2017	126	0	0	0	0	0	0	0	0	0	0	0	0	0	0	0	0	0	0	0	0	0	0	0	0	0	0	0	0	0	0	0	0	0	0	0	0	0
2017	127	0	0	0	0	0	0	0	0	0	0	0	0	0	0	0	0	0	0	0	0	0	0	0	0	0	0	0	0	0	0	0	0	0	0	0	0	0
2017	128	1	1	1	1	1	1	1	1	1	0	0	0	0	0	0	0	0	0	0	0	0	0	0	0	0	0	0	0	0	0	0	0	0	0	0	0	0
2017	129	0	0	0	0	0	0	0	0	0	0	0	0	0	0	0	0	0	0	0	0	0	0	0	0	0	0	0	0	0	0	0	0	0	0	0	0	0
2017	130	0	0	0	0	0	0	0	0	0	0	0	0	0	0	0	0	0	0	0	0	0	0	0	0	0	0	0	0	0	0	0	0	0	0	0	0	0
2017	131	0	0	0	0	0	0	0	0	0	0	0	0	0	0	0	0	0	0	0	0	0	0	0	0	0	0	0	0	0	0	0	0	0	0	0	0	0
2017	132	0	0	0	0	0	0	0	0	0	0	0	0	0	0	0	0	0	0	0	0	0	0	0	0	0	0	0	0	0	0	0	0	0	0	0	0	0
2017	133	0	0	0	0	0	0	0	0	0	0	0	0	0	0	0	0	0	0	0	0	0	0	0	0	0	0	0	0	0	0	0	0	0	0	0	0	0
2017	134	0	0	0	0	0	0	0	0	0	0	0	0	0	0	0	0	0	0	0	0	0	0	0	0	0	0	0	0	0	0	0	0	0	0	0	0	0
2017	135	0	0	0	0	0	0	0	0	0	0	0	0	0	0	0	0	0	0	0	0	0	0	0	0	0	0	0	0	0	0	0	0	0	0	0	0	0
2017	136	0	0	0	0	0	0	0	0	0	0	0	0	0	0	0	0	0	0	0	0	0	0	0	0	0	0	0	0	0	0	0	0	0	0	0	0	0
2017	137	0	0	0	0	0	0	0	0	0	0	0	0	0	0	0	0	0	0	0	0	0	0	0	0	0	0	0	0	0	0	0	0	0	0	0	0	0
2017	138	0	0	0	0	0	0	0	0	0	0	0	0	0	0	0	0	0	0	0	0	0	0	0	0	0	0	0	0	0	0	0	0	0	0	0	0	0
2017	139	0	0	0	0	0	0	0	0	0	0	0	0	0	0	0	0	0	0	0	0	0	0	0	0	0	0	0	0	0	0	0	0	0	0	0	0	0
2017	140	1	1	1	1	1	1	1	1	1	1	1	1	1	1	1	1	1	1	1	1	1	1	1	1	1	0	0	0	0	0	0	0	0	0	0	0	0
2017	141	0	0	0	0	0	0	0	0	0	0	0	0	0	0	0	0	0	0	0	0	0	0	0	0	0	0	0	0	0	0	0	0	0	0	0	0	0
2017	142	0	0	0	0	0	0	0	0	0	0	0	0	0	0	0	0	0	0	0	0	0	0	0	0	0	0	0	0	0	0	0	0	0	0	0	0	0
2017	143	0	0	0	0	0	0	0	0	0	0	0	0	0	0	0	0	0	0	0	0	0	0	0	0	0	0	0	0	0	0	0	0	0	0	0	0	0
2017	144	0	0	0	0	0	0	0	0	0	0	0	0	0	0	0	0	0	0	0	0	0	0	0	0	0	0	0	0	0	0	0	0	0	0	0	0	0
2017	145	0	0	0	0	0	0	0	0	0	0	0	0	0	0	0	0	0	0	0	0	0	0	0	0	0	0	0	0	0	0	0	0	0	0	0	0	0
2017	146	0	0	0	0	0	0	0	0	0	0	0	0	0	0	0	0	0	0	0	0	0	0	0	0	0	0	0	0	0	0	0	0	0	0	0	0	0
2017	147	0	0	0	0	0	0	0	0	0	0	0	0	0	0	0	0	0	0	0	0	0	0	0	0	0	0	0	0	0	0	0	0	0	0	0	0	0
2017	148	0	0	0	0	0	0	0	0	0	0	0	0	0	0	0	0	0	0	0	0	0	0	0	0	0	0	0	0	0	0	0	0	0	0	0	0	0
2017	149	0	0	0	0	0	0	0	0	0	0	0	0	0	0	0	0	0	0	0	0	0	0	0	0	0	0	0	0	0	0	0	0	0	0	0	0	0
2017	150	0	0	0	0	0	0	0	0	0	0	0	0	0	0	0	0	0	0	0	0	0	0	0	0	0	0	0	0	0	0	0	0	0	0	0	0	0
2017	151	0	0	0	0	0	0	0	0	0	0	0	0	0	0	0	0	0	0	0	0	0	0	0	0	0	0	0	0	0	0	0	0	0	0	0	0	0
2017	152	0	0	0	0	0	0	0	0	0	0	0	0	0	0	0	0	0	0	0	0	0	0	0	0	0	0	0	0	0	0	0	0	0	0	0	0	0
2017	153	0	0	0	0	0	0	0	0	0	0	0	0	0	0	0	0	0	0	0	0	0	0	0	0	0	0	0	0	0	0	0	0	0	0	0	0	0
2017	154	0	0	0	0	0	0	0	0	0	0	0	0	0	0	0	0	0	0	0	0	0	0	0	0	0	0	0	0	0	0	0	0	0	0	0	0	0
2017	155	0	0	0	0	0	0	0	0	0	0	0	0	0	0	0	0	0	0	0	0	0	0	0	0	0	0	0	0	0	0	0	0	0	0	0	0	0
2017	156	0	0	0	0	0	0	0	0	0	0	0	0	0	0	0	0	0	0	0	0	0	0	0	0	0	0	0	0	0	0	0	0	0	0	0	0	0
2017	157	0	0	0	0	0	0	0	0	0	0	0	0	0	0	0	0	0	0	0	0	0	0	0	0	0	0	0	0	0	0	0	0	0	0	0	0	0
2017	158	0	0	0	0	0	0	0	0	0	0	0	0	0	0	0	0	0	0	0	0	0	0	0	0	0	0	0	0	0	0	0	0	0	0	0	0	0
2017	159	0	0	0	0	0	0	0	0	0	0	0	0	0	0	0	0	0	0	0	0	0	0	0	0	0	0	0	0	0	0	0	0	0	0	0	0	0
2017	160	0	0	0	0	0	0	0	0	0	0	0	0	0	0	0	0	0	0	0	0	0	0	0	0	0	0	0	0	0	0	0	0	0	0	0	0	0
2017	161	0	0	0	0	0	0	0	0	0	0	0	0	0	0	0	0	0	0	0	0	0	0	0	0	0	0	0	0	0	0	0	0	0	0	0	0	0
2017	162	0	0	0	0	0	0	0	0	0	0	0	0	0	0	0	0	0	0	0	0	0	0	0	0	0	0	0	0	0	0	0	0	0	0	0	0	0
2017	163	0	0	0	0	0	0	0	0	0	0	0	0	0	0	0	0	0	0	0	0	0	0	0	0	0	0	0	0	0	0	0	0	0	0	0	0	0
2017	164	0	0	0	0	0	0	0	0	0	0	0	0	0	0	0	0	0	0	0	0	0	0	0	0	0	0	0	0	0	0	0	0	0	0	0	0	0
2017	165	0	0	0	0	0	0	0	0	0	0	0	0	0	0	0	0	0	0	0	0	0	0	0	0	0	0	0	0	0	0	0	0	0	0	0	0	0
2017	166	0	0	0	0	0	0	0	0	0	0	0	0	0	0	0	0	0	0	0	0	0	0	0	0	0	0	0	0	0	0	0	0	0	0	0	0	0
2017	167	0	0	0	0	0	0	0	0	0	0	0	0	0	0	0	0	0	0	0	0	0	0	0	0	0	0	0	0	0	0	0	0	0	0	0	0	0
2017	168	0	0	0	0	0	0	0	0	0	0	0	0	0	0	0	0	0	0	0	0	0	0	0	0	0	0	0	0	0	0	0	0	0	0	0	0	0
2017	169	0	0	0	0	0	0	0	0	0	0	0	0	0	0	0	0	0	0	0	0	0	0	0	0	0	0	0	0	0	0	0	0	0	0	0	0	0
2017	170	0	0	0	0	0	0	0	0	0	0	0	0	0	0	0	0	0	0	0	0	0	0	0	0	0	0	0	0	0	0	0	0	0	0	0	0	0
2017	171	0	0	0	0	0	0	0	0	0	0	0	0	0	0	0	0	0	0	0	0	0	0	0	0	0	0	0	0	0	0	0	0	0	0	0	0	0
2017	172	0	0	0	0	0	0	0	0	0	0	0	0	0	0	0	0	0	0	0	0	0	0	0	0	0	0	0	0	0	0	0	0	0	0	0	0	0
2017	173	0	0	0	0	0	0	0	0	0	0	0	0	0	0	0	0	0	0	0	0	0	0	0	0	0	0	0	0	0	0	0	0	0	0	0	0	0
2017	174	0	0	0	0	0	0	0	0	0	0	0	0	0	0	0	0	0	0	0	0	0	0	0	0	0	0	0	0	0	0	0	0	0	0	0	0	0
2017	175	0	0	0	0	0	0	0	0	0	0	0	0	0	0	0	0	0	0	0	0	0	0	0	0	0	0	0	0	0	0	0	0	0	0	0	0	0
2017	176	0	0	0	0	0	0	0	0	0	0	0	0	0	0	0	0	0	0	0	0	0	0	0	0	0	0	0	0	0	0	0	0	0	0	0	0	0
2017	177	0	0	0	0	0	0	0	0	0	0	0	0	0	0	0	0	0	0	0	0	0	0	0	0	0	0	0	0	0	0	0	0	0	0	0	0	0
2017	178	0	0	0	0	0	0	0	0	0	0	0	0	0	0	0	0	0	0	0	0	0	0	0	0	0	0	0	0	0	0	0	0	0	0	0	0	0
2017	179	0	0	0	0	0	0	0	0	0	0	0	0	0	0	0	0	0	0	0	0	0	0	0	0	0	0	0	0	0	0	0	0	0	0	0	0	0
2017	180	0	0	0	0	0	0	0	0	0	0	0	0	0	0	0	0	0	0	0	0	0	0	0	0	0	0	0	0	0	0	0	0	0	0	0	0	0
2017	181	0	0	0	0	0	0	0	0	0	0	0	0	0	0	0	0	0	0	0	0	0	0	0	0	0	0	0	0	0	0	0	0	0	0	0	0	0
2017	182	0	0	0	0	0	0	0	0	0	0	0	0	0	0	0	0	0	0	0	0	0	0	0	0	0	0	0	0	0	0	0	0	0	0	0	0	0
2017	183	0	0	0	0	0	0	0	0	0	0	0	0	0	0	0	0	0	0	0	0	0	0	0	0	0	0	0	0	0	0	0	0	0	0	0	0	0
2017	184	0	0	0	0	0	0	0	0	0	0	0	0	0	0	0	0	0	0	0	0	0	0	0	0	0	0	0	0	0	0	0	0	0	0	0	0	0
2017	185	0	0	0	0	0	0	0	0	0	0	0	0	0	0	0	0	0	0	0	0	0	0	0	0	0	0	0	0	0	0	0	0	0	0	0	0	0
2017	186	0	0	0	0	0	0	0	0	0	0	0	0	0	0	0	0	0	0	0	0	0	0	0	0	0	0	0	0	0	0	0	0	0	0	0	0	0
2017	187	0	0	0	0	0	0	0	0	0	0	0	0	0	0	0	0	0	0	0	0	0	0	0	0	0	0	0	0	0	0	0	0	0	0	0	0	0
2017	188	0	0	0	0	0	0	0	0	0	0	0	0	0	0	0	0	0	0	0	0	0	0	0	0	0	0	0	0	0	0	0	0	0	0	0	0	0
2017	189	0	0	0	0	0	0	0	0	0	0	0	0	0	0	0	0	0	0	0	0	0	0	0	0	0	0	0	0	0	0	0	0	0	0	0	0	0
2017	190	0	0	0	0	0	0	0	0	0	0	0	0	0	0	0	0	0	0	0	0	0	0	0	0	0	0	0	0	0	0	0	0	0	0	0	0	0
2017	191	0	0	0	0	0	0	0	0	0	0	0	0	0	0	0	0	0	0	0	0	0	0	0	0	0	0	0	0	0	0	0	0	0	0	0	0	0
2017	192	0	0	0	0	0	0	0	0	0	0	0	0	0	0	0	0	0	0	0	0	0	0	0	0	0	0	0	0	0	0	0	0	0	0	0	0	0
2017	193	0	0	0	0	0	0	0	0	0	0	0	0	0	0	0	0	0	0	0	0	0	0	0	0	0	0	0	0	0	0	0	0	0	0	0	0	0
2017	194	0	0	0	0	0	0	0	0	0	0	0	0	0	0	0	0	0	0	0	0	0	0	0	0	0	0	0	0	0	0	0	0	0	0	0	0	0
2017	195	0	0	0	0	0	0	0	0	0	0	0	0	0	0	0	0	0	0	0	0	0	0	0	0	0	0	0	0	0	0	0	0	0	0	0	0	0
2017	196	1	1	1	0	0	0	0	0	0	0	0	0	0	0	0	0	0	0	0	0	0	0	0	0	0	0	0	0	0	0	0	0	0	0	0	0	0
2017	197	0	0	0	0	0	0	0	0	0	0	0	0	0	0	0	0	0	0	0	0	0	0	0	0	0	0	0	0	0	0	0	0	0	0	0	0	0
2017	198	0	0	0	0	0	0	0	0	0	0	0	0	0	0	0	0	0	0	0	0	0	0	0	0	0	0	0	0	0	0	0	0	0	0	0	0	0
2017	199	0	0	0	0	0	0	0	0	0	0	0	0	0	0	0	0	0	0	0	0	0	0	0	0	0	0	0	0	0	0	0	0	0	0	0	0	0
2017	200	0	0	0	0	0	0	0	0	0	0	0	0	0	0	0	0	0	0	0	0	0	0	0	0	0	0	0	0	0	0	0	0	0	0	0	0	0
2017	201	0	0	0	0	0	0	0	0	0	0	0	0	0	0	0	0	0	0	0	0	0	0	0	0	0	0	0	0	0	0	0	0	0	0	0	0	0
2017	202	0	0	0	0	0	0	0	0	0	0	0	0	0	0	0	0	0	0	0	0	0	0	0	0	0	0	0	0	0	0	0	0	0	0	0	0	0
2017	203	0	0	0	0	0	0	0	0	0	0	0	0	0	0	0	0	0	0	0	0	0	0	0	0	0	0	0	0	0	0	0	0	0	0	0	0	0
2017	204	0	0	0	0	0	0	0	0	0	0	0	0	0	0	0	0	0	0	0	0	0	0	0	0	0	0	0	0	0	0	0	0	0	0	0	0	0
2017	205	0	0	0	0	0	0	0	0	0	0	0	0	0	0	0	0	0	0	0	0	0	0	0	0	0	0	0	0	0	0	0	0	0	0	0	0	0
2017	206	0	0	0	0	0	0	0	0	0	0	0	0	0	0	0	0	0	0	0	0	0	0	0	0	0	0	0	0	0	0	0	0	0	0	0	0	0
2017	207	0	0	0	0	0	0	0	0	0	0	0	0	0	0	0	0	0	0	0	0	0	0	0	0	0	0	0	0	0	0	0	0	0	0	0	0	0
2017	208	0	0	0	0	0	0	0	0	0	0	0	0	0	0	0	0	0	0	0	0	0	0	0	0	0	0	0	0	0	0	0	0	0	0	0	0	0
2017	209	0	0	0	0	0	0	0	0	0	0	0	0	0	0	0	0	0	0	0	0	0	0	0	0	0	0	0	0	0	0	0	0	0	0	0	0	0
2017	210	0	0	0	0	0	0	0	0	0	0	0	0	0	0	0	0	0	0	0	0	0	0	0	0	0	0	0	0	0	0	0	0	0	0	0	0	0
2017	211	0	0	0	0	0	0	0	0	0	0	0	0	0	0	0	0	0	0	0	0	0	0	0	0	0	0	0	0	0	0	0	0	0	0	0	0	0
2017	212	0	0	0	0	0	0	0	0	0	0	0	0	0	0	0	0	0	0	0	0	0	0	0	0	0	0	0	0	0	0	0	0	0	0	0	0	0
2017	213	0	0	0	0	0	0	0	0	0	0	0	0	0	0	0	0	0	0	0	0	0	0	0	0	0	0	0	0	0	0	0	0	0	0	0	0	0
2017	214	0	0	0	0	0	0	0	0	0	0	0	0	0	0	0	0	0	0	0	0	0	0	0	0	0	0	0	0	0	0	0	0	0	0	0	0	0
2017	215	0	0	0	0	0	0	0	0	0	0	0	0	0	0	0	0	0	0	0	0	0	0	0	0	0	0	0	0	0	0	0	0	0	0	0	0	0
2017	216	0	0	0	0	0	0	0	0	0	0	0	0	0	0	0	0	0	0	0	0	0	0	0	0	0	0	0	0	0	0	0	0	0	0	0	0	0
2017	217	0	0	0	0	0	0	0	0	0	0	0	0	0	0	0	0	0	0	0	0	0	0	0	0	0	0	0	0	0	0	0	0	0	0	0	0	0
2017	218	0	0	0	0	0	0	0	0	0	0	0	0	0	0	0	0	0	0	0	0	0	0	0	0	0	0	0	0	0	0	0	0	0	0	0	0	0
2017	219	0	0	0	0	0	0	0	0	0	0	0	0	0	0	0	0	0	0	0	0	0	0	0	0	0	0	0	0	0	0	0	0	0	0	0	0	0
2017	220	0	0	0	0	0	0	0	0	0	0	0	0	0	0	0	0	0	0	0	0	0	0	0	0	0	0	0	0	0	0	0	0	0	0	0	0	0
2017	221	0	0	0	0	0	0	0	0	0	0	0	0	0	0	0	0	0	0	0	0	0	0	0	0	0	0	0	0	0	0	0	0	0	0	0	0	0
2017	222	0	0	0	0	0	0	0	0	0	0	0	0	0	0	0	0	0	0	0	0	0	0	0	0	0	0	0	0	0	0	0	0	0	0	0	0	0
2017	223	0	0	0	0	0	0	0	0	0	0	0	0	0	0	0	0	0	0	0	0	0	0	0	0	0	0	0	0	0	0	0	0	0	0	0	0	0
2017	224	0	0	0	0	0	0	0	0	0	0	0	0	0	0	0	0	0	0	0	0	0	0	0	0	0	0	0	0	0	0	0	0	0	0	0	0	0
2017	225	0	0	0	0	0	0	0	0	0	0	0	0	0	0	0	0	0	0	0	0	0	0	0	0	0	0	0	0	0	0	0	0	0	0	0	0	0
2017	226	0	0	0	0	0	0	0	0	0	0	0	0	0	0	0	0	0	0	0	0	0	0	0	0	0	0	0	0	0	0	0	0	0	0	0	0	0
2017	227	0	0	0	0	0	0	0	0	0	0	0	0	0	0	0	0	0	0	0	0	0	0	0	0	0	0	0	0	0	0	0	0	0	0	0	0	0
2017	228	0	0	0	0	0	0	0	0	0	0	0	0	0	0	0	0	0	0	0	0	0	0	0	0	0	0	0	0	0	0	0	0	0	0	0	0	0
2017	229	0	0	0	0	0	0	0	0	0	0	0	0	0	0	0	0	0	0	0	0	0	0	0	0	0	0	0	0	0	0	0	0	0	0	0	0	0
2017	230	0	0	0	0	0	0	0	0	0	0	0	0	0	0	0	0	0	0	0	0	0	0	0	0	0	0	0	0	0	0	0	0	0	0	0	0	0
2017	231	0	0	0	0	0	0	0	0	0	0	0	0	0	0	0	0	0	0	0	0	0	0	0	0	0	0	0	0	0	0	0	0	0	0	0	0	0
2017	232	0	0	0	0	0	0	0	0	0	0	0	0	0	0	0	0	0	0	0	0	0	0	0	0	0	0	0	0	0	0	0	0	0	0	0	0	0
2017	233	0	0	0	0	0	0	0	0	0	0	0	0	0	0	0	0	0	0	0	0	0	0	0	0	0	0	0	0	0	0	0	0	0	0	0	0	0
2017	234	0	0	0	0	0	0	0	0	0	0	0	0	0	0	0	0	0	0	0	0	0	0	0	0	0	0	0	0	0	0	0	0	0	0	0	0	0
2017	235	0	0	0	0	0	0	0	0	0	0	0	0	0	0	0	0	0	0	0	0	0	0	0	0	0	0	0	0	0	0	0	0	0	0	0	0	0
2017	236	0	0	0	0	0	0	0	0	0	0	0	0	0	0	0	0	0	0	0	0	0	0	0	0	0	0	0	0	0	0	0	0	0	0	0	0	0
2017	237	0	0	0	0	0	0	0	0	0	0	0	0	0	0	0	0	0	0	0	0	0	0	0	0	0	0	0	0	0	0	0	0	0	0	0	0	0
2017	238	0	0	0	0	0	0	0	0	0	0	0	0	0	0	0	0	0	0	0	0	0	0	0	0	0	0	0	0	0	0	0	0	0	0	0	0	0
2017	239	0	0	0	0	0	0	0	0	0	0	0	0	0	0	0	0	0	0	0	0	0	0	0	0	0	0	0	0	0	0	0	0	0	0	0	0	0
2017	240	0	0	0	0	0	0	0	0	0	0	0	0	0	0	0	0	0	0	0	0	0	0	0	0	0	0	0	0	0	0	0	0	0	0	0	0	0
2017	241	0	0	0	0	0	0	0	0	0	0	0	0	0	0	0	0	0	0	0	0	0	0	0	0	0	0	0	0	0	0	0	0	0	0	0	0	0
2017	242	0	0	0	0	0	0	0	0	0	0	0	0	0	0	0	0	0	0	0	0	0	0	0	0	0	0	0	0	0	0	0	0	0	0	0	0	0
2017	243	0	0	0	0	0	0	0	0	0	0	0	0	0	0	0	0	0	0	0	0	0	0	0	0	0	0	0	0	0	0	0	0	0	0	0	0	0
2017	244	0	0	0	0	0	0	0	0	0	0	0	0	0	0	0	0	0	0	0	0	0	0	0	0	0	0	0	0	0	0	0	0	0	0	0	0	0
2017	245	0	0	0	0	0	0	0	0	0	0	0	0	0	0	0	0	0	0	0	0	0	0	0	0	0	0	0	0	0	0	0	0	0	0	0	0	0
2017	246	0	0	0	0	0	0	0	0	0	0	0	0	0	0	0	0	0	0	0	0	0	0	0	0	0	0	0	0	0	0	0	0	0	0	0	0	0
2017	247	0	0	0	0	0	0	0	0	0	0	0	0	0	0	0	0	0	0	0	0	0	0	0	0	0	0	0	0	0	0	0	0	0	0	0	0	0
2017	248	0	0	0	0	0	0	0	0	0	0	0	0	0	0	0	0	0	0	0	0	0	0	0	0	0	0	0	0	0	0	0	0	0	0	0	0	0
2017	249	0	0	0	0	0	0	0	0	0	0	0	0	0	0	0	0	0	0	0	0	0	0	0	0	0	0	0	0	0	0	0	0	0	0	0	0	0
2017	250	0	0	0	0	0	0	0	0	0	0	0	0	0	0	0	0	0	0	0	0	0	0	0	0	0	0	0	0	0	0	0	0	0	0	0	0	0
2017	251	0	0	0	0	0	0	0	0	0	0	0	0	0	0	0	0	0	0	0	0	0	0	0	0	0	0	0	0	0	0	0	0	0	0	0	0	0
2017	252	0	0	0	0	0	0	0	0	0	0	0	0	0	0	0	0	0	0	0	0	0	0	0	0	0	0	0	0	0	0	0	0	0	0	0	0	0
2017	253	0	0	0	0	0	0	0	0	0	0	0	0	0	0	0	0	0	0	0	0	0	0	0	0	0	0	0	0	0	0	0	0	0	0	0	0	0
2017	254	0	0	0	0	0	0	0	0	0	0	0	0	0	0	0	0	0	0	0	0	0	0	0	0	0	0	0	0	0	0	0	0	0	0	0	0	0
2017	255	0	0	0	0	0	0	0	0	0	0	0	0	0	0	0	0	0	0	0	0	0	0	0	0	0	0	0	0	0	0	0	0	0	0	0	0	0
2017	256	0	0	0	0	0	0	0	0	0	0	0	0	0	0	0	0	0	0	0	0	0	0	0	0	0	0	0	0	0	0	0	0	0	0	0	0	0
2017	257	0	0	0	0	0	0	0	0	0	0	0	0	0	0	0	0	0	0	0	0	0	0	0	0	0	0	0	0	0	0	0	0	0	0	0	0	0
2017	258	0	0	0	0	0	0	0	0	0	0	0	0	0	0	0	0	0	0	0	0	0	0	0	0	0	0	0	0	0	0	0	0	0	0	0	0	0
2017	259	0	0	0	0	0	0	0	0	0	0	0	0	0	0	0	0	0	0	0	0	0	0	0	0	0	0	0	0	0	0	0	0	0	0	0	0	0
2017	260	0	0	0	0	0	0	0	0	0	0	0	0	0	0	0	0	0	0	0	0	0	0	0	0	0	0	0	0	0	0	0	0	0	0	0	0	0
2017	261	1	1	1	1	1	1	1	1	1	1	1	1	1	1	1	1	1	1	0	0	0	0	0	0	0	0	0	0	0	0	0	0	0	0	0	0	0
2017	262	0	0	0	0	0	0	0	0	0	0	0	0	0	0	0	0	0	0	0	0	0	0	0	0	0	0	0	0	0	0	0	0	0	0	0	0	0
2017	263	0	0	0	0	0	0	0	0	0	0	0	0	0	0	0	0	0	0	0	0	0	0	0	0	0	0	0	0	0	0	0	0	0	0	0	0	0
2017	264	0	0	0	0	0	0	0	0	0	0	0	0	0	1	1	1	1	1	0	0	0	0	0	0	0	0	0	0	0	0	0	0	0	0	0	0	0
2017	265	0	0	0	0	0	0	0	0	0	0	0	0	0	0	0	0	0	0	0	0	0	0	0	0	0	0	0	0	0	0	0	0	0	0	0	0	0
2017	266	0	0	0	0	0	0	0	0	0	0	0	0	0	0	0	0	0	0	0	0	0	0	0	0	0	0	0	0	0	0	0	0	0	0	0	0	0
2017	267	0	0	0	0	0	0	0	0	0	0	0	0	0	0	0	0	0	0	0	0	0	0	0	0	0	0	0	0	0	0	0	0	0	0	0	0	0
2017	268	0	0	0	0	0	0	0	0	0	0	0	0	0	0	0	0	0	0	0	0	0	0	0	0	0	0	0	0	0	0	0	0	0	0	0	0	0
2017	269	0	0	0	0	0	0	0	0	0	0	0	0	0	0	0	0	0	0	0	0	0	0	0	0	0	0	0	0	0	0	0	0	0	0	0	0	0
2017	270	0	0	0	0	0	0	0	0	0	0	0	0	0	0	0	0	0	0	0	0	0	0	0	0	0	0	0	0	0	0	0	0	0	0	0	0	0
2017	271	0	0	0	0	0	0	0	0	0	0	0	0	0	0	0	0	0	0	0	0	0	0	0	0	0	0	0	0	0	0	0	0	0	0	0	0	0
2017	272	0	0	0	0	0	0	0	0	0	0	0	0	0	0	0	0	0	0	0	0	0	0	0	0	0	0	0	0	0	0	0	0	0	0	0	0	0
2017	273	0	0	0	0	0	0	0	0	0	0	0	0	0	0	0	0	0	0	0	0	0	0	0	0	0	0	0	0	0	0	0	0	0	0	0	0	0
2017	274	0	0	0	0	0	0	0	0	0	0	0	0	0	0	0	0	0	0	0	0	0	0	0	0	0	0	0	0	0	0	0	0	0	0	0	0	0
2017	275	0	0	0	0	0	0	0	0	0	0	0	0	0	0	0	0	0	0	0	0	0	0	0	0	0	0	0	0	0	0	0	0	0	0	0	0	0
2017	276	0	0	0	0	0	0	0	0	0	0	0	0	0	0	0	0	0	0	0	0	0	0	0	0	0	0	0	0	0	0	0	0	0	0	0	0	0
2017	277	0	0	0	0	0	0	0	0	0	0	0	0	0	0	0	0	0	0	0	0	0	0	0	0	0	0	0	0	0	0	0	0	0	0	0	0	0
2017	278	0	0	0	0	0	0	0	0	0	0	0	0	0	0	0	0	0	0	0	0	0	0	0	0	0	0	0	0	0	0	0	0	0	0	0	0	0
2017	279	0	0	0	0	0	0	0	0	0	0	0	0	0	0	0	0	0	0	0	0	0	0	0	0	0	0	0	0	0	0	0	0	0	0	0	0	0
2017	280	0	0	0	0	0	0	0	0	0	0	0	0	0	0	0	0	0	0	0	0	0	0	0	0	0	0	0	0	0	0	0	0	0	0	0	0	0
2017	281	0	0	0	0	0	0	0	0	0	0	0	0	0	0	0	0	0	0	0	0	0	0	0	0	0	0	0	0	0	0	0	0	0	0	0	0	0
2017	282	0	0	0	0	0	0	0	0	0	0	0	0	0	0	0	0	0	0	0	0	0	0	0	0	0	0	0	0	0	0	0	0	0	0	0	0	0
2017	283	1	1	1	1	1	1	1	1	1	1	1	1	1	1	1	1	1	1	1	1	1	1	1	1	0	0	0	0	0	0	0	0	0	0	0	0	0
2017	284	0	0	0	0	0	0	0	0	0	0	0	0	0	0	0	0	0	0	0	0	0	0	0	0	0	0	0	0	0	0	0	0	0	0	0	0	0
2017	285	0	0	0	0	0	0	0	0	0	0	0	0	0	0	0	0	0	0	0	0	0	0	0	0	0	0	0	0	0	0	0	0	0	0	0	0	0
2017	286	0	0	0	0	0	0	0	0	0	0	0	0	0	0	0	0	0	0	0	0	0	0	0	0	0	0	0	0	0	0	0	0	0	0	0	0	0
2017	287	0	0	0	0	0	0	0	0	0	0	0	0	0	0	0	0	0	0	0	0	0	0	0	0	0	0	0	0	0	0	0	0	0	0	0	0	0
2017	288	0	0	0	0	0	0	0	0	0	0	0	0	0	0	0	0	0	0	0	0	0	0	0	0	0	0	0	0	0	0	0	0	0	0	0	0	0
2017	289	0	0	0	0	0	0	0	0	0	0	0	0	0	0	0	0	0	0	0	0	0	0	0	0	0	0	0	0	0	0	0	0	0	0	0	0	0
2017	290	0	0	0	0	0	0	0	0	0	0	0	0	0	0	0	0	0	0	0	0	0	0	0	0	0	0	0	0	0	0	0	0	0	0	0	0	0
2017	291	0	0	0	0	0	0	0	0	0	0	0	0	0	0	0	0	0	0	0	0	0	0	0	0	0	0	0	0	0	0	0	0	0	0	0	0	0
2017	292	0	0	0	0	0	0	0	0	0	0	0	0	0	0	0	0	0	0	0	0	0	0	0	0	0	0	0	0	0	0	0	0	0	0	0	0	0
2017	293	0	0	0	0	0	0	0	0	0	0	0	0	0	0	0	0	0	0	0	0	0	0	0	0	0	0	0	0	0	0	0	0	0	0	0	0	0
2017	294	0	0	0	0	0	0	0	0	0	0	0	0	0	0	0	0	0	0	0	0	0	0	0	0	0	0	0	0	0	0	0	0	0	0	0	0	0
2017	295	0	0	0	0	0	0	0	0	0	0	0	0	0	0	0	0	0	0	0	0	0	0	0	0	0	0	0	0	0	0	0	0	0	0	0	0	0
2017	296	0	0	0	0	0	0	0	0	0	0	0	0	0	0	0	0	0	0	0	0	0	0	0	0	0	1	1	1	1	1	0	0	0	0	0	0	1
2017	297	0	0	0	0	0	0	0	0	0	0	0	0	0	0	0	0	0	0	0	0	0	0	0	0	0	0	0	0	0	0	0	0	0	0	0	0	0
2017	298	0	0	0	0	0	0	0	0	0	0	0	0	0	0	0	0	0	0	0	0	0	0	0	0	0	0	0	0	0	0	0	0	0	0	0	0	0
2017	299	1	1	1	1	1	1	1	1	1	1	1	1	1	1	1	1	1	1	1	1	1	1	1	1	1	1	1	1	1	1	1	1	1	1	1	1	1
2017	300	1	1	1	1	1	1	1	1	1	1	1	1	1	1	1	1	1	1	1	1	1	1	1	1	1	1	1	1	1	1	1	1	1	1	1	1	1
2017	301	0	0	0	0	0	0	0	0	0	0	0	0	0	0	0	0	0	0	0	0	0	0	0	0	0	0	0	0	0	0	0	0	0	0	0	0	0
2017	302	0	0	0	0	0	0	0	0	0	0	0	0	0	0	0	0	0	0	0	0	0	0	0	0	0	0	0	0	0	0	0	0	0	0	0	0	0
2017	303	0	0	0	0	0	0	0	0	0	0	0	0	1	1	1	1	1	1	1	1	1	1	1	1	1	1	1	1	1	1	1	1	1	1	1	1	1
2017	304	0	0	0	0	0	0	0	0	0	0	0	0	0	0	0	0	0	0	0	0	0	0	0	0	0	0	0	0	0	0	0	0	0	0	0	0	0
2017	305	0	0	0	0	0	0	0	0	0	0	0	0	0	0	0	0	0	0	0	0	0	0	0	0	0	0	0	0	0	1	1	1	1	1	0	0	1
2017	306	0	0	0	0	0	0	0	0	0	0	0	0	0	0	0	0	0	0	0	0	0	0	0	0	0	0	0	0	0	0	0	0	0	0	0	0	0
2017	307	1	1	1	1	1	1	1	1	1	1	1	1	1	1	1	1	1	1	0	0	0	0	0	0	0	1	1	1	1	1	1	1	1	0	0	0	0
2017	308	0	0	0	0	0	0	0	0	0	0	0	0	0	0	0	0	0	0	0	0	0	0	0	0	0	0	0	0	0	0	0	0	0	0	0	0	0
2017	309	1	1	1	1	1	1	1	1	1	1	1	1	1	1	1	1	1	1	1	1	1	1	1	1	1	1	1	0	0	0	0	0	0	0	0	0	0
2017	310	1	1	1	1	1	1	1	1	1	1	1	1	1	1	1	1	1	1	1	1	1	1	1	1	1	1	1	1	1	1	1	1	1	1	1	1	1
2017	311	1	1	0	0	0	0	0	0	0	0	0	0	0	0	0	0	0	0	0	0	0	0	0	0	0	0	0	0	0	0	0	0	0	0	0	0	0
2017	312	0	0	0	0	0	0	0	0	0	0	0	0	0	0	0	0	0	0	0	0	0	0	0	0	0	0	0	0	0	0	0	0	0	0	0	0	0
2017	313	1	1	1	1	1	1	1	1	1	1	1	0	0	0	0	0	0	0	0	0	0	0	0	0	0	0	0	0	0	0	0	1	1	1	1	1	1
2017	314	0	0	0	0	0	0	0	0	0	0	0	0	0	0	0	0	0	0	0	0	0	0	1	1	1	1	0	0	0	1	1	1	1	1	1	1	1
2017	315	0	0	0	0	0	0	0	0	0	0	0	0	0	0	0	0	0	1	1	1	1	1	1	1	1	1	1	1	1	1	1	1	1	1	1	1	1
2017	316	1	1	1	1	1	1	1	0	0	0	0	0	0	0	0	0	0	0	0	0	0	0	0	0	0	0	0	0	0	0	0	0	0	0	0	0	0
2017	317	1	1	1	1	1	1	1	1	1	1	0	0	0	0	0	0	0	0	0	0	0	0	0	0	0	0	0	0	0	0	0	0	0	0	0	0	0
2017	318	0	0	0	0	0	0	0	0	0	0	0	0	0	0	0	0	0	0	0	0	0	0	0	0	0	0	0	0	0	0	0	0	0	0	0	0	0
2017	319	0	0	0	0	0	0	0	0	0	0	0	0	0	0	0	0	0	0	0	0	0	0	0	0	0	0	0	0	0	0	0	0	0	0	0	0	0
2017	320	1	1	1	0	0	0	0	0	0	0	0	0	0	0	0	0	0	0	0	0	0	0	0	0	0	0	0	0	0	0	0	0	0	0	0	0	0
2017	321	0	0	0	0	0	0	0	0	0	0	0	0	0	0	0	0	0	0	0	0	0	0	0	0	0	0	0	0	0	0	0	0	0	0	0	0	0
2017	322	0	0	0	0	0	0	0	0	0	0	0	0	0	0	0	0	0	0	0	0	0	0	0	0	0	0	0	0	0	0	0	0	0	0	0	0	0
2017	323	0	1	1	0	0	0	0	0	0	0	0	0	0	0	0	0	0	0	0	0	0	0	0	0	0	0	0	0	0	0	0	0	0	0	0	0	0
2017	324	0	0	0	0	0	0	0	0	0	0	0	0	0	0	0	0	0	0	0	0	0	0	0	0	0	0	0	0	0	0	0	0	0	0	0	0	0
2017	325	1	1	1	1	1	1	1	1	1	1	1	1	1	1	1	1	1	1	1	1	1	1	1	1	1	1	1	1	1	1	1	1	1	1	1	1	1
2017	326	0	0	0	0	0	0	0	0	0	0	0	0	0	0	0	0	0	0	0	0	0	0	0	0	0	0	0	0	0	0	0	0	0	0	0	0	0
2017	327	0	0	0	0	0	0	0	0	0	0	0	0	0	0	0	0	0	0	0	0	0	0	0	0	0	0	0	0	0	0	0	0	0	0	0	0	0
2017	328	1	1	1	0	0	0	0	0	0	0	0	0	0	0	0	0	0	0	0	0	0	0	0	0	0	0	0	0	0	0	0	0	0	0	0	0	0
2017	329	1	1	1	1	1	1	1	1	1	1	1	1	1	1	1	1	1	1	1	1	1	1	1	1	1	1	0	0	0	0	0	0	0	0	0	0	0
2017	330	0	0	0	0	0	0	0	0	0	0	0	0	0	0	0	0	0	0	0	0	0	0	0	0	0	0	0	0	0	0	0	0	0	0	0	0	0
2017	331	0	0	0	0	0	0	0	0	0	0	0	0	0	0	0	0	0	0	0	0	0	0	0	0	0	0	0	0	0	0	0	0	0	0	0	0	0
2017	332	1	1	1	1	1	1	1	1	0	0	0	0	0	0	0	0	0	0	0	0	0	0	0	0	0	0	0	0	0	0	0	0	0	0	0	0	0
2017	333	1	1	0	0	0	0	0	0	0	0	0	0	0	0	0	0	0	0	0	0	0	0	0	0	0	0	0	0	0	0	0	0	0	0	1	1	1
2017	334	0	0	0	0	0	0	0	0	0	0	0	0	0	0	0	0	0	0	0	0	0	0	0	0	0	0	0	0	0	0	0	0	0	0	0	0	0
2017	335	0	0	0	0	0	0	0	0	0	0	0	0	0	0	0	0	0	0	0	0	0	0	0	0	0	0	0	0	0	0	0	0	0	0	0	0	0
2017	336	0	0	0	0	0	0	0	0	0	0	0	0	0	0	0	0	0	0	0	0	0	0	0	0	0	0	0	0	0	0	0	0	0	0	0	0	0
2017	337	0	0	0	0	0	0	0	0	1	1	1	1	1	1	1	1	1	1	1	1	1	1	1	1	1	1	1	1	1	1	1	1	1	1	1	1	1
2017	338	1	1	1	1	0	0	0	0	0	0	0	0	0	0	0	0	0	0	0	0	0	0	0	0	0	0	0	0	0	0	0	0	0	0	0	0	0
2017	339	1	1	1	1	0	0	0	0	0	0	0	0	0	0	0	0	0	0	0	0	0	0	0	0	0	0	0	0	0	0	0	0	0	0	0	0	0
2017	340	1	1	1	1	1	1	1	1	1	1	1	1	1	1	1	0	0	0	0	0	0	0	0	0	0	0	0	0	0	0	0	0	0	0	0	0	0
2017	341	0	0	0	0	0	0	0	0	0	0	0	0	0	0	0	0	0	0	1	1	1	0	0	0	1	1	1	1	1	1	1	1	1	1	0	0	0
2017	342	0	0	0	0	0	0	0	0	0	0	0	0	0	0	0	0	0	0	0	0	0	0	0	0	0	0	0	0	0	0	0	0	0	0	0	0	0
2017	343	1	1	0	0	0	0	0	0	0	0	0	0	0	0	0	0	0	0	0	0	0	0	0	0	0	0	0	0	0	0	0	0	0	0	0	1	1
2017	344	1	1	1	1	1	1	1	1	1	1	1	1	1	1	1	1	1	1	1	1	1	1	1	1	1	1	0	0	0	0	0	0	0	0	0	0	0
2017	345	1	1	1	1	1	1	1	1	1	1	1	1	1	1	1	1	1	1	1	1	1	1	1	1	1	1	1	1	0	0	0	0	0	0	0	0	0
2017	346	1	1	1	1	1	1	1	1	1	1	1	1	1	1	1	1	1	1	1	1	1	1	1	1	1	1	0	0	0	0	0	0	0	0	0	0	0
2017	347	1	1	1	1	1	1	1	1	1	0	0	0	0	0	0	0	1	1	1	1	1	1	1	1	1	1	1	1	1	1	1	1	1	1	1	0	0
2017	348	1	1	1	1	1	1	1	1	1	1	1	1	1	1	1	1	1	1	1	1	1	1	1	1	1	1	1	1	1	1	1	1	1	1	1	1	1
2017	349	0	0	0	0	0	0	0	0	0	0	0	0	0	0	0	0	0	0	0	0	0	0	0	0	0	0	0	0	0	0	0	0	0	0	0	0	0
2017	350	0	0	0	0	0	0	0	0	0	0	0	0	0	0	0	0	0	0	0	0	0	0	0	0	0	0	0	0	0	0	0	0	0	0	0	0	0
2017	351	1	1	1	1	1	1	0	0	0	0	0	0	0	0	0	0	0	0	0	0	0	0	0	0	0	0	0	0	0	0	0	0	0	0	0	0	0
2017	352	0	0	0	0	0	0	0	0	0	0	0	0	0	0	0	0	0	0	0	0	0	0	0	0	0	1	1	1	1	1	1	1	1	1	1	1	1
2017	353	1	1	1	1	1	1	1	1	1	1	1	1	1	1	1	1	1	1	1	1	1	1	1	1	1	1	1	1	1	0	0	1	1	1	1	1	1
2017	354	0	0	0	0	0	0	0	0	0	0	0	0	0	0	0	0	0	0	0	0	0	0	0	0	0	0	0	1	1	1	0	0	1	1	1	1	1
2017	355	1	1	1	1	1	1	1	1	1	1	1	1	0	0	0	0	0	0	0	0	0	0	0	0	0	0	0	0	0	0	0	0	0	0	0	0	0
2017	356	1	1	1	1	1	1	1	1	1	1	1	1	1	1	1	1	1	1	1	1	1	1	1	1	1	1	1	1	1	1	1	1	1	1	1	1	1
2017	357	1	1	1	1	1	1	1	1	1	1	1	1	1	1	1	1	1	1	1	0	0	0	0	0	0	0	0	0	0	0	0	0	0	0	0	0	0
2017	358	0	0	0	0	0	0	0	0	0	0	0	0	0	0	0	0	0	0	0	0	0	0	0	0	0	0	0	0	0	0	0	0	0	0	0	0	0
2017	359	1	1	1	1	1	1	1	1	1	1	1	1	1	1	1	1	1	1	1	1	1	1	1	1	1	1	1	1	1	1	1	1	1	1	1	1	1
2017	360	1	1	1	1	1	1	1	1	1	0	-	-	-	-	-	-	-	-	-	-	-	-	-	-	-	-	-	-	-	-	-	-	-	-	-	-	-
2017	361	-	-	-	-	-	-	-	-	-	-	-	-	-	-	-	-	-	-	-	-	-	-	-	-	-	-	-	-	-	-	-	-	-	-	-	-	-
2017	362	-	-	-	-	-	-	-	-	1	1	1	1	1	1	1	1	1	1	1	1	1	1	1	1	1	0	0	0	0	0	0	0	1	1	1	1	1
2017	363	1	1	1	1	1	1	1	1	1	1	1	1	1	1	1	1	1	1	1	1	1	1	1	1	1	1	1	1	1	1	1	1	1	1	1	1	1
2017	364	1	1	1	1	1	1	1	1	1	1	1	1	1	1	1	1	0	0	0	0	0	0	0	0	0	0	0	0	0	0	0	0	1	1	1	1	1
2017	365	0	0	0	0	0	0	0	0	0	0	0	0	0	0	0	0	0	0	0	0	0	0	0	0	0	0	0	0	0	0	0	0	0	0	0	0	0

## Sheet: PEN TGF
		1 - "clear, no cloud"; 0 - "not clear"; '-' - data gap
YEAR	DOY	900	902	904	906	908	910	912	914	916	918	920	922	924	926	928	930	932	934	936	938	940	942	944	946	948	950	952	954	956	958	1000	1002	1004	1006	1008	1010	1012	1014	1016	1018	1020	1022	1024	1026	1028	1030	1032	1034
2016	1	1	1	1	1	1	1	1	1	1	1	1	1	1	1	1	1	1	1	1	1	1	1	1	1	1	1	1	1	1	1	1	1	1	1	1	1	1	1	1	1	1	1	1	1	1	1	1	1
2016	2	0	0	0	0	0	0	0	0	0	0	0	0	0	0	0	0	0	0	0	0	0	0	0	0	0	0	0	0	0	0	0	0	0	0	0	0	0	0	0	0	0	0	0	0	0	0	0	0
2016	3	1	1	1	1	1	1	1	1	1	1	1	1	1	1	1	1	1	1	1	1	1	1	1	1	1	1	1	1	1	1	1	1	1	1	1	1	1	1	1	1	1	1	1	1	1	1	1	1
2016	4	1	1	1	0	0	0	0	0	0	0	0	0	0	0	1	1	1	1	1	1	1	1	1	1	1	1	1	1	1	1	1	1	1	0	0	0	0	0	0	0	0	0	0	0	0	0	0	0
2016	5	1	1	1	1	1	1	1	1	1	1	1	1	1	1	1	1	1	1	1	1	1	1	1	1	1	1	1	1	1	1	1	1	1	1	1	1	1	1	1	1	1	1	1	1	1	1	1	1
2016	6	0	0	0	0	0	0	0	0	0	0	0	0	0	0	0	0	0	0	0	0	0	0	0	0	0	0	0	0	0	0	0	0	0	0	0	0	0	0	0	0	0	0	0	0	0	0	0	0
2016	7	1	1	1	1	1	1	1	1	1	1	1	1	1	1	1	1	1	1	1	1	1	1	1	1	1	1	1	1	1	1	1	1	1	1	1	1	1	1	1	1	1	1	1	1	1	1	1	1
2016	8	0	0	0	0	0	0	0	0	0	0	0	0	0	0	0	0	0	0	0	0	0	0	0	0	0	0	0	0	0	0	0	0	0	0	0	0	0	0	0	0	0	0	0	0	0	0	0	0
2016	9	1	1	1	1	1	1	1	1	1	1	1	1	1	1	1	1	1	1	1	1	1	1	1	1	1	1	1	1	1	1	1	1	1	1	1	1	1	1	1	1	1	1	1	1	1	1	1	1
2016	10	1	1	1	1	1	1	1	1	1	1	1	1	1	1	1	1	1	1	1	1	1	1	1	1	1	1	1	1	1	1	1	1	1	1	1	1	1	1	1	1	1	1	1	1	1	1	1	1
2016	11	0	0	0	0	0	0	0	0	0	0	0	0	0	0	0	0	0	0	0	0	0	0	0	0	0	0	0	0	0	0	0	0	0	0	0	0	0	0	0	0	0	0	0	0	0	0	0	0
2016	12	0	0	0	0	0	0	0	0	0	0	0	0	0	0	0	0	0	0	0	0	0	0	0	0	0	0	0	0	0	0	0	0	0	0	0	0	0	0	0	0	0	0	0	0	0	0	0	0
2016	13	1	1	1	1	1	1	1	1	1	1	1	1	1	1	1	1	1	1	1	1	1	1	1	1	1	1	1	1	1	1	1	1	1	1	0	0	0	0	0	0	0	0	0	0	0	0	0	0
2016	14	1	1	1	1	1	1	1	1	1	1	1	1	1	1	1	1	1	1	1	1	1	1	1	1	1	1	1	1	1	1	1	1	1	1	1	1	1	1	1	1	1	1	1	1	1	1	1	1
2016	15	0	0	0	0	0	0	0	0	0	0	0	0	0	0	0	0	0	0	0	0	0	0	0	0	0	0	0	0	0	0	0	0	0	0	0	0	0	0	0	0	0	0	0	0	0	0	0	0
2016	16	1	1	1	1	1	1	1	1	1	1	1	1	1	1	1	1	1	1	1	1	1	1	1	1	1	1	1	1	1	1	1	1	1	1	1	1	1	1	1	1	1	1	1	1	1	1	1	1
2016	17	1	1	1	1	1	1	1	1	1	1	1	1	1	1	1	1	1	1	1	1	1	1	1	1	1	1	1	1	1	1	1	1	1	0	0	0	0	0	0	0	0	0	0	0	0	0	0	0
2016	18	0	0	0	0	0	0	0	0	0	0	0	0	0	0	0	0	0	0	0	0	0	0	0	0	0	0	0	0	0	0	0	0	0	0	0	0	0	0	0	0	0	0	0	0	0	0	0	0
2016	19	1	1	1	1	1	1	1	1	1	1	1	1	1	1	1	1	1	1	1	1	1	1	1	1	1	1	1	1	1	1	1	1	1	1	1	1	1	1	1	1	1	1	1	1	1	1	1	1
2016	20	0	0	0	0	0	0	0	0	0	0	0	0	0	0	0	0	0	0	0	0	0	0	0	0	0	0	0	0	0	0	0	0	0	0	0	0	0	0	0	0	0	0	0	0	0	0	0	0
2016	21	0	0	0	0	0	0	0	0	0	0	0	0	0	0	0	0	0	0	0	0	0	0	0	0	0	0	0	0	0	0	0	0	0	0	0	0	0	0	0	0	0	0	0	0	0	0	0	0
2016	22	1	1	1	1	1	1	1	1	1	1	1	1	1	1	1	1	1	1	1	1	1	1	1	1	1	1	1	1	1	1	1	1	1	1	1	1	1	1	1	1	1	1	1	1	1	1	1	1
2016	23	0	0	0	0	0	0	0	0	0	0	0	0	0	0	0	0	0	0	0	0	0	0	0	0	0	0	0	0	0	0	0	0	0	0	0	0	0	0	0	0	0	0	0	0	0	0	0	0
2016	24	1	1	1	1	1	1	1	1	1	1	1	1	1	1	1	1	1	1	1	1	1	1	1	1	1	1	1	1	1	1	1	1	1	1	1	1	1	1	1	1	1	1	1	1	1	1	1	1
2016	25	1	1	1	1	1	1	1	1	1	1	1	1	1	1	1	1	1	1	1	1	1	1	1	1	1	1	1	1	1	1	1	1	1	1	1	1	1	1	1	1	1	1	1	1	1	1	1	1
2016	26	1	1	1	1	1	1	1	1	1	1	1	1	1	1	1	1	1	1	1	1	1	1	1	1	1	1	1	1	1	1	1	1	1	1	1	1	1	1	1	1	1	1	1	1	1	1	1	1
2016	27	1	1	1	1	1	1	1	1	1	1	1	1	1	1	1	1	1	1	1	1	1	1	1	1	1	1	1	1	1	1	1	1	1	1	1	1	1	1	1	1	1	1	1	1	1	1	1	1
2016	28	1	1	1	1	1	1	1	1	1	1	1	1	1	1	1	1	1	1	1	1	1	1	1	1	1	1	1	1	1	1	1	1	1	1	1	1	1	1	1	1	1	1	1	1	1	1	1	1
2016	29	0	0	0	0	0	0	0	0	0	0	0	0	0	0	0	0	0	0	0	0	0	0	0	0	0	0	0	0	0	0	0	0	0	0	0	0	0	0	0	0	0	0	0	0	0	0	0	0
2016	30	0	0	0	0	0	0	0	0	0	0	0	0	0	0	0	0	0	0	0	0	0	0	0	0	0	0	0	0	0	0	0	0	0	0	0	0	0	0	0	0	0	0	0	0	0	0	0	0
2016	31	1	1	1	1	1	1	1	1	1	1	1	1	1	1	1	1	1	1	1	1	1	1	1	1	1	1	1	1	1	1	1	1	1	1	1	1	1	1	1	1	1	1	1	1	1	1	1	0
2016	32	0	0	0	0	0	0	0	0	0	0	0	0	0	0	0	0	0	0	0	0	0	0	0	0	0	0	0	0	0	0	0	0	0	0	0	0	0	0	0	0	0	0	0	0	0	0	0	0
2016	33	0	0	0	0	0	0	0	0	0	0	0	0	0	0	0	0	0	0	0	0	0	0	0	0	1	1	1	1	1	1	1	1	1	1	1	1	1	1	1	1	1	1	1	1	1	1	1	1
2016	34	0	0	0	0	0	1	1	1	1	1	1	1	1	1	1	1	1	1	1	1	1	1	1	1	1	1	1	1	1	1	0	0	0	0	0	0	0	0	0	0	0	0	0	0	0	0	0	0
2016	35	1	1	1	1	1	1	1	1	1	1	1	1	1	1	1	1	1	1	1	1	1	1	1	1	1	1	1	1	1	1	1	1	1	1	1	1	1	1	1	1	1	1	1	1	1	1	1	1
2016	36	0	0	0	0	0	0	0	0	0	0	0	0	0	0	0	0	0	0	0	0	0	0	0	0	0	0	0	0	0	0	0	0	0	0	0	0	0	0	0	0	0	0	0	0	0	0	0	0
2016	37	0	0	0	0	0	0	0	0	0	0	0	0	0	0	0	0	0	0	0	0	0	0	0	0	0	0	0	0	0	0	0	0	0	0	0	0	0	0	0	0	0	0	0	0	0	0	0	0
2016	38	1	1	1	1	1	1	1	1	1	1	1	1	1	1	1	1	1	1	1	1	1	1	1	1	1	1	1	1	1	1	1	1	1	1	1	1	1	1	1	1	1	1	1	1	1	1	1	1
2016	39	0	0	0	0	0	0	0	0	0	0	0	0	0	0	0	0	0	0	0	0	0	0	0	0	0	0	0	0	0	0	0	0	0	0	0	0	0	0	0	0	0	0	0	0	0	0	0	0
2016	40	1	1	1	1	1	1	1	1	1	1	1	1	1	1	1	1	1	1	1	1	1	1	1	1	1	1	1	1	1	1	1	1	1	1	1	1	1	1	1	1	1	1	1	1	1	1	1	1
2016	41	1	1	1	1	1	1	1	1	1	1	1	1	1	1	1	1	1	1	1	1	1	1	1	1	1	1	1	1	1	1	1	1	1	1	1	1	1	1	1	1	1	1	1	1	1	0	0	0
2016	42	1	1	1	1	1	1	1	1	1	1	1	1	1	1	1	1	1	1	1	1	1	1	1	1	1	1	1	1	1	1	1	1	1	1	1	1	1	1	1	1	1	1	1	1	1	1	1	1
2016	43	1	1	1	1	1	1	1	1	1	1	0	0	0	0	0	0	0	0	0	0	0	0	0	0	0	0	0	0	0	0	0	0	0	0	0	0	0	0	0	0	0	0	0	0	0	0	0	0
2016	44	0	0	0	0	0	0	0	0	0	0	0	0	0	0	0	0	0	0	0	0	0	0	0	0	0	0	0	0	0	0	0	0	0	0	0	0	0	0	0	0	0	0	0	0	0	0	0	0
2016	45	0	0	0	0	0	0	0	0	0	0	0	0	0	0	0	0	0	0	0	0	0	0	0	0	0	0	0	0	0	0	0	0	0	0	0	0	0	0	0	0	0	0	0	0	0	0	0	0
2016	46	0	0	0	0	0	0	0	0	0	0	0	0	0	0	0	0	0	0	0	0	0	0	0	0	0	0	0	0	0	0	0	0	0	0	0	0	0	0	0	0	0	0	0	0	0	0	0	0
2016	47	1	1	1	1	1	0	0	0	0	0	0	0	0	0	0	0	0	0	0	0	0	0	0	0	0	0	0	0	0	0	0	0	0	0	0	0	0	0	0	0	0	0	0	0	0	0	0	0
2016	48	1	1	1	1	1	1	1	1	1	1	1	1	1	1	1	1	1	1	1	1	1	1	1	1	1	1	1	1	1	1	1	1	1	1	1	1	1	1	1	1	1	1	1	1	1	1	1	1
2016	49	1	1	1	1	1	1	1	1	1	0	0	0	0	0	0	0	0	0	0	0	0	0	0	0	0	0	0	0	0	0	0	0	0	0	0	0	0	0	0	0	0	0	0	0	0	0	0	0
2016	50	1	1	1	1	1	1	1	1	1	1	1	1	1	1	1	1	1	1	1	1	1	1	1	1	1	1	1	1	1	1	1	1	1	1	1	1	1	1	1	1	1	1	1	1	1	1	1	1
2016	51	0	0	0	0	0	0	0	0	0	0	0	0	0	0	0	0	0	0	0	0	0	0	0	0	0	0	0	0	0	0	0	0	0	0	0	0	0	0	0	0	0	0	0	0	0	0	0	0
2016	52	0	0	0	0	0	0	0	0	0	0	0	0	0	0	0	0	0	0	0	0	0	0	0	0	0	0	0	0	0	0	0	0	0	0	0	0	0	0	0	0	0	0	0	0	0	0	0	0
2016	53	0	0	0	0	0	0	0	0	0	0	0	0	0	0	0	0	0	0	0	0	0	0	0	0	0	0	0	0	0	0	0	0	0	0	0	0	0	0	0	0	0	0	0	0	0	0	0	0
2016	54	0	0	0	0	0	0	0	0	0	0	0	0	0	0	0	0	0	0	0	0	0	0	0	0	0	0	0	0	0	0	0	0	0	0	0	0	0	0	0	0	0	0	0	0	0	0	0	0
2016	55	0	0	0	0	0	0	0	0	0	0	0	0	0	0	0	0	0	0	0	0	0	0	0	0	0	0	0	0	0	0	0	0	0	0	0	0	0	0	0	0	0	0	0	0	0	0	0	0
2016	56	0	0	0	0	0	0	0	0	0	0	0	0	0	0	0	0	0	0	0	0	0	0	0	0	0	0	0	0	0	0	0	0	0	0	0	0	0	0	0	0	0	0	0	0	0	0	0	0
2016	57	1	1	1	1	1	1	1	1	1	1	1	1	1	1	1	1	1	1	1	1	1	1	1	1	1	1	1	1	1	1	1	1	1	1	1	1	1	1	1	1	1	1	1	1	1	1	1	1
2016	58	1	1	1	1	1	1	1	1	1	1	1	1	1	1	1	1	1	1	1	1	1	1	1	1	1	1	1	1	1	1	1	1	1	1	1	1	1	1	1	1	1	1	1	1	1	1	1	1
2016	59	1	1	1	1	1	1	1	1	1	1	1	1	1	1	1	1	1	1	1	1	1	1	1	1	1	1	1	1	1	1	1	1	1	1	1	1	1	1	1	1	1	1	1	1	1	1	1	1
2016	60	0	0	0	0	0	0	0	0	0	0	0	0	0	0	0	0	0	0	0	0	0	0	0	0	0	0	0	0	0	0	0	0	0	0	0	0	0	0	0	0	0	0	0	0	0	0	0	0
2016	61	1	1	1	1	1	1	1	1	1	1	1	1	1	1	1	1	1	1	1	1	1	1	1	1	1	1	1	1	1	1	1	1	1	1	1	1	1	0	0	0	0	1	1	1	1	1	1	1
2016	62	1	1	1	1	1	1	1	1	1	1	1	1	1	1	1	1	1	1	1	1	1	1	1	1	1	1	1	1	1	1	1	1	1	1	1	1	1	1	1	1	1	1	1	1	1	1	1	1
2016	63	1	1	1	1	1	1	1	1	1	1	1	1	1	1	1	1	1	1	1	1	1	1	1	1	1	1	1	1	1	1	1	1	1	1	1	1	1	1	1	1	1	1	1	1	1	1	1	1
2016	64	0	0	0	0	0	0	0	0	0	0	0	0	0	0	0	0	0	0	0	0	0	0	0	0	0	0	0	0	0	0	0	0	0	0	0	0	0	0	0	0	0	0	0	0	0	0	0	0
2016	65	0	0	0	0	0	0	0	0	0	0	0	0	0	0	0	0	0	0	0	0	0	0	0	0	0	0	0	0	0	0	0	0	0	0	0	0	0	0	0	0	0	0	0	0	0	0	0	0
2016	66	0	0	0	0	0	0	0	0	0	0	0	0	0	0	0	0	0	0	0	0	0	0	0	0	0	0	0	0	0	0	0	0	0	0	0	0	0	0	0	0	0	0	0	0	0	0	0	0
2016	67	0	0	0	0	0	0	0	0	0	0	0	0	0	0	0	0	0	0	0	0	0	0	0	0	0	0	0	0	0	0	0	0	0	0	0	0	0	0	0	0	0	0	0	0	0	0	0	0
2016	68	0	0	0	0	0	0	0	0	0	0	0	0	0	0	0	0	0	0	0	0	0	0	0	0	0	0	0	0	0	0	0	0	0	0	0	0	0	0	0	0	0	0	0	0	0	0	0	0
2016	69	0	0	0	0	0	0	0	0	0	0	0	0	0	0	0	0	0	0	0	0	0	0	0	0	0	0	0	0	0	0	0	0	0	0	0	0	0	0	0	0	0	0	0	0	0	0	0	0
2016	70	0	0	0	0	0	0	0	0	0	0	0	0	0	0	0	0	0	0	0	0	0	0	0	0	0	0	0	0	0	0	0	0	0	0	0	0	0	0	0	0	0	0	0	0	0	0	0	0
2016	71	0	0	0	0	0	0	0	0	0	0	0	0	0	0	0	0	0	0	0	0	0	0	0	0	0	0	0	0	0	0	0	0	0	0	0	0	0	0	0	0	0	0	0	0	0	0	0	0
2016	72	0	0	0	0	0	0	0	0	0	0	0	0	0	0	0	0	0	0	0	0	0	0	0	0	0	0	0	0	0	0	0	0	0	0	0	0	0	0	0	0	0	0	0	0	0	0	0	0
2016	73	0	0	0	0	0	0	0	0	0	0	0	0	0	0	0	0	0	0	0	0	0	0	0	0	0	0	0	0	0	0	0	0	0	0	0	0	0	0	0	0	0	0	0	0	0	0	0	0
2016	74	0	0	0	0	0	0	0	0	0	0	0	0	0	0	0	0	0	0	0	0	0	0	0	0	0	0	0	0	0	0	0	0	0	0	0	0	0	0	0	0	0	0	0	0	0	0	0	0
2016	75	1	1	1	1	1	1	1	1	1	1	1	1	1	1	1	1	1	1	1	1	1	1	1	1	1	1	1	1	1	1	1	0	0	0	0	0	0	0	0	0	0	0	0	0	0	0	0	0
2016	76	0	0	0	0	0	0	0	0	0	0	0	0	0	0	0	0	0	0	0	0	0	0	0	0	0	0	0	0	0	0	0	0	0	0	0	0	0	0	0	0	0	0	0	0	0	0	0	0
2016	77	1	1	1	1	1	1	1	1	1	1	1	1	1	1	1	1	1	1	1	1	1	1	1	1	1	1	1	1	1	1	1	1	1	1	1	1	1	1	1	1	1	1	1	1	1	1	1	1
2016	78	0	0	0	0	0	0	0	0	0	0	0	0	0	0	0	0	0	0	0	0	0	0	0	0	0	0	0	0	0	0	0	0	0	0	0	0	0	0	0	0	0	0	0	0	0	0	0	0
2016	79	0	0	0	0	0	0	0	0	0	0	0	0	0	0	0	0	0	0	0	0	0	0	0	0	0	0	0	0	0	0	0	0	0	0	0	0	0	0	0	0	0	0	0	0	0	0	0	0
2016	80	0	0	0	0	0	0	0	0	0	1	1	1	1	1	1	0	0	0	0	0	0	0	0	0	0	0	0	0	0	0	0	0	0	0	0	0	0	0	0	0	0	0	0	0	0	0	0	0
2016	81	0	0	0	0	0	0	0	0	0	0	0	0	0	0	0	0	0	0	0	0	0	0	0	0	0	0	0	0	0	0	0	0	0	0	0	0	0	0	0	0	0	0	0	0	0	0	0	0
2016	82	0	0	0	0	0	0	0	0	0	0	0	0	0	0	0	0	0	0	0	0	0	0	0	0	0	0	0	0	0	0	0	0	0	0	0	0	0	0	0	0	1	1	1	1	1	1	1	1
2016	83	0	0	0	0	0	0	0	0	0	0	0	0	0	0	0	0	0	0	0	0	0	0	0	0	0	0	0	0	0	0	0	0	0	0	0	0	0	0	0	0	0	0	0	0	0	0	0	0
2016	84	0	0	0	0	0	0	0	0	0	0	0	0	0	0	0	0	0	0	0	0	0	0	0	0	0	0	0	0	0	0	0	0	0	0	0	0	0	0	0	0	0	0	0	0	0	0	0	0
2016	85	0	0	0	0	0	0	0	0	0	0	0	0	0	0	0	0	0	0	0	0	0	0	0	0	0	0	0	0	0	0	0	0	0	0	0	0	0	0	0	0	0	0	0	0	0	0	0	0
2016	86	0	0	0	0	0	0	0	0	0	0	0	0	0	0	0	0	0	0	0	0	0	0	0	0	0	0	0	0	0	0	0	0	0	0	0	0	0	0	0	0	0	0	0	0	0	0	0	0
2016	87	0	0	0	0	0	0	0	0	0	0	0	0	0	0	0	0	0	0	0	0	0	0	0	0	0	0	0	0	0	0	0	0	0	0	0	0	0	0	0	0	0	0	0	0	0	0	0	0
2016	88	0	0	0	0	0	0	0	0	0	0	0	0	0	0	0	0	0	0	0	0	0	0	0	0	0	0	0	0	0	0	0	0	0	0	0	0	0	0	0	0	0	0	0	0	0	0	0	0
2016	89	1	1	1	1	1	1	1	1	1	1	1	1	1	1	1	1	1	1	1	1	1	1	1	1	1	1	1	1	1	1	1	1	1	1	1	1	1	1	1	1	1	1	1	1	1	1	1	1
2016	90	0	0	0	0	0	0	0	0	0	0	0	0	0	0	0	0	0	0	0	0	0	0	0	0	0	0	0	0	0	0	0	0	0	0	0	0	0	0	0	0	0	0	0	0	0	0	0	0
2016	91	0	0	0	0	0	0	0	0	0	0	0	0	0	0	0	0	0	0	0	0	0	0	0	0	0	0	0	0	0	0	0	0	0	0	0	0	0	0	0	1	1	1	1	1	1	1	1	1
2016	92	0	0	0	0	0	0	0	0	0	0	0	0	0	0	0	0	0	0	0	0	0	0	0	0	0	0	0	0	0	0	0	0	0	0	0	0	0	0	0	0	0	0	0	0	0	0	0	0
2016	93	0	0	0	0	0	0	0	0	0	0	0	0	0	0	0	0	0	0	0	0	0	0	0	0	0	0	0	0	0	0	0	0	0	0	0	0	0	0	0	0	0	0	0	0	0	0	0	0
2016	94	0	0	0	0	0	0	0	0	0	0	0	0	0	0	0	0	0	0	0	0	0	0	0	0	0	0	0	0	0	0	0	0	0	0	0	0	0	0	0	0	0	0	0	0	0	0	0	0
2016	95	0	0	0	0	0	0	0	0	0	0	0	0	0	0	0	0	0	0	0	0	0	0	0	0	0	0	0	0	0	0	0	0	0	0	0	0	0	0	0	0	0	0	0	0	0	0	0	0
2016	96	0	0	0	0	0	0	0	0	0	0	0	0	0	0	0	0	0	0	0	0	0	0	0	0	0	0	0	0	0	0	0	0	0	0	0	0	0	0	0	0	0	0	0	0	0	0	0	0
2016	97	0	0	0	0	0	0	0	0	0	0	0	0	0	0	0	0	0	0	0	0	0	0	0	0	0	0	0	0	0	0	0	0	0	0	0	0	0	0	0	0	0	0	0	0	0	0	0	0
2016	98	0	0	0	0	0	0	0	0	0	0	0	0	0	0	0	0	0	0	0	0	0	0	0	0	0	0	0	0	0	0	0	0	0	0	0	0	0	0	0	0	0	0	0	0	0	0	0	0
2016	99	0	0	0	0	0	0	0	0	0	0	0	0	0	0	0	0	0	0	0	0	0	0	0	0	0	0	0	0	0	0	0	0	0	0	0	0	0	0	0	0	0	0	0	0	0	0	0	0
2016	100	0	0	0	0	0	0	0	0	0	0	0	0	0	0	0	0	0	0	0	0	0	0	0	0	0	0	0	0	0	0	0	0	0	0	0	0	0	0	0	0	0	0	0	0	0	0	0	0
2016	101	0	0	0	0	0	0	0	0	0	0	0	0	0	0	0	0	0	0	0	0	0	0	0	0	0	0	0	0	0	0	0	0	0	0	0	0	0	0	0	0	0	0	0	0	0	0	0	0
2016	102	0	0	0	0	0	0	0	0	0	0	0	0	0	0	0	0	0	0	0	0	0	0	0	0	0	0	0	0	0	0	0	0	0	0	0	0	0	0	0	0	0	0	0	0	0	0	0	0
2016	103	1	1	1	1	1	1	1	1	1	1	1	1	1	1	1	1	1	1	1	1	1	1	1	1	1	1	1	1	1	1	1	1	1	1	1	1	1	1	1	1	1	1	1	1	1	1	1	1
2016	104	0	0	0	0	0	0	0	0	0	0	0	0	0	0	0	0	0	0	0	0	0	0	0	0	0	0	0	0	0	0	0	0	0	0	0	0	0	0	0	0	0	0	0	0	0	0	0	0
2016	105	0	0	0	0	0	0	0	0	0	0	0	0	0	0	0	0	0	0	0	0	0	0	0	0	0	0	0	0	0	0	0	0	0	0	0	0	0	0	0	0	0	0	0	0	0	0	0	0
2016	106	1	1	1	1	1	1	1	1	1	1	1	1	1	1	1	1	1	1	1	1	1	1	1	1	1	1	1	1	1	1	1	1	1	1	1	1	1	1	1	1	1	1	1	1	1	1	1	1
2016	107	0	0	0	0	0	0	0	0	0	0	0	0	0	0	0	0	0	0	0	0	0	0	0	0	0	0	0	0	0	0	0	0	0	0	0	0	0	0	0	0	0	0	0	0	0	0	0	0
2016	108	0	0	0	0	0	0	0	0	0	0	0	0	0	0	0	0	0	0	0	0	0	0	0	0	0	0	0	0	0	0	0	0	0	0	0	0	0	0	0	0	0	0	0	0	0	0	0	0
2016	109	0	0	0	0	0	0	0	0	0	0	0	0	0	0	0	0	0	0	0	0	0	0	0	0	0	0	0	0	0	0	0	0	0	0	0	0	0	0	0	0	0	0	0	0	0	0	0	0
2016	110	1	1	1	1	1	1	1	1	1	1	1	1	1	1	1	1	1	1	1	1	1	1	1	1	1	1	1	1	1	1	0	0	0	0	0	0	0	0	0	0	0	0	0	0	0	0	0	0
2016	111	0	0	0	0	0	0	0	0	0	0	0	0	0	0	0	0	0	0	0	0	0	0	0	0	0	0	0	0	0	0	0	0	0	0	0	0	0	0	0	0	0	0	0	0	0	0	0	0
2016	112	0	0	0	0	0	0	0	0	0	0	0	0	0	0	0	0	0	0	0	0	0	0	0	0	0	0	0	0	0	0	0	0	0	0	0	0	0	0	0	0	0	0	0	0	0	0	0	0
2016	113	0	0	0	0	0	0	0	0	0	0	0	0	0	0	0	0	0	0	0	0	0	0	0	0	0	0	0	0	0	0	0	0	0	0	0	0	0	0	0	0	0	0	0	0	0	0	0	0
2016	114	0	0	0	0	0	0	0	0	0	0	0	0	0	0	0	0	0	0	0	0	0	0	0	0	0	0	0	0	0	0	0	0	0	0	0	0	0	0	0	0	0	0	0	0	0	0	0	0
2016	115	0	0	0	0	0	0	0	0	0	0	0	0	0	0	0	0	0	0	0	0	0	0	0	0	0	0	0	0	0	0	0	0	0	0	0	0	0	0	0	0	0	0	0	0	0	0	0	0
2016	116	0	0	0	0	0	0	0	0	0	0	0	0	0	0	0	0	0	0	0	0	0	0	0	0	0	0	0	0	0	0	0	0	0	0	0	0	0	0	0	0	0	0	0	0	0	0	0	0
2016	117	0	0	0	0	0	0	0	0	0	0	0	0	0	0	0	0	0	0	0	0	0	0	0	0	0	0	0	0	0	0	0	0	0	0	0	0	0	0	0	0	0	0	0	0	0	0	0	0
2016	118	0	0	0	0	0	0	0	0	0	0	0	0	0	0	0	0	0	0	0	0	0	0	0	0	0	0	0	0	0	0	0	0	0	0	0	0	0	0	0	0	0	0	0	0	0	0	0	0
2016	119	0	0	0	0	0	0	0	0	0	0	0	0	0	0	0	0	0	0	0	0	0	0	0	0	0	0	0	0	0	0	0	0	0	0	0	0	0	0	0	0	0	0	0	0	0	0	0	0
2016	120	0	0	0	0	0	0	0	0	0	0	0	0	0	0	0	0	0	0	0	0	0	0	0	0	0	0	0	0	0	0	0	0	0	0	0	0	0	0	0	0	0	0	0	0	0	0	0	0
2016	121	0	0	0	0	0	0	0	0	0	0	0	0	0	0	0	0	0	0	0	0	0	0	0	0	0	0	0	0	0	0	0	0	0	0	0	0	0	0	0	0	0	0	0	0	0	0	0	0
2016	122	0	0	0	0	0	0	0	0	0	0	0	0	0	0	0	0	0	0	0	0	0	0	0	0	0	0	0	0	0	0	0	0	0	0	0	0	0	0	0	0	0	0	0	0	0	0	0	0
2016	123	0	0	0	0	0	0	0	0	0	0	0	0	0	0	0	0	0	0	0	0	0	0	0	0	0	0	0	0	0	0	0	0	0	0	0	0	0	0	0	0	0	0	0	0	0	0	0	0
2016	124	0	0	0	0	0	0	0	0	0	0	0	0	0	0	0	0	0	0	0	0	0	0	0	0	0	0	0	0	0	0	0	0	0	0	0	0	0	0	0	0	0	0	0	0	0	0	0	0
2016	125	0	0	0	0	0	0	0	0	0	0	0	0	0	0	0	0	0	0	0	0	0	0	0	0	0	0	0	0	0	0	0	0	0	0	0	0	0	0	0	0	0	0	0	0	0	0	0	0
2016	126	1	1	1	1	1	1	1	1	1	1	1	1	1	1	1	1	1	1	1	1	1	1	1	1	1	1	1	1	1	1	1	1	1	1	1	1	1	1	1	1	1	1	1	1	1	1	1	1
2016	127	0	0	0	0	0	0	0	0	0	0	0	0	0	0	0	0	0	0	0	0	0	0	0	0	0	0	0	0	0	0	0	0	0	0	0	0	0	0	0	0	0	0	0	0	0	0	0	0
2016	128	0	0	0	0	0	0	0	0	0	0	0	0	0	1	1	1	1	1	1	1	1	1	1	0	0	0	0	0	0	0	0	0	0	0	0	0	0	0	0	0	0	0	0	0	0	0	0	0
2016	129	1	1	1	1	1	1	1	1	1	1	1	1	1	1	1	1	1	1	1	1	1	1	1	1	1	1	1	1	1	1	1	1	1	1	1	1	1	1	1	1	1	1	1	1	1	1	1	1
2016	130	0	0	0	0	0	0	0	0	0	0	0	0	0	0	0	0	0	0	0	0	0	0	0	0	0	0	0	0	0	0	0	0	0	0	0	0	0	0	0	0	0	0	0	0	0	0	0	0
2016	131	0	0	0	0	0	0	0	0	0	0	0	0	0	0	0	0	0	0	0	0	0	0	0	0	0	0	0	0	0	0	0	0	0	0	0	0	0	0	0	0	0	0	0	0	0	0	0	0
2016	132	0	0	0	0	0	0	0	0	0	0	0	0	0	0	0	0	0	0	0	0	0	0	0	0	0	0	0	0	0	0	0	0	0	0	0	0	0	0	0	0	0	0	0	0	0	0	0	0
2016	133	0	0	0	0	0	0	0	0	0	0	0	0	0	0	1	0	0	0	0	0	1	1	0	1	1	1	1	1	1	1	1	1	0	0	0	0	0	0	0	0	0	0	0	0	0	0	0	0
2016	134	0	0	0	0	0	0	0	0	0	0	0	0	0	0	0	0	0	0	0	0	0	0	0	0	0	0	0	0	0	0	0	0	0	0	0	0	0	0	0	0	0	0	0	0	0	0	0	0
2016	135	0	0	0	0	0	0	0	0	0	0	0	0	0	0	0	0	0	0	0	0	0	0	0	0	0	0	0	0	0	0	0	0	0	0	0	0	0	0	0	0	0	0	0	0	0	0	0	0
2016	136	0	0	0	0	0	0	0	0	0	0	0	0	0	0	0	0	0	0	0	0	0	0	0	0	0	0	0	0	0	0	0	0	0	0	0	0	0	0	0	0	0	0	0	0	0	0	0	0
2016	137	0	0	0	0	0	0	0	0	0	0	0	0	0	0	0	0	0	0	0	0	0	0	0	0	0	0	0	0	0	0	0	0	0	0	0	0	0	0	0	0	0	0	0	0	0	0	0	0
2016	138	0	0	0	0	0	0	0	0	0	0	0	0	0	0	0	0	0	0	0	0	0	0	0	0	0	0	0	0	0	0	0	0	0	0	0	0	0	0	0	0	0	0	0	0	0	0	0	0
2016	139	0	0	1	1	1	1	1	1	1	1	1	1	1	1	1	0	0	0	0	0	0	0	0	0	0	0	0	0	0	0	0	0	0	0	0	0	0	0	0	0	0	0	0	0	1	1	1	1
2016	140	1	1	1	1	1	1	1	1	1	1	1	1	1	1	1	1	1	1	1	1	1	1	1	1	1	1	1	1	1	1	1	1	1	1	1	1	1	1	1	1	1	1	1	1	1	1	1	1
2016	141	0	0	0	0	0	0	0	0	0	0	0	0	0	0	0	0	0	0	0	0	0	0	0	0	0	0	0	0	0	0	0	0	0	0	0	0	0	0	0	0	0	0	0	0	0	0	0	0
2016	142	1	1	1	1	1	1	1	1	1	1	1	1	1	1	1	1	1	1	1	1	1	1	1	1	1	1	1	1	1	1	1	1	1	1	1	1	1	1	1	1	1	1	1	1	1	1	1	1
2016	143	0	0	0	0	0	0	0	0	0	0	0	0	0	0	0	0	0	0	0	0	0	0	0	0	0	0	0	0	0	0	0	0	0	0	0	0	0	0	0	0	0	0	0	0	0	0	0	0
2016	144	0	0	0	0	0	0	0	0	0	0	0	0	0	0	0	0	0	0	0	0	0	0	0	0	0	0	0	0	0	0	0	0	0	0	0	0	0	0	0	0	0	0	0	0	0	0	0	0
2016	145	0	0	0	0	0	0	0	0	0	0	0	0	0	0	0	0	0	0	0	0	0	0	0	0	0	0	0	0	0	0	0	0	0	0	0	0	0	0	0	0	0	0	0	0	0	0	0	0
2016	146	0	0	0	0	0	0	0	0	0	0	0	0	0	0	0	0	0	0	0	0	0	0	0	0	0	0	0	0	0	0	0	0	0	0	0	0	0	0	0	0	0	0	0	0	0	0	0	0
2016	147	0	0	0	0	0	0	0	0	0	0	0	0	0	0	0	0	0	0	0	0	0	0	0	0	0	0	0	0	0	0	0	0	0	0	0	0	0	0	0	0	0	0	0	0	0	0	0	0
2016	148	0	0	0	0	0	0	0	0	0	0	0	0	0	0	0	0	0	0	0	0	0	0	0	0	0	0	0	0	0	0	0	0	0	0	0	0	0	0	0	0	0	0	0	0	0	0	0	0
2016	149	0	0	0	0	0	0	0	0	0	0	0	0	0	0	0	0	0	0	0	0	0	0	0	0	0	0	0	0	0	0	0	0	0	0	0	0	0	0	0	0	0	0	0	0	0	0	0	0
2016	150	0	0	0	0	0	0	0	0	0	0	0	0	0	0	0	0	0	0	0	0	0	0	0	0	0	0	0	0	0	0	0	0	0	0	0	0	0	0	0	0	0	0	0	0	0	0	0	0
2016	151	0	0	0	0	0	0	0	0	0	0	0	0	0	0	0	0	0	0	0	0	0	0	0	0	0	0	0	0	0	0	0	0	0	0	0	0	0	0	0	0	0	0	0	0	0	0	0	0
2016	152	0	0	0	0	0	0	0	0	0	0	0	0	0	0	0	0	0	0	0	0	0	0	0	0	0	0	0	0	0	0	0	0	0	0	0	0	0	0	0	0	0	0	0	0	0	0	0	0
2016	153	0	0	0	0	0	0	0	0	0	0	0	0	0	0	0	0	0	0	0	0	0	0	0	0	0	0	0	0	0	0	0	0	0	0	0	0	0	0	0	0	0	0	0	0	0	0	0	0
2016	154	1	1	1	1	1	1	1	1	1	1	1	1	1	1	1	1	1	1	1	1	1	1	1	1	1	1	1	1	1	1	1	1	0	0	0	0	0	0	0	0	0	0	0	0	0	0	0	0
2016	155	1	1	1	1	1	1	1	1	1	1	1	1	1	1	1	1	1	1	1	1	1	1	1	1	1	1	1	1	1	1	1	1	1	1	1	1	1	1	1	1	1	1	1	1	1	1	1	1
2016	156	0	0	0	0	0	0	0	0	0	0	0	0	0	0	0	0	0	0	0	0	0	0	0	0	0	0	0	0	0	0	0	0	0	0	0	0	0	0	0	0	0	0	0	0	0	0	0	0
2016	157	0	0	0	0	0	0	0	0	0	0	0	0	0	0	0	0	0	0	0	0	0	0	0	0	0	0	0	0	0	0	0	0	0	0	0	0	0	0	0	0	0	0	0	0	0	0	0	0
2016	158	0	0	0	0	0	0	0	0	0	0	0	0	0	0	0	0	0	0	0	0	0	0	0	0	0	0	0	0	0	0	0	0	0	0	0	0	0	0	0	0	0	0	0	0	0	0	0	0
2016	159	0	0	0	0	0	0	0	0	0	0	0	0	0	0	0	0	0	0	0	0	0	0	0	0	0	0	0	0	0	0	0	0	0	0	0	0	0	0	0	0	0	0	0	0	0	0	0	0
2016	160	0	0	0	0	0	0	0	0	0	0	0	0	0	0	0	0	0	0	0	0	0	0	0	0	0	0	0	0	0	0	0	0	0	0	0	0	0	0	0	0	0	0	0	0	0	0	0	0
2016	161	0	0	0	0	0	0	0	0	0	0	0	0	0	0	0	0	0	0	0	0	0	0	0	0	0	0	0	0	0	0	0	0	0	0	0	0	0	0	0	0	0	0	0	0	0	0	0	0
2016	162	0	0	0	0	0	0	0	0	0	0	0	0	0	0	0	0	0	0	0	0	0	0	0	0	0	0	0	0	0	0	0	0	0	0	0	0	0	0	0	0	0	0	0	0	0	0	0	0
2016	163	1	1	1	1	0	0	0	0	0	0	0	0	0	0	0	0	0	0	0	0	0	0	0	0	0	0	0	0	0	0	0	0	0	0	0	0	0	0	0	0	0	0	0	0	0	0	0	0
2016	164	0	0	0	0	0	0	0	0	0	0	0	0	0	0	0	0	0	0	0	0	0	0	0	0	0	0	0	0	0	0	0	0	0	0	0	0	0	0	0	0	0	0	0	0	0	0	0	0
2016	165	0	0	0	0	0	0	0	0	0	0	0	0	0	0	0	0	0	0	0	0	0	0	0	0	0	0	0	0	0	0	0	0	0	0	0	0	0	0	0	0	0	0	0	0	0	0	0	0
2016	166	0	0	0	0	0	0	0	0	0	0	0	0	0	0	0	0	0	0	0	0	0	0	0	0	0	0	0	0	0	0	0	0	0	0	0	0	0	0	0	0	0	0	0	0	0	0	0	0
2016	167	0	0	0	0	0	0	0	0	0	0	0	0	0	0	0	0	0	0	0	0	0	0	0	0	0	0	0	0	0	0	0	0	0	0	0	0	0	0	0	0	0	0	0	0	0	0	0	0
2016	168	0	0	0	0	0	0	0	0	0	0	0	0	0	0	0	0	0	0	0	0	0	0	0	0	0	0	0	0	0	0	0	0	0	0	0	0	0	0	0	0	0	0	0	0	0	0	0	0
2016	169	0	0	0	0	0	0	0	0	0	0	0	0	0	0	0	0	0	0	0	0	0	0	0	0	0	0	0	0	0	0	0	0	0	0	0	0	0	0	0	0	0	0	0	0	0	0	0	0
2016	170	0	0	0	0	0	0	0	0	0	0	0	0	0	0	0	0	0	0	0	0	0	0	0	0	0	0	0	0	0	0	0	0	0	0	0	0	0	0	0	0	0	0	0	0	0	0	0	0
2016	171	0	0	0	0	0	0	0	0	0	0	0	0	0	0	0	0	0	0	0	0	0	0	0	0	0	0	0	0	0	0	0	0	0	0	0	0	0	0	0	0	0	0	0	0	0	0	0	0
2016	172	0	0	0	0	0	0	0	0	0	0	0	0	0	0	0	0	0	0	0	0	0	0	0	0	0	0	0	0	0	0	0	0	0	0	0	0	0	0	0	0	0	0	0	0	0	0	0	0
2016	173	0	0	0	0	0	0	0	0	0	0	0	0	0	0	0	0	0	0	0	0	0	0	0	0	0	0	0	0	0	0	0	0	0	0	0	0	0	0	0	0	0	0	0	0	0	0	0	0
2016	174	0	0	0	0	0	0	0	0	0	0	0	0	0	0	0	0	0	0	0	0	0	0	0	0	0	0	0	0	0	0	0	0	0	0	0	0	0	0	0	0	0	0	0	0	0	0	0	0
2016	175	0	0	0	0	0	0	0	0	0	0	0	0	0	0	0	0	0	0	0	0	0	0	0	0	0	0	0	0	0	0	0	0	0	0	0	0	0	0	0	0	0	0	0	0	0	0	0	0
2016	176	0	0	0	0	0	0	0	0	0	0	0	0	0	0	0	0	0	0	0	0	0	0	0	0	0	0	0	0	0	0	0	0	0	0	0	0	0	0	0	0	0	0	0	0	0	0	0	0
2016	177	0	0	0	0	0	0	0	0	0	0	0	0	0	0	0	0	0	0	0	0	0	0	0	0	0	0	0	0	0	0	0	0	0	0	0	0	0	0	0	0	0	0	0	0	0	0	0	0
2016	178	0	0	0	0	0	0	0	0	0	0	0	0	0	0	0	0	0	0	0	0	0	0	0	0	0	0	0	0	0	0	0	0	0	0	0	0	0	0	0	0	0	0	0	0	0	0	0	0
2016	179	0	0	0	0	0	0	0	0	0	0	0	0	0	0	0	0	0	0	0	0	0	0	0	0	0	0	0	0	0	0	0	0	0	0	0	0	0	0	0	0	0	0	0	0	0	0	0	0
2016	180	0	0	0	0	0	0	0	0	0	0	0	0	0	0	0	0	0	0	0	0	0	0	0	0	0	0	0	0	0	0	0	0	0	0	0	0	0	0	0	0	0	0	0	0	0	0	0	0
2016	181	0	0	0	0	0	0	0	0	0	0	0	0	0	0	0	0	0	0	0	0	0	0	0	0	0	0	0	0	0	0	0	0	0	0	0	0	0	0	0	0	0	0	0	0	0	0	0	0
2016	182	0	0	0	0	0	0	0	0	0	0	0	0	0	0	0	0	0	0	0	0	0	0	0	0	0	0	0	0	0	0	0	0	0	0	0	0	0	0	0	0	0	0	0	0	0	0	0	0
2016	183	0	0	0	0	0	0	0	0	0	0	0	0	0	0	0	0	0	0	0	0	0	0	0	0	0	0	0	0	0	0	0	0	0	0	0	0	0	0	0	0	0	0	0	0	0	0	0	0
2016	184	0	0	0	0	0	0	0	0	0	0	0	0	0	0	0	0	0	0	0	0	0	0	0	0	0	0	0	0	0	0	0	0	0	0	0	0	0	0	0	0	0	0	0	0	0	0	0	0
2016	185	0	0	0	0	0	0	0	0	0	0	0	0	0	0	0	0	0	0	0	0	0	0	0	0	0	0	0	0	0	0	0	0	0	0	0	0	0	0	0	0	0	0	0	0	0	0	0	0
2016	186	0	0	0	0	0	0	0	0	0	0	0	0	0	0	0	0	0	0	0	0	0	0	0	0	0	0	0	0	0	0	0	0	0	0	0	0	0	0	0	0	0	0	0	0	0	0	0	0
2016	187	0	0	0	0	0	0	0	0	0	0	0	0	0	0	0	0	0	0	0	0	0	0	0	0	0	0	0	0	0	0	0	0	0	0	0	0	0	0	0	0	0	0	0	0	0	0	0	0
2016	188	0	0	0	0	0	0	0	0	0	0	0	0	0	0	0	0	0	0	0	0	0	0	0	0	0	0	0	0	0	0	0	0	0	0	0	0	0	0	0	0	0	0	0	0	0	0	0	0
2016	189	0	0	0	0	0	0	0	0	0	0	0	0	0	0	0	0	0	0	0	0	0	0	0	0	0	0	0	0	0	0	0	0	0	0	0	0	0	0	0	0	0	0	0	0	0	0	0	0
2016	190	0	0	0	0	0	0	0	0	0	0	0	0	0	0	0	0	0	0	0	0	0	0	0	0	0	0	0	0	0	0	0	0	0	0	0	0	0	0	0	0	0	0	0	0	0	0	0	0
2016	191	0	0	0	0	0	0	0	0	0	0	0	0	0	0	0	0	0	0	0	0	0	0	0	0	0	0	0	0	0	0	0	0	0	0	0	0	0	0	0	0	0	0	0	0	0	0	0	0
2016	192	0	0	0	0	0	0	0	0	0	0	0	0	0	0	0	0	0	0	0	0	0	0	0	0	0	0	0	0	0	0	0	0	0	0	0	0	0	0	0	0	0	0	0	0	0	0	0	0
2016	193	1	1	1	1	1	1	1	1	0	0	0	0	0	0	0	0	0	0	0	0	0	0	0	0	0	0	0	0	0	0	0	0	0	0	0	0	0	0	0	0	0	0	0	0	0	0	0	0
2016	194	0	0	0	0	0	0	0	0	0	0	0	0	0	0	0	0	0	0	0	0	0	0	0	0	0	0	0	0	0	0	0	0	0	0	0	0	0	0	0	0	0	0	0	0	0	0	0	0
2016	195	0	0	0	0	0	0	0	0	0	0	0	0	0	0	0	0	0	0	0	0	0	0	0	0	0	0	0	0	0	0	0	0	0	0	0	0	0	0	0	0	0	0	0	0	0	0	0	0
2016	196	0	0	0	0	0	0	0	0	0	0	0	0	0	0	0	0	0	0	0	0	0	0	0	0	0	0	0	0	0	0	0	0	0	0	0	0	0	0	0	0	0	0	0	0	0	0	0	0
2016	197	0	0	0	0	0	0	0	0	0	0	0	0	0	0	0	0	0	0	0	0	0	0	0	0	0	0	0	0	0	0	0	0	0	0	0	0	0	0	0	0	0	0	0	0	0	0	0	0
2016	198	0	0	0	0	0	0	0	0	0	0	0	0	0	0	0	0	0	0	0	0	0	0	0	0	0	0	0	0	0	0	0	0	0	0	0	0	0	0	0	0	0	0	0	0	0	0	0	0
2016	199	0	0	0	0	0	0	0	0	0	0	0	0	0	0	0	0	0	0	0	0	0	0	0	0	0	0	0	0	0	0	0	0	0	0	0	0	0	0	0	0	0	0	0	0	0	0	0	0
2016	200	0	0	0	0	0	0	0	0	0	0	0	0	0	0	0	0	0	0	0	0	0	0	0	0	0	0	0	0	0	0	0	0	0	0	0	0	0	0	0	0	0	0	0	0	0	0	0	0
2016	201	0	0	0	0	0	0	0	0	0	0	0	0	0	0	0	0	0	0	0	0	0	0	0	0	0	0	0	0	0	0	0	0	0	0	0	0	0	0	0	0	0	0	0	0	0	0	0	0
2016	202	0	0	0	0	0	0	0	0	0	0	0	0	0	0	0	0	0	0	0	0	0	0	0	0	0	0	0	0	0	0	0	0	0	0	0	0	0	0	0	0	0	0	0	0	0	0	0	0
2016	203	0	0	0	0	0	0	0	0	0	0	0	0	0	0	0	0	0	0	0	0	0	0	0	0	0	0	0	0	0	0	0	0	0	0	0	0	0	0	0	0	0	0	0	0	0	0	0	0
2016	204	0	0	0	0	0	0	0	0	0	0	0	0	0	0	0	0	0	0	0	0	0	0	0	0	0	0	0	0	0	0	0	0	0	0	0	0	0	0	0	0	0	0	0	0	0	0	0	0
2016	205	0	0	0	0	0	0	0	0	0	0	0	0	0	0	0	0	0	0	0	0	0	0	0	0	0	0	0	0	0	0	0	0	0	0	0	0	0	0	0	0	0	0	0	0	0	0	0	0
2016	206	0	0	0	0	0	0	0	0	0	0	0	0	0	0	0	0	0	0	0	0	0	0	0	0	0	0	0	0	0	0	0	0	0	0	0	0	0	0	0	0	0	0	0	0	0	0	0	0
2016	207	0	0	0	0	0	0	0	0	0	0	0	0	0	0	0	0	0	0	0	0	0	0	0	0	0	0	0	0	0	0	0	0	0	0	0	0	0	0	0	0	0	0	0	0	0	0	0	0
2016	208	0	0	0	0	0	0	0	0	0	0	0	0	0	0	0	0	0	0	0	0	0	0	0	0	0	0	0	0	0	0	0	0	0	0	0	0	0	0	0	0	0	0	0	0	0	0	0	0
2016	209	0	0	0	0	0	0	0	0	0	0	0	0	0	0	0	0	0	0	0	0	0	0	0	0	0	0	0	0	0	0	0	0	0	0	0	0	0	0	0	0	0	0	0	0	0	0	0	0
2016	210	0	0	0	0	0	0	0	0	0	0	0	0	0	0	0	0	0	0	0	0	0	0	0	0	0	0	0	0	0	0	0	0	0	0	0	0	0	0	0	0	0	0	0	0	0	0	0	0
2016	211	0	0	0	0	0	0	0	0	0	0	0	0	0	0	0	0	0	0	0	0	0	0	0	0	0	0	0	0	0	0	0	0	0	0	0	0	0	0	0	0	0	0	0	0	0	0	0	0
2016	212	0	0	0	0	0	0	0	0	0	0	0	0	0	0	0	0	0	0	0	0	0	0	0	0	0	0	0	0	0	0	0	0	0	0	0	0	0	0	0	0	0	0	0	0	0	0	0	0
2016	213	0	0	0	0	0	0	0	0	0	0	0	0	0	0	0	0	0	0	0	0	0	0	0	0	0	0	0	0	0	0	0	0	0	0	0	0	0	0	0	0	0	0	0	0	0	0	0	0
2016	214	0	0	0	0	0	0	0	0	0	0	0	0	0	0	0	0	0	0	0	0	0	0	0	0	0	0	0	0	0	0	0	0	0	0	0	0	0	0	0	0	0	0	0	0	0	0	0	0
2016	215	0	0	0	0	0	0	0	0	0	0	0	0	0	0	0	0	0	0	0	0	0	0	0	0	0	0	0	0	0	0	0	0	0	0	0	0	0	0	0	0	0	0	0	0	0	0	0	0
2016	216	0	0	0	0	0	0	0	0	0	0	0	0	0	0	0	0	0	0	0	0	0	0	0	0	0	0	0	0	0	0	0	0	0	0	0	0	0	0	0	0	0	0	0	0	0	0	0	0
2016	217	0	0	0	0	0	0	0	0	0	0	0	0	0	0	0	0	0	0	0	0	0	0	0	0	0	0	0	0	0	0	0	0	0	0	0	0	0	0	0	0	0	0	0	0	0	0	0	0
2016	218	0	0	0	0	0	0	0	0	0	0	0	0	0	0	0	0	0	0	0	0	0	0	0	0	0	0	0	0	0	0	0	0	0	0	0	0	0	0	0	0	0	0	0	0	0	0	0	0
2016	219	0	0	0	0	0	0	0	0	0	0	0	0	0	0	0	0	0	0	0	0	0	0	0	0	0	0	0	0	0	0	0	0	0	0	0	0	0	0	0	0	0	0	0	0	0	0	0	0
2016	220	0	0	0	0	0	0	0	0	0	0	0	0	0	0	0	0	0	0	0	0	0	0	0	0	0	0	0	0	0	0	0	0	0	0	0	0	0	0	0	0	0	0	0	0	0	0	0	0
2016	221	0	0	0	0	0	0	0	0	0	0	0	0	0	0	0	0	0	0	0	0	0	0	0	0	0	0	0	0	0	0	0	0	0	0	0	0	0	0	0	0	0	0	0	0	0	0	0	0
2016	222	0	0	0	0	0	0	0	0	0	0	0	0	0	0	0	0	0	0	0	0	0	0	0	0	0	0	0	0	0	0	0	0	0	0	0	0	0	0	0	0	0	0	0	0	0	0	0	0
2016	223	0	0	0	0	0	0	0	0	0	0	0	0	0	0	0	0	0	0	0	0	0	0	0	0	0	0	0	0	0	0	0	0	0	0	0	0	0	0	0	0	0	0	0	0	0	0	0	0
2016	224	0	0	0	0	0	0	0	0	0	0	0	0	0	0	0	0	0	0	0	0	0	0	0	0	0	0	0	0	0	0	0	0	0	0	0	0	0	0	0	0	0	0	0	0	0	0	0	0
2016	225	0	0	0	0	0	0	0	0	0	0	0	0	0	0	0	0	0	0	0	0	0	0	0	0	0	0	0	0	0	0	0	0	0	0	0	0	0	0	0	0	0	0	0	0	0	0	0	0
2016	226	0	0	0	0	0	0	0	0	0	0	0	0	0	0	0	0	0	0	0	0	0	0	0	0	0	0	0	0	0	0	0	0	0	0	0	0	0	0	0	0	0	0	0	0	0	0	0	0
2016	227	0	0	0	0	0	0	0	0	0	0	0	0	0	0	0	0	0	0	0	0	0	0	0	0	0	0	0	0	0	0	0	0	0	0	0	0	0	0	0	0	0	0	0	0	0	0	0	0
2016	228	0	0	0	0	0	0	0	0	0	0	0	0	0	0	0	0	0	0	0	0	0	0	0	0	0	0	0	0	0	0	0	0	0	0	0	0	0	0	0	0	0	0	0	0	0	0	0	0
2016	229	0	0	0	0	0	0	0	0	0	0	0	0	0	0	0	0	0	0	0	0	0	0	0	0	0	0	0	0	0	0	0	0	0	0	0	0	0	0	0	0	0	0	0	0	0	0	0	0
2016	230	0	0	0	0	0	0	0	0	0	0	0	0	0	0	0	0	0	0	0	0	0	0	0	0	0	0	0	0	0	0	0	0	0	0	0	1	1	1	1	1	1	1	1	1	0	0	0	0
2016	231	0	0	0	0	0	0	0	0	0	0	0	0	0	0	0	0	0	0	0	0	0	0	0	0	0	0	0	0	0	0	0	0	0	0	0	0	0	0	0	0	0	0	0	0	0	0	0	0
2016	232	0	0	0	0	0	0	0	0	0	0	0	0	0	0	0	0	0	0	0	0	0	0	0	0	0	0	0	0	0	0	0	0	0	0	0	0	0	0	0	0	0	0	0	0	0	0	0	0
2016	233	0	0	0	0	0	0	0	0	0	0	0	0	0	0	0	0	0	0	0	0	0	0	0	0	0	0	0	0	0	0	0	0	0	0	0	0	0	0	0	0	0	0	0	0	0	0	0	0
2016	234	0	0	0	0	0	0	0	0	0	0	0	0	0	0	0	0	0	0	0	0	0	0	0	0	0	0	0	0	0	0	0	0	0	0	0	0	0	0	0	0	0	0	0	0	0	0	0	0
2016	235	0	0	0	0	0	0	0	0	0	0	0	0	0	0	0	0	0	0	0	0	0	0	0	0	0	0	0	0	0	0	0	0	0	0	0	0	0	0	0	0	0	0	0	0	0	0	0	0
2016	236	0	0	0	0	0	0	0	0	0	0	0	0	0	0	0	0	0	0	0	0	0	0	0	0	0	0	0	0	0	0	0	0	0	0	0	0	0	0	0	0	0	0	0	0	0	0	0	0
2016	237	-	-	-	-	-	-	-	-	-	-	-	-	-	-	-	-	-	-	-	-	-	-	-	-	-	-	-	-	-	-	-	-	-	-	-	-	-	-	-	-	-	-	-	-	-	-	-	-
2016	238	-	-	-	-	-	-	-	-	-	-	-	-	-	-	-	-	-	-	-	-	-	-	-	-	-	-	-	-	-	-	-	-	-	-	-	-	-	-	-	-	-	-	-	-	-	-	-	-
2016	239	-	-	-	-	-	-	-	-	-	-	-	-	-	-	-	-	-	-	-	-	-	-	-	-	-	-	-	-	-	-	-	-	-	-	-	-	-	-	-	-	-	-	-	-	-	-	-	-
2016	240	-	-	-	-	-	-	-	-	-	-	-	-	-	-	-	-	-	-	-	-	-	-	-	-	-	-	-	-	-	-	-	-	-	-	-	-	-	-	-	-	-	-	-	-	-	-	-	-
2016	241	0	0	0	0	0	0	0	0	0	0	0	0	0	0	0	0	0	0	0	0	0	0	0	0	0	0	0	0	0	0	0	0	0	0	0	0	0	0	0	0	0	0	0	0	0	0	0	0
2016	242	-	-	-	-	-	-	-	-	-	-	-	-	-	-	-	-	-	-	-	-	-	-	-	-	-	-	-	-	-	-	-	-	-	-	-	-	-	-	-	-	-	-	-	-	-	-	-	-
2016	243	0	0	0	0	0	0	0	0	0	0	0	0	0	0	0	0	0	0	0	0	0	0	-	-	-	-	-	-	-	-	-	-	-	-	-	-	-	-	-	-	-	-	-	-	-	-	-	-
2016	244	-	-	-	-	-	-	-	-	-	-	-	-	-	-	-	-	-	-	-	-	-	-	-	-	-	-	-	-	-	-	-	-	-	-	-	-	-	-	-	-	-	-	-	-	-	-	-	-
2016	245	-	-	-	-	-	-	-	-	-	-	-	-	-	-	-	-	-	-	-	-	-	-	-	-	-	-	-	-	-	-	-	-	-	-	-	-	-	-	-	-	-	-	-	-	-	-	-	-
2016	246	-	-	-	-	-	-	-	-	-	-	-	-	-	-	-	-	-	-	-	-	-	-	-	-	-	-	-	-	-	-	-	-	-	-	-	-	-	-	-	-	-	-	-	-	-	-	-	-
2016	247	-	-	-	-	-	-	-	-	-	-	-	-	-	-	-	-	-	-	-	-	-	-	-	-	-	-	-	-	-	-	-	-	-	-	-	-	-	-	-	-	-	-	-	-	-	-	-	-
2016	248	-	-	-	-	-	-	-	-	-	-	-	-	-	-	-	-	-	-	-	-	-	-	-	-	-	-	-	-	-	-	-	-	-	-	-	-	-	-	-	-	-	-	-	-	-	-	-	-
2016	249	-	-	-	-	-	-	-	-	-	-	-	-	-	-	-	-	-	-	-	-	-	-	-	-	-	-	-	-	-	-	-	-	-	-	-	-	-	-	-	-	-	-	-	-	-	-	-	-
2016	250	-	-	-	-	-	-	-	-	-	-	-	-	-	-	-	-	-	-	-	-	-	-	-	-	-	-	-	-	-	-	-	-	-	-	-	-	-	-	-	-	-	-	-	-	-	-	-	-
2016	251	-	-	-	-	-	-	-	-	-	-	-	-	-	-	-	-	-	-	-	-	-	-	-	-	-	-	-	-	-	-	-	-	-	-	-	-	-	-	-	-	-	-	-	-	-	-	-	-
2016	252	-	-	-	-	-	-	-	-	-	-	-	-	-	-	-	-	-	-	-	-	-	-	-	-	-	-	-	-	-	-	-	-	-	-	-	-	-	-	-	-	-	-	-	-	-	-	-	-
2016	253	-	-	-	-	-	-	-	-	-	-	-	-	-	-	-	-	-	-	-	-	-	-	-	-	-	-	-	-	-	-	-	-	-	-	-	-	-	-	-	-	-	-	-	-	-	-	-	-
2016	254	-	-	-	-	-	-	-	-	-	-	-	-	-	-	-	-	-	-	-	-	-	-	-	-	-	-	-	-	-	-	-	-	-	-	-	-	-	-	-	-	-	-	-	-	-	-	-	-
2016	255	-	-	-	-	-	-	-	-	-	-	-	-	-	-	-	-	-	-	-	-	-	-	-	-	-	-	-	-	-	-	-	-	-	-	-	-	-	-	-	-	-	-	-	-	-	-	-	-
2016	256	-	-	-	-	-	-	-	-	-	-	-	-	-	-	-	-	-	-	-	-	-	-	-	-	-	-	-	-	-	-	-	-	-	-	-	-	-	-	-	-	-	-	-	-	-	-	-	-
2016	257	0	0	0	0	0	0	0	0	0	0	0	0	0	0	0	0	0	0	0	0	0	0	0	0	0	0	0	0	0	0	0	0	0	0	0	0	0	0	0	0	0	0	0	0	0	0	0	0
2016	258	0	0	0	0	0	0	0	0	0	0	0	0	0	0	0	0	0	0	0	0	0	0	0	0	0	0	0	0	0	0	0	0	0	0	0	0	0	0	0	0	0	0	0	0	0	0	0	0
2016	259	0	0	0	0	0	0	0	0	0	0	0	0	0	0	0	0	0	0	0	0	0	0	0	0	0	0	0	0	0	0	0	0	0	0	0	0	0	0	0	0	0	0	0	0	0	0	0	0
2016	260	0	0	0	0	0	0	0	0	0	0	0	0	0	0	0	0	0	0	0	0	0	0	0	0	0	0	0	0	0	0	0	0	0	0	0	0	0	0	0	0	0	0	0	0	0	0	0	0
2016	261	0	0	0	0	0	0	0	0	0	0	0	0	0	0	0	0	0	0	0	0	0	0	0	0	0	0	0	0	0	0	0	0	0	0	0	0	0	0	0	0	0	0	0	0	0	0	0	0
2016	262	0	0	0	0	0	0	0	0	0	0	0	0	0	0	0	0	0	0	0	0	0	0	0	0	0	0	0	0	0	0	0	0	0	0	0	0	0	0	0	0	0	0	0	0	0	0	0	0
2016	263	0	0	0	0	0	0	0	0	0	0	0	0	0	0	0	0	0	0	0	0	0	0	0	0	0	0	0	0	0	0	0	0	0	0	0	0	0	0	0	0	0	0	0	0	0	0	0	0
2016	264	0	0	0	0	0	0	0	0	0	0	0	0	0	0	0	0	0	0	0	0	0	0	0	0	0	0	0	0	0	0	0	0	0	0	0	0	0	0	0	0	0	0	0	0	0	0	0	0
2016	265	0	0	0	0	0	0	0	0	0	0	0	0	0	0	0	0	0	0	0	0	0	0	0	0	0	0	0	0	0	0	0	0	0	0	0	0	0	0	0	0	0	0	0	0	0	0	0	0
2016	266	0	0	0	0	0	0	0	0	0	0	0	0	0	0	0	0	0	0	0	0	0	0	0	0	0	0	0	0	0	0	0	0	0	0	0	0	0	0	0	0	0	0	0	0	0	0	0	0
2016	267	0	0	0	0	0	0	0	0	0	0	0	0	0	0	0	0	0	0	0	0	0	0	0	0	0	0	0	0	0	0	0	0	0	0	0	0	0	0	0	0	0	0	0	0	0	0	0	0
2016	268	0	0	0	0	0	0	0	0	0	0	0	0	0	0	0	0	0	0	0	0	0	0	0	0	0	0	0	0	0	0	0	0	0	0	0	0	0	0	0	0	0	0	0	0	0	0	0	0
2016	269	0	0	0	0	0	0	0	0	0	0	0	0	0	0	0	0	0	0	0	0	0	0	0	0	0	0	0	0	0	0	0	0	0	0	0	0	0	0	0	0	0	0	0	0	0	0	0	0
2016	270	0	0	0	0	0	0	0	0	0	0	0	0	0	0	0	0	0	0	0	0	0	0	0	0	0	0	0	0	0	0	0	0	0	0	0	0	0	0	0	0	0	0	0	0	0	0	0	0
2016	271	0	0	0	0	0	0	0	0	0	0	0	0	0	0	0	0	0	0	0	0	0	0	0	0	0	0	0	0	0	0	0	0	0	0	0	0	0	0	0	0	0	0	0	0	0	0	0	0
2016	272	0	0	0	0	0	0	0	0	0	0	0	0	0	0	0	0	0	0	0	0	0	0	0	0	0	0	0	0	0	0	0	0	0	0	0	0	0	0	0	0	0	0	0	0	0	0	0	0
2016	273	0	0	0	0	0	0	0	0	0	0	0	0	0	0	0	0	0	0	0	0	0	0	0	0	0	0	0	0	0	0	0	0	0	0	0	0	0	0	0	0	0	0	0	0	0	0	0	0
2016	274	0	0	0	0	0	0	0	0	0	0	0	0	0	0	0	0	0	0	0	0	0	0	0	0	0	0	0	0	0	0	0	0	0	0	0	0	0	0	0	0	0	0	0	0	0	0	0	0
2016	275	0	0	0	0	0	0	0	0	0	0	0	0	0	0	0	0	0	0	0	0	0	0	0	0	0	0	0	0	0	0	0	0	0	0	0	0	0	0	0	0	0	0	0	0	0	0	0	0
2016	276	0	0	0	0	0	0	0	0	0	0	0	0	0	0	0	0	0	0	0	0	0	0	0	0	0	0	0	0	0	0	0	0	0	0	0	0	0	0	0	0	0	0	0	0	0	0	0	0
2016	277	0	0	0	0	0	0	0	0	0	0	0	0	0	0	0	0	0	0	0	0	0	0	0	0	0	0	0	0	0	0	0	0	0	0	0	0	0	0	0	0	0	0	0	0	0	0	0	0
2016	278	0	0	0	0	0	0	0	0	0	0	0	0	0	0	0	0	0	0	0	0	0	0	0	0	0	0	0	0	0	0	0	0	0	0	0	0	0	0	0	0	0	0	0	0	0	0	0	0
2016	279	0	0	0	0	0	0	0	0	0	0	0	0	0	0	0	0	0	0	0	0	0	0	0	0	0	0	0	0	0	0	0	0	0	0	0	0	0	0	0	0	0	0	0	0	0	0	0	0
2016	280	0	0	0	0	0	0	0	0	0	0	0	0	0	0	0	0	0	0	0	0	0	0	0	0	0	0	0	0	0	0	0	0	0	0	0	0	0	0	0	0	0	0	0	0	0	0	0	0
2016	281	0	0	0	0	0	0	0	0	0	0	0	0	0	0	0	0	0	0	0	0	0	0	0	0	0	0	0	0	0	0	0	0	0	0	0	0	0	0	0	0	0	0	0	0	0	0	0	0
2016	282	0	0	0	0	0	0	0	0	0	0	0	0	0	0	0	0	0	0	0	0	0	0	0	0	0	0	0	0	0	0	0	0	0	0	0	0	0	0	0	0	0	0	0	0	0	0	0	0
2016	283	0	0	0	0	0	0	0	0	0	0	0	0	0	0	0	0	0	0	0	0	0	0	0	0	0	0	0	0	0	0	0	0	0	0	0	0	0	0	0	0	0	0	0	0	0	0	0	0
2016	284	0	0	0	0	0	0	0	0	0	0	0	0	0	0	0	0	0	0	0	0	0	0	0	0	0	0	0	0	0	0	0	0	0	0	0	0	0	0	0	0	0	0	0	0	0	0	0	0
2016	285	0	0	0	0	0	0	0	0	0	0	0	0	0	0	0	0	0	0	0	0	0	0	0	0	0	0	0	0	0	0	0	0	0	0	0	0	0	0	0	0	0	0	0	0	0	0	0	0
2016	286	0	0	0	0	0	0	0	0	0	0	0	0	0	0	0	0	0	0	0	0	0	0	0	0	0	0	0	0	0	0	0	0	0	0	0	0	0	0	0	0	0	0	0	0	0	0	0	0
2016	287	0	0	0	0	0	0	0	0	0	0	0	0	0	0	0	0	0	0	0	0	0	0	0	0	0	0	0	0	0	0	0	0	0	0	0	0	0	0	0	0	0	0	0	0	0	0	0	0
2016	288	0	0	0	0	0	0	0	0	0	0	0	0	0	0	0	0	0	0	0	0	0	0	0	0	0	0	0	0	0	0	0	0	0	0	0	0	0	0	0	0	0	0	0	0	0	0	0	0
2016	289	1	1	1	1	1	1	1	1	1	1	1	1	1	1	1	1	1	1	1	1	1	1	1	1	1	1	1	1	1	1	1	1	1	1	1	1	1	1	1	1	1	1	1	1	1	1	1	1
2016	290	0	0	0	1	1	1	0	0	0	0	0	0	0	0	0	0	0	0	0	1	1	1	1	1	1	1	1	1	1	0	0	0	0	0	0	0	0	0	0	0	0	0	0	0	0	0	0	0
2016	291	0	0	0	0	0	0	0	0	0	0	0	0	0	0	0	0	0	0	0	0	0	0	0	0	0	0	0	0	0	0	0	0	0	0	0	0	0	0	0	0	0	0	0	0	0	0	0	0
2016	292	0	0	0	0	0	0	0	0	0	0	0	0	0	0	0	0	0	0	0	0	0	0	0	0	0	0	0	0	0	0	0	0	0	0	0	0	0	0	0	0	0	0	0	0	0	0	0	0
2016	293	0	0	0	0	0	0	0	0	0	0	0	0	0	0	0	0	0	0	0	0	0	0	0	0	0	0	0	0	0	0	0	0	0	0	0	0	0	0	0	0	0	0	0	0	0	0	0	0
2016	294	1	1	1	1	1	1	1	1	1	1	1	1	1	1	1	1	1	1	1	1	0	0	0	0	0	0	0	0	0	0	0	0	0	0	0	0	0	0	0	0	0	0	0	0	0	0	0	0
2016	295	0	0	0	0	0	0	0	0	0	0	0	0	0	0	0	0	0	0	0	0	0	0	0	0	0	0	0	0	0	0	0	0	0	0	0	0	0	0	0	0	0	0	0	0	0	0	0	0
2016	296	0	0	0	0	0	0	0	0	0	0	0	0	0	0	0	0	0	0	0	0	0	0	0	0	0	0	0	0	0	0	0	0	0	0	0	0	0	0	0	0	0	0	0	0	0	0	0	0
2016	297	0	0	0	0	0	0	0	0	0	0	0	0	0	0	0	0	0	0	0	0	0	0	0	0	0	0	0	0	0	0	0	0	0	0	0	0	0	0	0	0	0	0	0	0	0	0	0	0
2016	298	1	1	1	1	1	1	1	1	1	1	1	1	1	1	1	1	1	1	1	1	1	1	1	1	1	1	1	1	1	1	1	1	1	1	1	1	1	1	1	1	1	1	1	1	1	1	1	1
2016	299	1	1	1	1	1	1	1	1	1	1	1	1	1	1	1	1	1	1	1	1	1	0	0	0	0	0	0	0	0	0	0	0	0	0	0	0	0	0	0	0	0	0	0	0	0	0	0	0
2016	300	1	1	1	1	1	1	1	1	1	1	1	1	1	1	1	1	1	1	1	1	1	1	1	1	1	1	1	1	1	1	1	1	1	1	1	1	1	1	1	1	1	1	1	1	1	1	1	1
2016	301	0	0	0	0	0	0	0	0	0	0	0	0	0	0	0	0	0	0	0	0	0	0	0	0	0	0	0	0	0	0	0	0	0	0	0	0	0	0	0	0	0	0	0	0	0	0	0	0
2016	302	0	0	0	0	0	0	0	0	0	0	0	0	0	0	0	0	0	0	0	0	0	0	0	0	0	0	0	0	0	0	0	0	0	0	0	0	0	0	0	0	0	0	0	0	0	0	0	0
2016	303	0	0	0	0	0	1	1	1	1	1	1	1	1	1	1	1	1	1	1	1	1	1	1	0	0	0	0	0	0	0	0	0	0	0	0	0	0	0	0	0	0	0	0	0	0	0	0	0
2016	304	0	0	0	0	0	0	0	0	0	0	0	0	0	0	0	0	0	0	0	0	0	0	0	0	0	0	0	0	0	0	0	0	0	0	0	0	0	0	0	0	0	0	0	0	0	0	0	0
2016	305	0	0	0	0	0	0	0	0	0	0	0	0	0	0	0	0	0	0	0	0	0	0	0	0	0	0	0	0	0	0	0	0	0	0	0	0	0	0	0	0	0	0	0	0	0	0	0	0
2016	306	0	0	0	0	0	0	0	0	0	0	0	0	0	0	0	0	0	0	0	0	0	0	0	0	0	0	0	0	0	0	0	0	0	0	0	0	0	0	0	0	0	0	0	0	0	0	0	0
2016	307	0	0	0	0	0	0	0	0	0	0	0	0	0	0	0	0	0	0	0	0	0	0	0	0	0	0	0	0	0	0	0	0	0	0	0	0	0	0	0	0	0	0	0	0	0	0	0	0
2016	308	1	1	1	1	1	1	1	1	1	1	1	1	1	1	1	1	1	1	1	1	1	1	1	1	1	1	1	1	1	1	1	1	1	1	1	1	1	1	1	1	1	1	1	1	1	1	1	1
2016	309	1	1	1	1	1	1	1	1	1	1	1	1	1	1	1	1	1	1	1	1	1	1	1	1	1	1	1	1	1	1	1	1	1	1	1	1	1	1	1	1	1	1	1	1	1	1	1	1
2016	310	0	0	0	0	0	0	0	0	0	0	0	0	0	0	0	0	0	0	0	0	0	0	0	0	0	0	0	0	0	0	0	0	0	0	0	0	0	0	0	0	0	0	0	0	0	0	0	0
2016	311	1	1	1	1	1	1	1	1	1	1	1	1	1	1	1	1	1	1	1	1	1	1	0	0	0	0	0	0	0	0	0	0	0	0	0	0	0	0	0	0	1	1	1	1	1	1	1	1
2016	312	0	0	0	0	0	0	0	0	0	0	0	0	0	0	0	0	0	0	0	0	0	0	0	0	0	0	0	0	0	0	0	0	0	1	1	1	1	1	1	1	1	1	1	1	1	1	1	1
2016	313	0	0	0	0	0	0	0	0	0	0	0	0	0	0	0	0	0	0	0	0	0	0	0	0	0	0	0	0	0	0	0	0	0	0	0	0	0	0	0	0	0	0	0	0	0	0	0	0
2016	314	0	0	0	0	0	0	0	0	0	0	0	0	0	0	0	0	0	0	0	0	0	0	0	0	0	0	0	0	0	0	0	0	0	0	0	0	0	0	0	0	0	0	0	0	0	0	0	0
2016	315	0	0	0	0	0	0	0	0	0	0	0	0	0	0	0	0	0	0	0	0	0	0	0	0	0	0	0	0	0	0	0	0	0	0	0	0	0	0	0	0	0	0	0	0	0	0	0	0
2016	316	0	0	0	0	0	0	0	0	0	0	0	0	0	0	0	0	0	0	0	0	0	0	0	0	0	0	0	0	0	0	0	0	0	0	0	0	0	0	0	0	0	0	0	0	0	0	0	0
2016	317	0	0	0	0	0	0	0	0	0	0	0	0	0	0	0	0	0	0	0	0	0	0	0	0	0	0	0	0	0	0	0	0	0	0	0	0	0	0	0	0	0	0	0	0	0	0	0	0
2016	318	0	0	0	0	0	0	0	0	0	0	0	0	0	0	0	0	0	0	0	0	0	0	0	0	0	0	0	0	0	0	1	1	1	1	1	1	1	1	1	1	1	1	1	1	1	1	1	1
2016	319	0	0	0	0	0	0	0	0	0	0	0	0	0	0	0	0	0	0	0	0	0	0	0	0	0	0	0	0	0	0	0	0	0	0	0	0	0	0	0	0	0	0	0	0	0	0	0	0
2016	320	0	0	0	0	0	0	0	0	0	0	0	0	0	0	0	0	0	0	0	0	0	0	0	0	0	0	0	0	0	0	0	0	0	0	0	0	0	0	0	0	0	0	0	0	0	0	0	0
2016	321	0	0	0	0	0	0	0	0	0	0	0	0	0	0	0	0	0	0	0	0	0	0	0	0	0	0	0	0	0	0	0	0	0	0	0	0	0	0	0	0	0	0	0	0	0	0	0	0
2016	322	1	1	1	1	1	1	1	1	1	1	1	1	1	1	1	1	1	1	1	1	1	1	1	1	1	1	1	1	1	1	1	1	1	1	1	1	1	1	1	1	1	1	1	1	1	1	1	1
2016	323	0	0	0	0	0	0	0	0	0	0	0	0	0	0	0	0	0	0	0	0	0	0	0	0	0	0	0	0	0	0	0	0	0	0	0	0	0	0	0	0	0	0	0	0	0	0	0	0
2016	324	0	0	0	0	0	0	0	0	0	0	0	0	0	0	0	0	0	0	0	0	0	0	0	0	0	0	0	0	0	0	0	0	0	0	0	0	0	0	0	0	0	0	0	0	0	0	0	0
2016	325	0	0	0	0	0	0	0	0	0	0	0	0	0	0	0	0	0	0	0	0	0	0	0	0	0	0	0	0	0	0	0	0	0	0	0	0	0	0	0	0	0	0	0	0	0	0	0	0
2016	326	0	0	0	0	0	0	0	0	0	0	0	0	0	0	0	0	0	0	0	0	0	0	0	0	0	0	0	0	0	0	0	0	0	0	0	0	0	0	0	0	0	0	0	0	0	0	0	0
2016	327	0	0	0	0	0	0	0	0	0	0	0	0	0	0	0	0	0	0	0	0	0	0	0	0	0	0	0	0	0	0	0	0	0	0	0	0	0	0	0	0	0	0	0	0	0	0	0	0
2016	328	0	0	0	0	0	0	0	0	0	0	0	0	0	0	0	0	0	0	0	0	0	0	0	0	0	0	0	0	0	0	0	0	0	0	0	0	0	0	0	0	0	0	0	0	0	0	0	0
2016	329	0	0	0	0	0	0	0	0	0	0	0	0	0	0	0	0	0	0	0	0	0	0	0	0	0	0	0	0	0	0	0	0	0	0	0	0	0	0	0	0	0	0	0	0	0	0	0	0
2016	330	0	0	0	0	0	0	0	0	0	0	0	0	0	0	0	0	0	0	0	0	0	0	0	0	0	0	0	0	0	0	0	0	0	0	0	0	0	0	0	0	0	0	0	0	0	0	0	0
2016	331	1	1	1	1	1	1	1	1	1	1	1	1	1	1	1	1	1	1	1	1	1	1	1	1	1	1	1	1	1	1	1	1	1	1	1	1	1	1	1	1	1	1	1	1	1	1	1	1
2016	332	0	0	0	0	0	0	0	0	0	0	0	0	0	0	0	0	0	0	0	0	0	0	0	0	0	0	0	0	0	0	0	0	0	0	0	0	0	0	0	0	0	0	0	0	0	0	0	0
2016	333	0	0	0	0	0	0	0	0	0	0	0	0	0	0	0	0	0	0	0	0	0	0	0	0	0	0	0	0	0	0	0	0	0	0	0	0	0	0	0	0	0	0	0	0	0	0	0	0
2016	334	0	0	0	0	0	0	0	0	0	0	0	0	0	0	1	1	1	1	1	1	0	0	0	0	0	0	0	0	0	0	0	0	0	0	0	0	0	0	0	0	0	0	0	0	0	0	0	0
2016	335	0	0	0	0	0	0	0	0	0	0	0	0	0	0	0	0	0	0	0	0	0	0	0	0	0	0	0	0	0	0	0	0	0	0	0	0	0	0	0	0	0	0	0	0	0	0	0	0
2016	336	0	0	0	0	0	0	0	0	0	0	0	0	0	0	0	0	0	0	0	0	0	0	0	0	0	0	0	0	0	0	0	0	0	0	0	0	0	0	0	0	0	0	0	0	0	0	0	0
2016	337	1	1	1	1	1	1	1	1	1	1	1	1	1	1	1	1	1	1	1	1	1	1	1	1	1	1	1	1	1	1	1	1	1	1	1	1	1	1	1	1	1	1	1	1	1	1	1	1
2016	338	1	1	1	1	1	1	1	1	1	1	1	1	1	1	1	1	1	1	1	1	1	1	1	1	1	1	1	1	1	1	1	1	1	1	1	1	1	1	1	1	1	1	1	1	1	1	1	1
2016	339	0	0	0	0	0	0	0	0	0	0	0	0	0	0	0	0	0	0	0	0	0	0	0	0	0	0	0	0	0	0	0	0	0	0	0	0	0	0	0	0	0	0	0	0	0	0	0	0
2016	340	0	0	0	0	0	0	0	0	0	0	0	0	0	0	0	0	0	0	0	0	0	0	0	0	0	0	0	0	0	0	0	0	0	0	0	0	0	0	0	0	0	0	0	0	0	0	0	0
2016	341	0	0	1	1	1	1	1	1	1	1	1	1	1	1	1	1	1	1	1	1	1	1	1	1	1	1	1	1	1	1	1	1	1	1	1	1	1	1	1	1	1	1	1	1	1	1	1	1
2016	342	0	0	0	0	0	0	0	0	0	0	0	0	0	0	0	0	0	0	0	0	0	0	0	0	0	0	0	0	0	0	0	0	0	0	0	0	0	0	0	0	0	0	0	0	0	0	0	0
2016	343	1	1	1	1	1	1	1	1	1	1	1	1	1	1	1	1	1	1	1	1	1	1	1	1	1	1	1	1	1	1	1	1	1	1	1	1	1	1	1	1	1	1	1	1	1	1	1	1
2016	344	1	1	1	1	1	1	1	1	1	1	1	1	1	1	1	1	1	1	1	1	1	1	1	1	1	1	1	1	1	1	1	1	1	1	1	1	1	1	1	1	1	1	1	1	1	1	1	1
2016	345	1	1	1	1	1	1	1	1	1	1	1	1	1	1	1	1	1	1	1	1	1	1	1	1	1	1	1	1	1	1	1	1	1	1	1	1	1	1	1	1	1	1	1	1	1	1	1	1
2016	346	1	1	1	1	1	1	1	1	1	1	1	1	1	1	1	1	1	1	0	0	0	0	0	0	0	0	0	0	0	0	0	0	0	0	0	0	0	0	1	1	1	1	1	1	1	1	1	1
2016	347	1	1	1	1	1	1	1	1	1	1	1	1	1	1	1	0	0	0	0	0	0	0	0	0	0	0	0	0	0	0	0	0	0	0	0	0	0	0	0	0	0	0	0	0	0	0	0	0
2016	348	0	0	0	0	0	0	0	0	0	0	0	0	0	0	0	0	0	0	0	0	0	0	0	0	0	0	0	0	0	0	0	0	0	0	0	0	0	0	0	0	0	1	1	1	1	1	1	1
2016	349	0	0	0	0	0	0	0	0	0	0	0	0	0	0	0	0	0	0	0	0	0	0	0	0	0	0	0	0	0	0	0	0	0	0	0	0	0	0	0	0	0	0	0	0	0	0	0	0
2016	350	1	1	1	1	1	1	1	1	1	1	1	1	1	1	1	1	1	1	1	1	1	1	1	1	1	1	1	1	1	1	1	1	1	1	1	1	1	1	1	1	1	1	1	1	1	1	1	1
2016	351	0	0	0	0	0	0	0	0	0	0	0	0	0	0	0	0	0	0	0	0	0	0	0	0	0	0	0	0	0	0	0	0	0	1	1	1	1	1	1	1	1	1	1	1	1	1	1	1
2016	352	1	1	1	1	1	1	1	1	1	1	1	1	1	1	1	1	1	1	1	1	1	1	1	1	1	1	1	1	1	1	1	1	1	1	1	1	1	1	1	1	1	1	1	1	1	1	1	1
2016	353	1	1	1	1	1	1	1	1	1	1	1	1	1	1	1	1	1	1	1	1	1	1	1	1	1	1	1	1	1	1	1	1	1	1	1	1	1	1	1	1	1	1	1	1	1	1	1	1
2016	354	0	0	0	0	0	0	0	0	0	0	0	0	0	0	0	0	0	0	0	0	0	0	0	0	0	0	0	0	0	0	0	0	0	0	0	0	0	0	0	0	0	0	0	0	0	0	0	0
2016	355	0	0	0	0	0	0	0	0	0	0	0	0	0	0	0	0	0	0	0	0	0	0	0	0	0	0	0	0	0	0	0	0	0	0	0	0	0	0	0	0	0	0	0	0	0	0	0	0
2016	356	0	0	0	0	0	0	0	0	0	0	0	0	0	0	0	1	1	1	1	1	1	1	1	1	1	1	1	1	1	1	1	1	1	1	1	1	1	1	1	1	1	1	1	1	1	1	1	1
2016	357	0	0	0	0	0	0	0	0	0	0	0	0	0	0	0	0	0	0	0	0	0	0	0	0	0	0	0	0	0	0	0	0	0	0	0	0	0	0	0	0	0	0	0	0	0	0	0	0
2016	358	0	0	0	0	0	0	0	0	0	0	0	0	0	0	0	0	0	0	0	0	0	0	0	0	0	0	0	0	0	0	0	0	0	0	0	0	0	0	0	0	0	0	0	0	0	0	0	0
2016	359	1	1	1	1	1	1	1	1	1	1	1	1	1	1	1	1	1	1	1	1	1	1	1	1	1	1	1	1	1	1	1	1	1	1	1	1	1	1	1	1	1	1	1	1	1	1	1	1
2016	360	0	0	0	0	0	0	0	0	0	0	0	0	0	0	0	0	0	0	0	0	0	0	0	0	0	0	0	0	0	0	0	0	0	0	0	0	0	0	0	0	0	0	0	0	0	0	0	0
2016	361	0	0	0	0	0	0	0	0	0	0	0	0	0	0	0	0	0	0	0	0	0	0	0	0	0	0	0	0	0	0	0	0	0	0	0	0	0	0	0	0	0	0	0	0	0	0	0	0
2016	362	0	0	0	0	0	0	0	0	0	0	0	0	0	0	0	0	0	0	0	0	0	0	0	0	0	0	0	0	0	0	0	0	0	0	0	0	0	0	0	0	0	0	0	0	0	0	0	0
2016	363	1	1	1	1	1	1	1	1	1	1	1	1	1	1	1	1	1	1	1	1	1	1	1	1	1	1	1	1	1	1	1	1	1	1	1	1	1	1	1	1	1	1	0	0	0	0	0	0
2016	364	0	0	0	0	0	0	0	0	0	0	0	0	0	0	0	0	0	0	0	0	0	0	0	0	0	0	0	0	0	0	0	0	0	0	0	0	0	0	0	0	0	0	0	0	0	0	0	0
2016	365	1	1	1	1	1	1	1	1	1	1	1	1	1	1	1	1	1	1	1	1	1	1	1	1	1	1	1	1	1	1	1	1	1	1	1	1	1	1	1	1	1	1	1	1	1	1	1	1
2016	366	-	-	-	-	-	-	-	-	-	-	-	-	-	-	-	-	-	-	-	-	-	-	-	-	-	-	-	-	-	-	-	-	-	-	-	-	-	-	-	-	-	-	-	-	-	-	-	-
	0	900	902	904	906	908	910	912	914	916	918	920	922	924	926	928	930	932	934	936	938	940	942	944	946	948	950	952	954	956	958	1000	1002	1004	1006	1008	1010	1012	1014	1016	1018	1020	1022	1024	1026	1028	1030	1032	1034
2017	1	1	1	1	1	1	1	1	1	1	1	1	1	1	1	1	1	1	1	1	1	1	1	1	1	1	1	1	1	1	1	1	1	1	1	1	1	1	1	1	1	1	1	1	1	1	1	1	1
2017	2	0	0	0	0	0	0	0	0	0	0	0	0	0	0	0	0	0	0	0	0	0	0	0	0	0	0	0	0	0	0	0	0	0	0	0	0	0	0	0	0	0	0	0	0	0	0	0	0
2017	3	1	1	1	0	0	0	0	0	0	0	0	0	0	0	0	0	0	0	0	0	0	0	0	0	0	0	0	0	0	0	0	0	0	0	0	0	0	0	0	1	1	1	1	1	1	1	1	1
2017	4	1	1	1	1	1	1	1	1	1	1	1	1	1	1	1	1	1	1	1	1	1	1	1	1	1	1	1	1	1	1	1	1	1	1	1	1	1	1	1	1	1	1	1	1	1	1	1	1
2017	5	1	0	0	0	0	0	0	0	0	0	0	0	0	0	0	1	1	1	1	1	1	1	1	1	1	1	1	1	1	1	1	1	1	1	1	1	1	1	0	0	0	0	0	0	0	0	0	0
2017	6	0	0	0	0	0	0	0	0	0	0	0	0	0	0	0	0	0	0	0	0	0	0	0	0	0	0	0	0	0	0	0	0	0	0	0	0	0	0	0	0	0	0	0	0	0	0	0	0
2017	7	0	0	1	1	1	1	1	1	1	1	1	1	1	1	1	1	1	1	1	1	1	1	1	1	1	1	1	1	1	1	1	1	1	1	1	1	1	0	0	0	0	0	0	0	0	0	0	0
2017	8	0	0	0	0	0	0	0	0	0	0	0	0	0	0	0	0	0	0	0	0	0	0	0	0	0	0	0	0	0	0	0	0	0	0	0	0	0	0	0	0	0	0	0	0	0	0	0	0
2017	9	0	0	0	0	0	0	0	0	0	0	0	0	0	0	0	0	0	0	0	0	0	0	0	0	0	0	0	0	0	0	0	0	0	0	0	0	0	0	0	0	0	0	0	0	0	0	0	0
2017	10	1	1	1	1	1	1	1	1	1	1	1	1	1	1	1	1	1	1	1	1	1	1	1	1	1	1	1	1	1	1	1	1	1	1	1	1	1	1	1	1	1	1	1	1	1	1	1	1
2017	11	1	1	1	1	1	1	1	1	1	1	1	1	1	1	1	1	1	1	1	1	1	1	1	1	1	1	1	1	1	1	1	1	1	1	1	1	1	1	1	1	1	1	1	1	1	1	1	1
2017	12	1	1	1	1	1	1	1	1	1	1	1	1	1	1	1	1	1	1	1	1	1	1	1	1	1	1	1	1	1	1	1	1	1	1	1	1	1	1	1	1	1	1	1	1	1	1	1	1
2017	13	1	1	1	1	1	1	1	1	1	1	1	1	1	1	1	1	1	1	1	1	1	1	1	1	1	1	1	1	1	1	1	1	1	1	1	1	1	1	1	1	1	1	1	1	1	1	1	1
2017	14	0	0	0	0	0	0	0	0	0	0	0	0	0	0	0	0	0	0	0	0	0	0	0	0	0	0	0	0	0	0	0	0	0	0	0	0	0	0	0	0	0	0	0	0	0	0	0	0
2017	15	0	0	0	0	0	0	0	0	0	0	0	0	0	0	0	0	0	0	0	0	0	0	0	0	0	0	0	0	0	0	0	0	0	0	0	0	0	0	0	0	0	0	0	0	0	0	0	0
2017	16	1	1	1	1	1	1	1	1	1	1	1	1	1	1	1	1	1	1	1	1	1	1	1	1	1	1	1	1	1	1	1	1	1	1	1	1	1	1	1	0	0	1	1	1	1	1	1	1
2017	17	1	1	1	1	1	1	1	1	1	1	1	1	1	1	1	1	1	1	1	1	1	1	1	1	1	1	1	1	1	1	1	1	1	1	1	1	1	1	1	1	1	1	1	1	1	1	1	1
2017	18	1	1	1	1	1	1	1	1	1	1	1	1	1	1	1	1	1	1	1	1	1	1	1	1	1	1	1	1	1	1	1	1	1	1	1	1	1	1	1	1	1	1	1	1	1	1	1	1
2017	19	0	0	0	0	0	0	0	0	0	0	0	0	0	0	0	0	0	0	0	0	0	0	0	0	0	0	0	0	0	0	0	0	0	0	0	0	0	0	0	0	0	0	0	0	0	0	0	0
2017	20	-	-	-	-	-	-	-	-	-	-	-	-	-	-	-	-	-	-	-	-	-	-	-	-	-	-	-	-	-	-	-	-	-	-	-	-	-	-	-	-	-	-	-	-	-	-	-	-
2017	21	1	1	1	1	1	1	1	1	1	1	1	1	1	1	1	1	1	1	1	1	1	1	1	1	1	1	1	1	1	1	1	1	1	1	1	1	1	1	1	1	1	1	1	1	1	1	1	1
2017	22	1	1	1	1	1	1	1	1	1	1	1	1	1	1	1	1	1	1	1	1	1	1	1	1	1	1	1	1	1	1	1	1	1	1	1	1	1	1	1	1	1	1	1	1	1	1	1	1
2017	23	1	1	1	1	1	1	1	1	1	1	1	1	1	1	1	1	1	1	1	1	1	1	1	1	1	1	1	1	1	1	1	1	1	1	1	1	1	1	1	1	1	1	1	1	1	1	1	1
2017	24	1	1	1	1	1	1	1	1	1	1	1	1	1	1	1	1	1	1	1	1	1	1	1	1	1	1	1	1	1	1	1	1	1	1	1	1	1	1	1	1	1	1	1	1	1	1	1	1
2017	25	1	1	1	1	1	1	1	1	1	1	1	1	1	1	1	1	1	1	1	1	1	-	-	-	-	-	-	-	-	-	-	-	-	-	-	-	-	-	-	-	-	-	-	-	-	-	-	-
2017	26	1	1	1	1	1	1	1	1	1	1	1	1	1	1	1	1	1	1	1	1	1	1	1	1	1	1	1	1	1	1	1	1	1	1	1	1	1	1	1	1	1	1	1	1	1	1	1	1
2017	27	0	0	0	0	0	0	0	0	0	0	0	0	0	0	0	0	0	0	0	0	0	0	0	0	0	0	0	0	0	0	0	0	0	0	0	0	0	0	0	0	0	0	0	0	0	0	0	0
2017	28	1	1	1	1	1	1	1	1	1	1	1	1	1	1	1	1	1	1	1	1	1	1	1	1	1	1	1	1	1	1	1	1	1	1	1	1	1	1	1	1	1	1	1	1	1	1	1	1
2017	29	0	0	0	0	0	0	0	0	0	0	0	0	0	0	0	0	0	0	0	0	0	0	0	0	0	0	0	0	0	0	0	0	0	0	0	0	0	0	0	0	0	0	0	0	0	0	0	0
2017	30	0	0	0	0	0	0	0	0	0	0	0	0	0	0	0	0	0	0	0	0	0	0	0	0	0	0	0	0	0	0	0	0	0	0	0	0	0	0	0	0	0	0	0	0	0	0	0	0
2017	31	1	1	1	1	1	1	1	1	1	1	1	1	1	1	1	1	1	1	1	1	1	1	1	1	1	1	1	1	1	1	1	1	1	1	1	1	1	1	1	1	1	1	1	1	1	1	1	1
2017	32	0	0	0	0	0	0	0	0	0	0	0	0	0	0	0	0	0	0	0	0	0	0	0	0	0	0	0	0	0	0	0	0	0	0	0	0	0	0	0	0	0	0	0	0	0	0	0	0
2017	33	1	1	1	1	1	1	1	1	1	1	1	1	1	1	1	1	1	1	1	1	1	1	1	1	1	1	1	1	1	1	1	1	1	1	0	0	0	0	0	0	0	0	0	0	0	1	1	1
2017	34	1	1	1	1	1	1	1	1	1	1	1	1	1	1	1	1	1	1	1	1	1	1	1	1	1	1	1	1	1	1	1	1	1	1	1	1	1	1	1	1	1	1	1	1	1	1	1	1
2017	35	1	1	1	1	1	1	1	1	1	1	1	1	1	1	1	1	1	1	1	1	1	1	1	1	1	1	1	1	1	1	1	1	1	1	1	1	1	1	1	1	1	1	1	1	1	1	1	1
2017	36	1	1	1	1	1	1	0	0	0	0	0	0	0	0	0	0	0	0	0	0	0	0	0	0	0	0	0	0	0	0	0	0	0	0	0	0	0	0	0	0	0	0	0	0	0	0	0	0
2017	37	1	1	1	1	1	1	1	1	1	1	1	1	1	1	1	1	1	1	1	1	1	1	1	1	1	1	1	1	1	1	1	1	1	1	1	1	1	1	1	1	1	1	1	1	1	1	0	0
2017	38	1	1	1	1	1	1	1	1	1	1	1	1	1	1	1	1	1	1	1	1	1	1	1	1	1	1	1	1	1	1	1	1	1	1	1	1	1	1	1	1	1	1	1	1	1	1	1	1
2017	39	1	1	1	1	1	1	1	1	1	1	1	1	1	1	1	1	1	1	1	1	1	1	1	1	1	1	1	1	1	1	1	1	1	1	1	1	1	1	1	1	1	1	1	1	1	1	1	1
2017	40	0	0	0	0	0	0	0	0	0	0	0	0	0	0	0	0	0	0	0	0	0	0	0	0	0	0	0	0	0	0	0	0	0	0	0	0	0	0	0	0	0	0	0	0	0	0	0	0
2017	41	0	0	0	0	0	0	0	0	0	0	0	0	0	0	0	0	0	0	0	0	0	0	0	0	0	0	0	0	0	0	0	0	0	0	0	0	0	0	0	0	0	0	0	0	0	0	0	0
2017	42	1	1	1	1	1	1	1	1	1	1	1	1	1	1	1	1	1	1	1	1	1	1	1	1	1	1	1	1	1	1	1	1	1	1	1	1	1	1	1	1	1	1	1	1	1	1	1	1
2017	43	1	1	1	1	0	0	0	0	0	0	0	0	0	0	0	0	0	0	1	1	1	1	1	1	1	1	1	1	1	1	1	1	1	1	1	1	1	1	1	1	1	1	0	0	0	0	0	0
2017	44	1	1	1	1	1	1	1	1	1	1	1	1	1	1	1	1	1	1	1	1	1	1	1	1	1	1	1	1	1	1	1	1	1	1	1	1	1	1	1	1	1	1	1	1	1	1	1	1
2017	45	1	0	0	0	0	0	0	0	0	0	0	0	0	0	0	0	0	0	0	0	0	0	0	0	0	0	0	0	0	0	0	0	0	0	0	0	0	0	0	0	0	0	0	0	0	0	0	0
2017	46	1	1	1	1	1	1	1	1	1	1	1	1	1	1	1	1	1	1	1	1	1	1	1	1	1	1	1	1	1	1	1	1	1	1	1	1	1	1	1	1	1	1	1	1	1	1	1	1
2017	47	1	1	1	1	1	1	1	1	1	1	1	1	1	1	1	1	1	1	1	1	1	1	1	1	1	1	1	1	1	1	1	1	1	1	1	1	1	1	1	1	1	1	1	1	1	1	1	1
2017	48	1	1	1	1	1	1	1	1	1	1	1	1	1	1	1	1	1	1	1	1	1	1	1	1	1	1	1	1	1	1	1	1	1	1	1	1	1	1	1	1	1	1	1	1	1	0	0	0
2017	49	0	0	0	0	0	0	0	0	0	0	0	0	0	0	0	0	0	0	0	0	0	0	0	0	0	0	0	0	0	0	0	0	0	0	0	0	0	0	0	0	0	0	0	0	0	0	0	0
2017	50	1	1	1	1	1	1	1	1	1	1	1	1	1	1	1	1	1	1	1	1	1	1	1	1	1	1	1	1	1	1	1	1	1	1	1	1	1	1	1	1	1	1	1	1	1	1	1	1
2017	51	0	0	0	0	0	0	0	0	0	0	0	0	0	0	0	0	0	0	0	0	0	0	0	0	0	0	0	0	0	0	0	0	0	0	0	0	0	0	0	0	0	0	0	0	0	0	0	0
2017	52	0	0	0	0	0	0	0	0	0	0	0	0	0	0	0	0	0	0	0	0	0	0	0	0	0	0	0	0	0	0	0	0	0	0	0	0	0	0	0	0	0	0	0	0	0	0	0	0
2017	53	0	0	0	0	0	0	0	0	0	0	0	0	0	0	0	0	0	0	0	0	0	0	0	0	0	0	0	0	0	0	0	0	0	0	0	0	0	0	0	0	0	0	0	0	0	0	0	0
2017	54	0	0	0	0	0	0	0	0	0	0	0	0	0	0	0	0	0	0	0	0	0	0	0	0	0	0	0	0	0	0	0	0	0	0	0	0	0	0	0	0	0	0	0	0	0	0	0	0
2017	55	0	0	0	0	0	0	0	0	0	0	0	0	0	0	0	0	0	0	0	0	0	0	0	0	0	0	0	0	0	0	0	0	0	0	0	0	0	0	0	0	0	0	0	0	0	0	0	0
2017	56	0	0	0	0	0	0	0	0	0	0	0	0	0	0	0	0	0	0	0	0	0	1	1	1	1	1	1	1	1	1	1	1	1	1	1	1	1	1	1	1	1	1	1	1	1	1	1	1
2017	57	1	1	1	1	1	1	1	1	1	1	1	1	1	1	1	1	1	1	1	1	1	1	1	1	1	1	1	1	1	1	1	1	1	1	1	1	1	1	1	1	1	1	1	1	0	0	0	0
2017	58	0	0	0	0	0	0	0	0	0	0	0	0	0	0	0	0	0	0	0	0	0	0	0	0	0	0	0	0	0	0	0	0	0	0	0	0	0	0	0	0	0	0	0	0	0	0	0	0
2017	59	0	0	0	0	0	0	0	0	0	0	0	0	0	0	0	0	0	0	0	0	0	0	0	0	0	0	0	0	0	0	0	0	0	0	0	0	0	0	0	0	0	0	0	0	0	0	0	0
2017	60	0	0	0	0	0	0	0	0	0	0	0	0	0	0	0	0	0	0	0	0	0	0	0	0	0	0	0	0	0	0	0	0	0	0	0	0	0	0	0	0	0	0	0	0	0	0	0	0
2017	61	0	0	0	0	0	0	0	0	0	0	0	0	0	0	0	0	0	0	0	0	0	0	0	0	0	0	0	0	0	0	0	0	0	0	0	0	0	0	0	0	0	0	0	0	0	0	0	0
2017	62	1	1	1	1	1	1	1	1	1	1	1	1	1	1	1	1	1	1	1	1	1	1	1	1	1	1	1	1	1	1	1	1	1	1	1	1	1	0	0	1	1	1	1	1	1	0	0	0
2017	63	0	0	0	0	0	0	0	0	0	0	0	0	0	0	0	0	0	0	0	0	0	0	0	0	0	0	0	0	0	0	0	0	0	0	0	0	0	0	0	0	0	0	0	0	0	0	0	0
2017	64	0	0	0	0	0	0	0	0	0	0	0	0	0	0	0	0	0	0	0	0	0	0	0	0	0	0	0	0	0	0	0	0	0	0	0	0	0	0	0	0	0	0	0	0	0	0	0	0
2017	65	0	0	0	0	0	0	0	0	0	0	0	0	0	0	0	0	0	0	0	0	0	0	0	0	0	0	0	0	0	0	0	0	0	0	0	0	0	0	0	0	0	0	0	0	0	0	0	0
2017	66	0	0	0	0	0	0	0	0	0	0	0	0	0	0	0	0	0	0	0	0	0	0	0	0	0	0	0	0	0	0	0	0	0	0	0	0	0	0	0	0	0	0	0	0	0	0	0	0
2017	67	1	1	1	1	1	1	1	1	1	1	1	1	1	1	1	1	1	1	1	1	1	1	1	1	1	1	1	1	1	1	1	1	1	1	1	1	1	1	1	1	1	1	1	1	1	1	1	1
2017	68	1	1	1	1	1	1	1	1	1	1	1	1	1	1	1	1	1	1	1	1	1	1	1	1	1	1	1	1	1	1	1	1	1	1	1	1	1	1	1	1	1	1	1	1	1	1	1	1
2017	69	0	0	0	0	0	0	0	0	0	0	1	1	1	1	1	1	1	1	1	1	1	1	1	1	1	1	1	1	1	1	1	1	1	1	1	1	1	1	1	1	1	1	1	0	0	0	0	0
2017	70	1	1	1	1	1	1	1	1	0	0	0	0	0	0	0	0	0	0	0	0	0	0	0	0	0	0	0	0	0	0	0	0	0	0	0	0	0	0	0	0	0	0	0	0	0	0	0	0
2017	71	0	0	0	0	0	0	0	0	0	0	0	0	0	0	0	0	0	0	0	0	0	0	0	0	0	0	0	0	0	0	0	0	0	0	0	0	0	0	0	0	0	0	0	0	0	0	0	0
2017	72	0	0	0	0	0	0	0	0	0	0	0	0	0	0	0	0	0	0	0	0	0	0	0	0	0	0	0	0	0	0	0	0	0	0	0	0	0	0	0	0	0	0	0	0	0	0	0	0
2017	73	0	0	0	0	0	0	0	0	0	0	0	0	0	0	0	0	0	0	0	0	0	0	0	0	0	0	0	0	0	0	0	0	0	0	0	0	0	0	0	0	0	0	0	0	0	0	0	0
2017	74	0	0	0	0	0	0	0	0	0	0	0	0	0	0	0	0	0	0	0	0	0	0	0	0	0	0	0	0	0	0	0	0	0	0	0	0	0	0	0	0	0	0	0	0	0	0	0	0
2017	75	1	1	1	1	1	1	1	1	1	1	1	1	1	1	1	1	1	1	1	1	1	1	1	1	1	1	1	1	1	1	1	1	1	1	1	0	0	0	0	0	0	0	0	0	0	0	0	0
2017	76	1	1	1	1	1	1	1	1	1	1	1	1	1	1	1	1	1	1	1	0	0	0	0	0	0	0	0	0	0	0	0	0	0	0	0	0	0	0	0	0	0	0	0	0	0	0	0	0
2017	77	0	0	0	0	0	0	0	0	0	0	0	0	0	0	0	0	0	0	0	0	0	0	0	0	0	0	0	0	0	0	0	0	0	0	0	0	0	0	0	0	0	0	0	0	0	0	0	0
2017	78	0	0	0	0	0	0	0	0	0	0	0	0	0	0	0	0	0	0	0	0	0	0	0	0	0	0	0	0	0	0	0	0	0	0	0	0	0	0	0	0	0	0	0	0	0	0	0	0
2017	79	0	0	0	0	0	0	0	0	0	0	0	0	0	0	0	0	0	0	0	0	0	0	0	0	0	0	0	0	0	0	0	0	0	0	0	0	0	0	0	0	0	0	0	0	0	0	0	0
2017	80	0	0	0	0	0	0	0	0	0	0	0	0	0	0	0	0	0	0	0	0	0	0	0	0	0	0	0	0	0	0	0	0	0	0	0	0	0	0	0	0	0	0	0	0	0	0	0	0
2017	81	1	1	1	1	1	1	1	1	1	1	1	1	1	1	1	1	0	0	0	0	0	0	0	0	0	0	0	0	0	0	0	0	0	0	0	0	0	0	0	0	0	0	0	0	0	0	0	0
2017	82	0	0	0	0	0	0	0	0	0	0	0	0	0	0	0	0	0	0	0	0	0	0	0	0	0	0	0	0	0	0	0	0	0	0	0	0	0	0	0	0	0	0	0	0	0	0	0	0
2017	83	0	0	0	0	0	0	0	0	0	0	0	0	0	0	0	0	0	0	0	0	0	0	0	0	0	0	0	0	0	0	0	0	0	0	0	0	0	0	0	0	0	0	0	0	0	0	0	0
2017	84	0	0	0	0	0	0	0	0	0	0	0	0	0	0	0	0	0	0	0	0	0	0	0	0	0	0	0	0	0	0	0	0	0	0	0	0	0	0	0	0	0	0	0	0	0	0	0	0
2017	85	0	0	0	0	0	0	0	0	0	0	0	0	0	0	0	0	0	0	0	0	0	0	0	0	0	0	0	0	0	0	0	0	0	0	0	0	0	0	0	0	0	0	0	0	0	0	0	0
2017	86	0	0	0	0	0	0	0	0	0	0	0	0	0	0	0	0	0	0	0	0	0	0	0	0	0	0	0	0	0	0	0	0	0	0	0	0	0	0	0	0	0	0	0	0	0	0	0	0
2017	87	0	0	0	0	0	0	0	0	0	0	0	0	0	0	0	0	0	0	0	0	0	0	0	0	0	0	0	0	0	0	0	0	0	0	0	0	0	0	0	0	0	0	0	0	0	0	0	0
2017	88	0	0	0	0	0	0	0	0	0	0	0	0	0	0	0	0	0	0	0	0	0	0	0	0	0	0	0	0	0	0	0	0	0	0	0	0	0	0	0	0	0	0	0	0	0	0	0	0
2017	89	1	1	1	1	1	1	1	1	1	1	1	1	1	1	1	1	1	1	1	1	1	1	1	1	1	1	1	1	1	1	1	1	1	1	1	1	1	1	1	1	1	1	1	1	1	1	1	1
2017	90	0	0	0	0	0	0	0	0	0	0	0	0	0	0	0	0	0	0	0	0	0	0	0	0	0	0	0	0	0	0	0	0	0	0	0	0	0	0	0	0	0	0	0	0	0	0	0	0
2017	91	0	0	0	0	0	0	0	0	0	0	0	0	0	0	0	0	0	0	0	0	0	0	0	0	0	0	0	0	0	0	0	0	0	0	0	0	0	0	0	0	0	0	0	0	0	0	0	0
2017	92	0	0	0	0	0	0	0	0	0	0	0	0	0	0	0	0	0	0	0	0	0	0	0	0	0	0	0	0	0	0	0	0	0	0	0	0	0	0	0	0	0	0	0	0	0	0	0	0
2017	93	0	0	0	0	0	0	0	0	0	0	0	0	0	0	0	0	0	0	0	0	0	0	0	0	0	0	0	0	0	0	0	0	0	0	0	0	0	0	0	0	0	0	0	0	0	0	0	0
2017	94	0	0	0	0	0	0	0	0	0	0	0	0	0	0	0	0	0	0	0	0	0	0	0	0	0	0	0	0	0	0	0	0	0	0	0	0	0	0	0	0	0	0	0	0	0	0	0	0
2017	95	0	0	0	0	0	0	0	0	0	0	0	0	0	0	0	0	0	0	0	0	0	0	0	0	0	0	0	0	0	0	0	0	0	0	0	0	0	0	0	0	0	0	0	0	0	0	0	0
2017	96	0	0	0	0	0	0	0	0	0	0	0	0	0	0	0	0	0	0	0	0	0	0	0	0	0	0	0	0	0	0	0	0	0	0	0	0	0	0	0	0	0	0	0	0	0	0	0	0
2017	97	0	0	0	0	0	0	0	0	0	0	0	0	0	0	0	0	0	0	0	0	0	0	0	0	0	0	0	0	0	0	0	0	0	0	0	0	0	0	0	0	0	0	0	0	0	0	0	0
2017	98	0	0	0	0	0	0	0	0	0	0	0	0	0	0	0	0	0	0	0	0	0	0	0	0	0	0	0	0	0	0	0	0	0	0	0	0	0	0	0	0	0	0	0	0	0	0	0	0
2017	99	0	0	0	0	0	0	0	0	0	0	0	0	0	0	0	0	0	0	0	0	0	0	0	0	0	0	0	0	0	0	0	0	0	0	0	0	0	0	0	0	0	0	0	0	0	0	0	0
2017	100	0	0	0	0	0	0	0	0	0	0	0	0	0	0	0	0	0	0	0	0	0	0	0	0	0	0	0	0	0	0	0	0	0	0	0	0	0	0	0	0	0	0	0	0	0	0	0	0
2017	101	0	0	0	0	0	0	0	0	0	0	0	0	0	0	0	0	0	0	0	0	0	0	0	0	0	0	0	0	0	0	0	0	0	0	0	0	0	0	0	0	0	0	0	0	0	0	0	0
2017	102	0	0	0	0	0	0	0	0	0	0	0	0	0	0	0	0	0	0	0	0	0	0	0	0	0	0	0	0	0	0	0	0	0	0	0	0	0	0	0	0	0	0	0	0	0	0	0	0
2017	103	1	1	1	1	1	1	0	0	0	0	0	0	1	1	1	1	1	1	1	1	1	1	1	1	1	1	1	1	1	1	1	1	1	1	1	1	1	1	1	1	1	1	1	1	1	1	1	1
2017	104	1	1	1	1	1	1	1	1	1	1	1	1	1	1	1	1	1	1	1	1	1	1	1	1	1	1	1	1	1	1	1	1	1	1	1	1	1	1	1	1	1	1	1	1	1	1	1	1
2017	105	0	-	-	-	-	-	-	-	-	-	-	-	-	-	-	-	-	-	-	-	-	-	-	-	-	-	-	-	-	-	-	-	-	-	-	-	-	-	-	-	-	-	-	-	-	-	-	-
2017	106	-	-	-	-	-	-	-	-	-	-	-	-	-	-	-	-	-	-	-	-	-	-	-	-	-	-	-	-	-	-	-	-	-	-	-	-	-	-	-	-	-	-	-	-	-	-	-	-
2017	107	-	-	-	-	-	-	-	-	-	-	-	-	-	-	-	-	-	-	-	-	-	-	-	-	-	-	-	-	-	-	-	-	-	-	-	-	-	-	-	-	-	-	-	-	-	-	-	-
2017	108	-	-	-	-	-	-	-	-	-	-	-	-	-	-	-	-	-	-	-	-	-	-	-	-	-	-	-	-	-	-	-	-	-	-	-	-	-	-	-	-	-	-	-	-	-	-	-	-
2017	109	0	0	0	0	0	0	0	0	0	0	0	0	0	0	0	0	0	0	0	0	0	0	0	0	0	0	0	0	0	0	0	0	0	0	0	0	0	0	0	0	0	0	0	0	0	0	0	0
2017	110	0	0	0	0	0	0	0	0	0	0	0	0	0	0	0	0	0	0	0	0	0	0	0	0	0	0	0	0	0	0	0	0	0	0	0	0	0	0	0	0	0	0	0	0	0	0	0	0
2017	111	0	0	0	0	0	0	0	0	0	0	0	0	0	0	0	0	0	0	0	0	0	0	0	0	0	0	0	0	0	0	0	0	0	0	0	0	0	0	0	0	0	0	0	0	0	0	0	0
2017	112	0	0	0	0	0	0	0	0	0	0	0	0	0	0	0	0	0	0	0	0	0	0	0	0	0	0	0	0	0	0	0	0	0	0	0	0	0	0	0	0	0	0	0	0	0	0	0	0
2017	113	0	0	0	0	0	0	0	0	0	0	0	0	0	0	0	0	0	0	0	0	0	0	0	0	0	0	0	0	0	0	0	0	0	0	0	0	0	0	0	0	0	0	0	0	0	0	0	0
2017	114	0	0	0	0	0	0	0	0	0	0	0	0	0	0	0	0	0	0	0	0	0	0	0	0	0	0	0	0	0	0	0	0	0	0	0	0	0	0	0	0	0	0	0	0	0	0	0	0
2017	115	0	0	0	0	0	0	0	0	0	0	0	0	0	0	0	0	0	0	0	0	0	0	0	0	0	0	0	0	0	0	0	0	0	0	0	0	0	0	0	0	0	0	0	0	0	0	0	0
2017	116	0	0	0	0	0	0	0	0	0	0	0	0	0	0	0	0	0	0	0	0	0	0	0	0	0	0	0	0	0	0	0	0	0	0	0	0	0	0	0	0	0	0	0	0	0	0	0	0
2017	117	0	0	0	0	0	0	0	0	0	0	0	0	0	0	0	0	0	0	0	0	0	0	0	0	0	0	0	0	0	0	0	0	0	0	0	0	0	0	0	0	0	0	0	0	0	0	0	0
2017	118	0	0	0	0	0	0	0	0	0	0	0	0	0	0	0	0	0	0	0	0	0	0	0	0	0	0	0	0	0	0	0	0	0	0	0	0	0	0	0	0	0	0	0	0	0	0	0	0
2017	119	1	1	1	1	1	1	1	1	1	1	1	1	1	1	1	1	0	0	0	0	0	0	0	0	0	0	0	0	0	0	0	0	0	0	0	0	0	0	0	0	0	0	0	0	0	0	0	0
2017	120	1	1	1	1	1	1	1	1	1	1	1	1	1	1	1	1	1	1	1	1	1	1	1	1	1	1	1	1	1	1	1	1	1	1	1	1	1	1	1	1	1	0	0	0	0	0	0	0
2017	121	0	0	0	0	0	0	0	0	0	0	0	0	0	0	0	0	0	0	0	0	0	0	0	0	0	0	0	0	0	0	0	0	0	0	0	0	0	0	0	0	0	0	0	0	0	0	0	0
2017	122	1	1	1	1	1	1	1	1	1	1	1	1	1	1	1	1	1	1	1	0	0	0	0	0	0	0	0	0	0	0	0	0	0	0	0	0	0	0	0	0	0	0	0	1	1	1	1	1
2017	123	0	0	0	0	0	0	0	0	0	0	0	0	0	0	0	0	0	0	0	0	0	0	0	0	0	0	0	0	0	0	0	0	0	0	0	0	0	0	0	0	0	0	0	0	0	0	0	0
2017	124	0	0	0	0	0	0	0	0	0	0	0	0	0	0	0	0	0	0	0	0	0	0	0	0	0	0	0	0	0	0	0	0	0	0	0	0	0	0	0	0	0	0	0	0	0	0	0	0
2017	125	0	0	0	0	0	0	0	0	0	0	0	0	0	0	0	0	0	0	0	0	0	0	0	0	0	0	0	0	0	0	0	0	0	0	0	0	0	0	0	0	0	0	0	0	0	0	0	0
2017	126	0	0	0	0	0	0	0	0	0	0	0	0	0	0	0	0	0	0	0	0	0	0	0	0	0	0	0	0	0	0	0	0	0	0	0	0	0	0	0	0	0	0	0	0	0	0	0	0
2017	127	0	0	0	0	0	0	0	0	0	0	0	0	0	0	0	0	0	0	0	0	0	0	0	0	0	0	0	0	0	0	0	0	0	0	0	0	0	0	0	0	0	0	0	0	0	0	0	0
2017	128	1	1	1	1	1	1	1	1	1	1	1	1	1	1	1	1	1	1	1	1	1	1	1	1	1	1	1	1	1	1	1	1	1	1	1	1	1	1	1	1	1	1	1	1	1	1	1	1
2017	129	0	0	0	0	0	0	0	0	0	0	0	0	0	0	0	0	0	0	0	0	0	0	0	0	0	0	0	0	0	0	0	0	0	0	0	0	0	0	0	0	0	0	0	0	0	0	0	0
2017	130	0	0	0	0	0	0	0	0	0	0	0	0	0	0	0	0	0	0	0	0	0	0	0	0	0	0	0	0	0	0	0	0	0	0	0	0	0	0	0	0	0	0	0	0	0	0	0	0
2017	131	0	0	0	0	0	0	0	0	0	0	0	0	0	0	1	1	1	1	1	1	1	1	1	1	1	1	1	1	1	1	1	1	1	0	0	0	0	0	0	0	0	0	0	0	0	0	0	0
2017	132	0	0	0	0	0	0	0	0	0	0	0	0	0	0	0	0	0	0	0	0	0	0	0	0	0	0	0	0	0	0	0	0	0	0	0	0	0	0	0	0	0	0	0	0	0	0	0	0
2017	133	0	0	0	0	0	0	0	0	0	0	0	0	0	0	0	0	0	0	0	0	0	0	0	0	0	0	0	0	0	0	0	0	0	0	0	0	0	0	0	0	0	0	0	0	0	0	0	0
2017	134	0	0	0	0	0	0	0	0	0	0	0	0	0	0	0	0	0	0	0	0	0	0	0	0	0	0	0	0	0	0	0	0	0	0	0	0	0	0	0	0	0	0	0	0	0	0	0	0
2017	135	0	0	0	0	0	0	0	0	0	0	0	0	0	0	0	0	0	0	0	0	0	0	0	0	0	0	0	0	0	0	0	0	0	0	0	0	0	0	0	0	0	0	0	0	0	0	0	0
2017	136	-	-	-	-	-	-	-	-	-	-	-	-	-	-	-	-	-	-	-	-	-	-	-	-	-	-	-	-	-	-	-	-	-	-	-	-	-	-	-	-	-	-	-	-	-	-	-	-
2017	137	0	0	0	0	0	0	0	0	0	0	0	0	0	0	0	0	0	0	0	0	0	0	0	0	0	0	0	0	0	0	0	0	0	0	0	0	0	-	-	-	-	-	-	-	-	-	-	-
2017	138	0	0	0	0	0	0	0	0	0	0	0	0	0	0	0	0	0	0	0	0	0	0	0	0	0	0	0	0	0	0	0	0	0	0	0	0	0	0	0	0	0	0	0	0	0	0	0	0
2017	139	0	0	0	0	0	0	0	0	0	0	0	0	0	0	0	0	0	0	0	0	0	0	0	0	0	0	0	0	0	0	0	0	0	0	0	0	0	0	0	0	0	0	0	0	0	0	0	0
2017	140	1	1	1	1	1	1	1	1	1	1	1	1	1	1	1	1	0	0	0	0	0	0	0	0	0	0	0	0	0	0	0	0	0	0	0	0	0	0	0	0	0	0	0	0	0	0	0	0
2017	141	0	0	0	0	0	0	0	0	0	0	0	0	0	0	0	0	0	0	0	0	0	0	0	0	0	0	0	0	0	0	0	0	0	0	0	0	0	0	0	0	0	1	1	1	1	1	1	1
2017	142	0	0	0	0	0	0	0	0	0	0	0	0	0	0	0	0	0	0	0	0	0	0	0	0	0	0	0	0	0	0	0	0	0	0	0	0	0	0	0	0	0	0	0	0	0	0	0	0
2017	143	0	0	0	0	0	0	0	0	0	0	0	0	0	0	0	0	0	0	0	0	0	0	0	0	0	0	0	0	0	0	0	0	0	0	0	0	0	0	0	0	0	0	0	0	0	0	0	0
2017	144	0	0	0	0	0	0	0	0	0	0	0	0	0	0	0	0	0	0	0	0	0	0	0	0	0	0	0	0	0	0	0	0	0	0	0	0	0	0	0	0	0	0	0	0	0	0	0	0
2017	145	0	0	0	0	0	0	0	0	0	0	0	0	0	0	0	0	0	0	0	0	0	0	0	0	0	0	0	0	0	0	0	0	0	0	0	0	0	0	0	0	0	0	0	0	0	0	0	0
2017	146	0	0	0	0	0	0	0	0	0	0	0	0	0	0	0	0	0	0	0	0	0	0	0	0	0	0	0	0	0	0	0	0	0	0	0	0	0	0	0	0	0	0	0	0	0	0	0	0
2017	147	0	0	0	0	0	0	0	0	0	0	0	0	0	0	0	0	0	0	0	0	0	0	0	0	0	0	0	0	0	0	0	0	0	0	0	0	0	0	0	0	0	0	0	0	0	0	0	0
2017	148	0	0	0	0	0	0	0	0	0	0	0	0	0	0	0	0	0	0	0	0	0	0	0	0	0	0	0	0	0	0	0	0	0	0	0	0	0	0	0	0	0	0	0	0	0	0	0	0
2017	149	0	0	0	0	0	0	0	0	0	0	0	0	0	0	0	0	0	0	0	0	0	0	0	0	0	0	0	0	0	0	0	0	0	0	0	0	0	0	0	0	0	0	0	0	0	0	0	0
2017	150	0	0	0	0	0	0	0	0	0	0	0	0	0	0	0	0	0	0	0	0	0	0	0	0	0	0	0	0	0	0	0	0	0	0	0	0	0	0	0	0	0	0	0	0	0	0	0	0
2017	151	0	0	0	0	0	0	0	0	0	0	0	0	0	0	0	0	0	0	0	0	0	0	0	0	0	0	0	0	0	0	0	0	0	0	0	0	0	0	0	0	0	0	0	0	0	0	0	0
2017	152	0	0	0	0	0	0	0	0	0	0	0	0	0	0	0	0	0	0	0	0	0	0	0	0	0	0	0	0	0	0	0	0	0	0	0	0	0	0	0	0	0	0	0	0	0	0	0	0
2017	153	0	0	0	0	0	0	0	0	0	0	0	0	0	0	0	0	0	0	0	0	0	0	0	0	0	0	0	0	0	0	0	0	0	0	0	0	0	0	0	0	0	0	0	0	0	0	0	0
2017	154	1	1	1	1	1	1	1	1	1	1	1	1	1	1	1	1	1	1	0	0	0	0	0	0	0	0	0	0	0	0	0	0	0	0	0	0	0	0	0	0	0	0	0	0	0	0	0	0
2017	155	0	0	0	0	0	0	0	0	0	0	0	0	0	0	0	0	0	0	0	0	0	0	0	0	0	0	0	0	1	1	1	1	1	1	1	1	1	1	1	1	0	0	0	0	0	0	0	0
2017	156	0	0	0	0	0	0	0	0	0	0	0	0	0	0	0	0	0	0	0	0	0	0	0	0	0	0	0	0	0	0	0	0	0	0	0	0	0	0	0	0	0	0	0	0	0	0	0	0
2017	157	0	0	0	0	0	0	0	0	0	0	0	0	0	0	0	0	0	0	0	0	0	0	0	0	0	0	0	0	0	0	0	0	0	0	0	0	0	0	0	0	0	0	0	0	0	0	0	0
2017	158	0	0	0	0	0	0	0	0	0	0	0	0	0	0	0	0	0	0	0	0	0	0	0	0	0	0	0	0	0	0	0	0	0	0	0	0	0	0	0	0	0	0	0	0	0	0	0	0
2017	159	0	0	0	0	0	0	0	0	0	0	0	0	0	0	0	0	0	0	0	0	0	0	0	0	0	0	0	0	0	0	0	0	0	0	0	0	0	0	0	0	0	0	0	0	0	0	0	0
2017	160	0	0	0	0	0	0	0	0	0	0	0	0	0	0	0	0	0	0	0	0	0	0	0	0	0	0	0	0	0	0	0	0	0	0	0	0	0	0	0	0	0	0	0	0	0	0	0	0
2017	161	0	0	0	0	0	0	0	0	0	0	0	0	0	0	0	0	0	0	0	0	0	0	0	0	0	0	0	0	0	0	0	0	0	0	0	0	0	0	0	0	0	0	0	0	0	0	0	0
2017	162	0	0	0	0	0	0	0	0	0	0	0	0	0	0	0	0	0	0	0	0	0	0	0	0	0	0	0	0	0	0	0	0	0	0	0	0	0	0	0	0	0	0	0	0	0	0	0	0
2017	163	0	0	0	0	0	0	0	0	0	0	0	0	0	0	0	0	0	0	0	0	0	0	0	0	0	0	0	0	0	0	0	0	0	0	0	0	0	0	0	0	0	0	0	0	0	0	0	0
2017	164	0	0	0	0	0	0	0	0	0	0	0	0	0	0	0	0	0	0	0	0	0	0	0	0	0	0	0	0	0	0	0	0	0	0	0	0	0	0	0	0	0	0	0	0	0	0	0	0
2017	165	0	0	0	0	0	0	0	0	0	0	0	0	0	0	0	0	0	0	0	0	0	0	0	0	0	0	0	0	0	0	0	0	0	0	0	0	0	0	0	0	0	0	0	0	0	0	0	0
2017	166	0	0	0	0	0	0	0	0	0	0	0	0	0	0	0	0	0	0	0	0	0	0	0	0	0	0	0	0	0	0	0	0	0	0	0	0	0	0	0	0	0	0	0	0	0	0	0	0
2017	167	0	0	0	0	0	0	0	0	0	0	0	0	0	0	0	0	0	0	0	0	0	0	0	0	0	0	0	0	0	0	0	0	0	0	0	0	0	0	0	0	0	0	0	0	0	0	0	0
2017	168	1	1	1	1	1	1	1	0	0	0	0	0	0	0	0	0	0	0	0	0	0	0	0	0	0	0	0	0	0	0	0	0	0	0	0	0	0	0	0	0	0	0	0	0	0	0	0	0
2017	169	0	0	0	0	0	0	0	0	0	0	0	0	0	0	0	0	0	0	0	0	0	0	0	0	0	0	0	0	0	0	0	0	0	0	0	0	0	0	0	0	0	0	0	0	0	0	0	0
2017	170	0	0	0	0	0	0	0	0	0	0	0	0	0	0	0	0	0	0	0	0	0	0	0	0	0	0	0	0	0	0	0	0	0	0	0	0	0	0	0	0	0	0	0	0	0	0	0	0
2017	171	0	0	0	0	0	0	0	0	0	0	0	0	0	0	0	0	0	0	0	0	0	0	0	0	0	0	0	0	0	0	0	0	0	0	0	0	0	0	0	0	0	0	0	0	0	0	0	0
2017	172	0	0	0	0	0	0	0	0	0	0	0	0	0	0	0	0	0	0	0	0	0	0	0	0	0	0	0	0	0	0	0	0	0	0	0	0	0	0	0	0	0	0	0	0	0	0	0	0
2017	173	0	0	0	0	0	0	0	0	0	0	0	0	0	0	0	0	0	0	0	0	0	0	0	0	0	0	0	0	0	0	0	0	0	0	0	0	0	0	0	0	0	0	0	0	0	0	0	0
2017	174	0	0	0	0	0	0	0	0	0	0	0	0	0	0	0	0	0	0	0	0	0	0	0	0	0	0	0	0	0	0	0	0	0	0	0	0	0	0	0	0	0	0	0	0	0	0	0	0
2017	175	0	0	0	0	0	0	0	0	0	0	0	0	0	0	0	0	0	0	0	0	0	0	0	0	0	0	0	0	0	0	0	0	0	0	0	0	0	0	0	0	0	0	0	0	0	0	0	0
2017	176	0	0	0	0	0	0	0	0	0	0	0	0	0	0	0	0	0	0	0	0	0	0	0	0	0	0	0	0	0	0	0	0	0	0	0	0	0	0	0	0	0	0	0	0	0	0	0	0
2017	177	0	0	0	0	0	0	0	0	0	0	0	0	0	0	0	0	0	0	0	0	0	0	0	0	0	0	0	0	0	0	0	0	0	0	0	0	0	0	0	0	0	0	0	0	0	0	0	0
2017	178	0	0	0	0	0	0	0	0	0	0	0	0	0	0	0	0	0	0	0	0	0	0	0	0	0	0	0	0	0	0	0	0	0	0	0	0	0	0	0	0	0	0	0	0	0	0	0	0
2017	179	0	0	0	0	0	0	0	0	0	0	0	0	0	0	0	0	0	0	0	0	0	0	0	0	0	0	0	0	0	0	0	0	0	0	0	0	0	0	0	0	0	0	0	0	0	0	0	0
2017	180	0	0	0	0	0	0	0	0	0	0	0	0	0	0	0	0	0	0	0	0	0	0	0	0	0	0	0	0	0	0	0	0	0	0	0	0	0	0	0	0	0	0	0	0	0	0	0	0
2017	181	0	0	0	0	0	0	0	0	0	0	0	0	0	0	0	0	0	0	0	0	0	0	0	0	0	0	0	0	0	0	0	0	0	0	0	0	0	0	0	0	0	0	0	0	0	0	0	0
2017	182	0	0	0	0	0	0	0	0	0	0	0	0	0	0	0	0	0	0	0	0	0	0	0	0	0	0	0	0	0	0	0	0	0	0	0	0	0	0	0	0	0	0	0	0	0	0	0	0
2017	183	0	0	0	0	0	0	0	0	0	0	0	0	0	0	0	0	0	0	0	0	0	0	0	0	0	0	0	0	0	0	0	0	0	0	0	0	0	0	0	0	0	0	0	0	0	0	0	0
2017	184	0	0	0	0	0	0	0	0	0	0	0	0	0	0	0	0	0	0	0	0	0	0	0	0	0	0	0	0	0	0	0	0	0	0	0	0	0	0	0	0	0	0	0	0	0	0	0	0
2017	185	0	0	0	0	0	0	0	0	0	0	0	0	0	0	0	0	0	0	0	0	0	0	0	0	0	0	0	0	0	0	0	0	0	0	0	0	0	0	0	0	0	0	0	0	0	0	0	0
2017	186	0	0	0	0	0	0	0	0	0	0	0	0	0	0	0	0	0	0	0	0	0	0	0	0	0	0	0	0	0	0	0	0	0	0	0	0	0	0	0	0	0	0	0	0	0	0	0	0
2017	187	0	0	0	0	0	0	0	0	0	0	0	0	0	0	0	0	0	0	0	0	0	0	0	0	0	0	0	0	0	0	0	0	0	0	0	0	0	0	0	0	0	0	0	0	0	0	0	0
2017	188	0	0	0	0	0	0	0	0	0	0	0	0	0	0	0	0	0	0	0	0	0	0	0	0	0	0	0	0	0	0	0	0	0	0	0	0	0	0	0	0	0	0	0	0	0	0	0	0
2017	189	0	0	0	0	0	0	0	0	0	0	0	0	0	0	0	0	0	0	0	0	0	0	0	0	0	0	0	0	0	0	0	0	0	0	0	0	0	0	0	0	0	0	0	0	0	0	0	0
2017	190	0	0	0	0	0	0	0	0	0	0	0	0	0	0	0	0	0	0	0	0	0	0	0	0	0	0	0	0	0	0	0	0	0	0	0	0	0	0	0	0	0	0	0	0	0	0	0	0
2017	191	0	0	0	0	0	0	0	0	0	0	0	0	0	0	0	0	0	0	0	0	0	0	0	0	0	0	0	0	0	0	0	0	0	0	0	0	0	0	0	0	0	0	0	0	0	0	0	0
2017	192	0	0	0	0	0	0	0	0	0	0	0	0	0	0	0	0	0	0	0	0	0	0	0	0	0	0	0	0	0	0	0	0	0	0	0	0	0	0	0	0	0	0	0	0	0	0	0	0
2017	193	0	0	0	0	0	0	0	0	0	0	0	0	0	0	0	0	0	0	0	0	0	0	0	0	0	0	0	0	0	0	0	0	0	0	0	0	0	0	0	0	0	0	0	0	0	0	0	0
2017	194	0	0	0	0	0	0	0	0	0	0	0	0	0	0	0	0	0	0	0	0	0	0	0	0	0	0	0	0	0	0	0	0	0	0	0	0	0	0	0	0	0	0	0	0	0	0	0	0
2017	195	0	0	0	0	0	0	0	0	0	0	0	0	0	0	0	0	0	0	0	0	0	0	0	0	0	0	0	0	0	0	0	0	0	0	0	0	0	0	0	0	0	0	0	0	0	0	0	0
2017	196	0	0	0	0	0	0	0	0	0	0	0	0	0	0	0	0	0	0	0	0	0	0	0	0	0	0	0	0	0	0	0	0	0	0	0	0	0	0	0	0	0	0	0	0	0	0	0	0
2017	197	0	0	0	0	0	0	0	0	0	0	0	0	0	0	0	0	0	0	0	0	0	0	0	0	0	0	0	0	0	0	0	0	0	0	0	0	0	0	0	0	0	0	0	0	0	0	0	0
2017	198	0	0	0	0	0	0	0	0	0	0	0	0	0	0	0	0	0	0	0	0	0	0	0	0	0	0	0	0	0	0	0	0	0	0	0	0	0	0	0	0	0	0	0	0	0	0	0	0
2017	199	0	0	0	0	0	0	0	0	0	0	0	0	0	0	0	0	0	0	0	0	0	0	0	0	0	0	0	0	0	0	0	0	0	0	0	0	0	0	0	0	0	0	0	0	0	0	0	0
2017	200	0	0	0	0	0	0	0	0	0	0	0	0	0	0	0	0	0	0	0	0	0	0	0	0	0	0	0	0	0	0	0	0	0	0	0	0	0	0	0	0	0	0	0	0	0	0	0	0
2017	201	0	0	0	0	0	0	0	0	0	0	0	0	0	0	0	0	0	0	0	0	0	0	0	0	0	0	0	0	0	0	0	0	0	0	0	0	0	0	0	0	0	0	0	0	0	0	0	0
2017	202	0	0	0	0	0	0	0	0	0	0	0	0	0	0	0	0	0	0	0	0	0	0	0	0	0	0	0	0	0	0	0	0	0	0	0	0	0	0	0	0	0	0	0	0	0	0	0	0
2017	203	0	0	0	0	0	0	0	0	0	0	0	0	0	0	0	0	0	0	0	0	0	0	0	0	0	0	0	0	0	0	0	0	0	0	0	0	0	0	0	0	0	0	0	0	0	0	0	0
2017	204	0	0	0	0	0	0	0	0	0	0	0	0	0	0	0	0	0	0	0	0	0	0	0	0	0	0	0	0	0	0	0	0	0	0	0	0	0	0	0	0	0	0	0	0	0	0	0	0
2017	205	0	0	0	0	0	0	0	0	0	0	0	0	0	0	0	0	0	0	0	0	0	0	0	0	0	0	0	0	0	0	0	0	0	0	0	0	0	0	0	0	0	0	0	0	0	0	0	0
2017	206	0	0	0	0	0	0	0	0	0	0	0	0	0	0	0	0	0	0	0	0	0	0	0	0	0	0	0	0	0	0	0	0	0	0	0	0	0	0	0	0	0	0	0	0	0	0	0	0
2017	207	0	0	0	0	0	0	0	0	0	0	0	0	0	0	0	0	0	0	0	0	0	0	0	0	0	0	0	0	0	0	0	0	0	0	0	0	0	0	0	0	0	0	0	0	0	0	0	0
2017	208	0	0	0	0	0	0	0	0	0	0	0	0	0	0	0	0	0	0	0	0	0	0	0	0	0	0	0	0	0	0	0	0	0	0	0	0	0	0	0	0	0	0	0	0	0	0	0	0
2017	209	0	0	0	0	0	0	0	0	0	0	0	0	0	0	0	0	0	0	0	0	0	0	0	0	0	0	0	0	0	0	0	0	0	0	0	0	0	0	0	0	0	0	0	0	0	0	0	0
2017	210	0	0	0	0	0	0	0	0	0	0	0	0	0	0	0	0	0	0	0	0	0	0	0	0	0	0	0	0	0	0	0	0	0	0	0	0	0	0	0	0	0	0	0	0	0	0	0	0
2017	211	0	0	0	0	0	0	0	0	0	0	0	0	0	0	0	0	0	0	0	0	0	0	0	0	0	0	0	0	0	0	0	0	0	0	0	0	0	0	0	0	0	0	0	0	0	0	0	0
2017	212	0	0	0	0	0	0	0	0	0	0	0	0	0	0	0	0	0	0	0	0	0	0	0	0	0	0	0	0	0	0	0	0	0	0	0	0	0	0	0	0	0	0	0	0	0	0	0	0
2017	213	0	0	0	0	0	0	0	0	0	0	0	0	0	0	0	0	0	0	0	0	0	0	0	0	0	0	0	0	0	0	0	0	0	0	0	0	0	0	0	0	0	0	0	0	0	0	0	0
2017	214	0	0	0	0	0	0	0	0	0	0	0	0	0	0	0	0	0	0	0	0	0	0	0	0	0	0	0	0	0	0	0	0	0	0	0	0	0	0	0	0	0	0	0	0	0	0	0	0
2017	215	0	0	0	0	0	0	0	0	0	0	0	0	0	0	0	0	0	0	0	0	0	0	0	0	0	0	0	0	0	0	0	0	0	0	0	0	0	0	0	0	0	0	0	0	0	0	0	0
2017	216	0	0	0	0	0	0	0	0	0	0	0	0	0	0	0	0	0	0	0	0	0	0	0	0	0	0	0	0	0	0	0	0	0	0	0	0	0	0	0	0	0	0	0	0	0	0	0	0
2017	217	0	0	0	0	0	0	0	0	0	0	0	0	0	0	0	0	0	0	0	0	0	0	0	0	0	0	0	0	0	0	0	0	0	0	0	0	0	0	0	0	0	0	0	0	0	0	0	0
2017	218	0	0	0	0	0	0	0	0	0	0	0	0	0	0	0	0	0	0	0	0	0	0	0	0	0	0	0	0	0	0	0	0	0	0	0	0	0	0	0	0	0	0	0	0	0	0	0	0
2017	219	0	0	0	0	0	0	0	0	0	0	0	0	0	0	0	0	0	0	0	0	0	0	0	0	0	0	0	0	0	0	0	0	0	0	0	0	0	0	0	0	0	0	0	0	0	0	0	0
2017	220	0	0	0	0	0	0	0	0	0	0	0	0	0	0	0	0	0	0	0	0	0	0	0	0	0	0	0	0	0	0	0	0	0	0	0	0	0	0	0	0	0	0	0	0	0	0	0	0
2017	221	0	0	0	0	0	0	0	0	0	0	0	0	0	0	0	0	0	0	0	0	0	0	0	0	0	0	0	0	0	0	0	0	0	0	0	0	0	0	0	0	0	0	0	0	0	0	0	0
2017	222	0	0	0	0	0	0	0	0	0	0	0	0	0	0	0	0	0	0	0	0	0	0	0	0	0	0	0	0	0	0	0	0	0	0	0	0	0	0	0	0	0	0	0	0	0	0	0	0
2017	223	0	0	0	0	0	0	0	0	0	0	0	0	0	0	0	0	0	0	0	0	0	0	0	0	0	0	0	0	0	0	0	0	0	0	0	0	0	0	0	0	0	0	0	0	0	0	0	0
2017	224	0	0	0	0	0	0	0	0	0	0	0	0	0	0	0	0	0	0	0	0	0	0	0	0	0	0	0	0	0	0	0	0	0	0	0	0	0	0	0	0	0	0	0	0	0	0	0	0
2017	225	0	0	0	0	0	0	0	0	0	0	0	0	0	0	0	0	0	0	0	0	0	0	0	0	0	0	0	0	0	0	0	0	0	0	0	0	0	0	0	0	0	0	0	0	0	0	0	0
2017	226	0	0	0	0	0	0	0	0	0	0	0	0	0	0	0	0	0	0	0	0	0	0	0	0	0	0	0	0	0	0	0	0	0	0	0	0	0	0	0	0	0	0	0	0	0	0	0	0
2017	227	0	0	0	0	0	0	0	0	0	0	0	0	0	0	0	0	0	0	0	0	0	0	0	0	0	0	0	0	0	0	0	0	0	0	0	0	0	0	0	0	0	0	0	0	0	0	0	0
2017	228	0	0	0	0	0	0	0	0	0	0	0	0	0	0	0	0	0	0	0	0	0	0	0	0	0	0	0	0	0	0	0	0	0	0	0	0	0	0	0	0	0	0	0	0	0	0	0	0
2017	229	0	0	0	0	0	0	0	0	0	0	0	0	0	0	0	0	0	0	0	0	0	0	0	0	0	0	0	0	0	0	0	0	0	0	0	0	0	0	0	0	0	0	0	0	0	0	0	0
2017	230	0	0	0	0	0	0	0	0	0	0	0	0	0	0	0	0	0	0	0	0	0	0	0	0	0	0	0	0	0	0	0	0	0	0	0	0	0	0	0	0	0	0	0	0	0	0	0	0
2017	231	0	0	0	0	0	0	0	0	0	0	0	0	0	0	0	0	0	0	0	0	0	0	0	0	0	0	0	0	0	0	0	0	0	0	0	0	0	0	0	0	0	0	0	0	0	0	0	0
2017	232	0	0	0	0	0	0	0	0	0	0	0	0	0	0	0	0	0	0	0	0	0	0	0	0	0	0	0	0	0	0	0	0	0	0	0	0	0	0	0	0	0	0	0	0	0	0	0	0
2017	233	0	0	0	0	0	0	0	0	0	0	0	0	0	0	0	0	0	0	0	0	0	0	0	0	0	0	0	0	0	0	0	0	0	0	0	0	0	0	0	0	0	0	0	0	0	0	0	0
2017	234	0	0	0	0	0	0	0	0	0	0	0	0	0	0	0	0	0	0	0	0	0	0	0	0	0	0	0	0	0	0	0	0	0	0	0	0	0	0	0	0	0	0	0	0	0	0	0	0
2017	235	0	0	0	0	0	0	0	0	0	0	0	0	0	0	0	0	0	0	0	0	0	0	0	0	0	0	0	0	0	0	0	0	0	0	0	0	0	0	0	0	0	0	0	0	0	0	0	0
2017	236	0	0	0	0	0	0	0	0	0	0	0	0	0	0	0	0	0	0	0	0	0	0	0	0	0	0	0	0	0	0	0	0	0	0	0	0	0	0	0	0	0	0	0	0	0	0	0	0
2017	237	0	0	0	0	0	0	0	0	0	0	0	0	0	0	0	0	0	0	0	0	0	0	0	0	0	0	0	0	0	0	0	0	0	0	0	0	0	0	0	0	0	0	0	0	0	0	0	0
2017	238	0	0	0	0	0	0	0	0	0	0	0	0	0	0	0	0	0	0	0	0	0	0	0	0	0	0	0	0	0	0	0	0	0	0	0	0	0	0	0	0	0	0	0	0	0	0	0	0
2017	239	0	0	0	0	0	0	0	0	0	0	0	0	0	0	0	0	0	0	0	0	0	0	0	0	0	0	0	0	0	0	0	0	0	0	0	0	0	0	0	0	0	0	0	0	0	0	0	0
2017	240	0	0	0	0	0	0	0	0	0	0	0	0	0	0	0	0	0	0	0	0	0	0	0	0	0	0	0	0	0	0	0	0	0	0	0	0	0	0	0	0	0	0	0	0	0	0	0	0
2017	241	0	0	0	0	0	0	0	0	0	0	0	0	0	0	0	0	0	0	0	0	0	0	0	0	0	0	0	0	0	0	0	0	0	0	0	0	0	0	0	0	0	0	0	0	0	0	0	0
2017	242	0	0	0	0	0	0	0	0	0	0	0	0	0	0	0	0	0	0	0	0	0	0	0	0	0	0	0	0	0	0	0	0	0	0	0	0	0	0	0	0	0	0	0	0	0	0	0	0
2017	243	0	0	0	0	0	0	0	0	0	0	0	0	0	0	0	0	0	0	0	0	0	0	0	0	0	0	0	0	0	0	0	0	0	0	0	0	0	0	0	0	0	0	0	0	0	0	0	0
2017	244	0	0	0	0	0	0	0	0	0	0	0	0	0	0	0	0	0	0	0	0	0	0	0	0	0	0	0	0	0	0	0	0	0	0	0	0	0	0	0	0	0	0	0	0	0	0	0	0
2017	245	0	0	0	0	0	0	0	0	0	0	0	0	0	0	0	0	0	0	0	0	0	0	0	0	0	0	0	0	0	0	0	0	0	0	0	0	0	0	0	0	0	0	0	0	0	0	0	0
2017	246	0	0	0	0	0	0	0	0	0	0	0	0	0	0	0	1	1	1	1	1	1	0	0	0	0	0	0	0	0	0	0	0	0	0	0	0	0	0	0	0	0	0	0	0	0	0	0	0
2017	247	0	0	0	0	0	0	0	0	0	0	0	0	0	0	0	0	0	0	0	0	0	0	0	0	0	0	0	0	0	0	0	0	0	0	0	0	0	0	0	0	0	0	0	0	0	0	0	0
2017	248	0	0	0	0	0	0	0	0	0	0	0	0	0	0	0	0	0	0	0	0	0	0	0	0	0	0	0	0	0	0	0	0	0	0	0	0	0	0	0	0	0	0	0	0	0	0	0	0
2017	249	0	0	0	0	0	0	0	0	0	0	0	0	0	0	0	0	0	0	0	0	0	0	0	0	0	0	0	0	0	0	0	0	0	0	0	0	0	0	0	0	0	0	0	0	0	0	0	0
2017	250	0	0	0	0	0	0	0	0	0	0	0	0	0	0	0	0	0	0	0	0	0	0	0	0	0	0	0	0	0	0	0	0	0	0	0	0	0	0	0	0	0	0	0	0	0	0	0	0
2017	251	0	0	0	0	0	0	0	0	0	0	0	0	0	0	0	0	0	0	0	0	0	0	0	0	0	0	0	0	0	0	0	0	0	0	0	0	0	0	0	0	0	0	0	0	0	0	0	0
2017	252	0	0	0	0	0	0	0	0	0	0	0	0	0	0	0	0	0	0	0	0	0	0	0	0	0	0	0	0	0	0	0	0	0	0	0	0	0	0	0	0	0	0	0	0	0	0	0	0
2017	253	0	0	0	0	0	0	0	0	0	0	0	0	0	0	0	0	0	0	0	0	0	0	0	0	0	0	0	0	0	0	0	0	0	0	0	0	0	0	0	0	0	0	0	0	0	0	0	0
2017	254	0	0	0	0	0	0	0	0	0	0	0	0	0	0	0	0	0	0	0	0	0	0	0	0	0	0	0	0	0	0	0	0	0	0	0	0	0	0	0	0	0	0	0	0	0	0	0	0
2017	255	0	0	0	0	0	0	0	0	0	0	0	0	0	0	0	0	0	0	0	0	0	0	0	0	0	0	0	0	0	0	0	0	0	0	0	0	0	0	0	0	0	0	0	0	0	0	0	0
2017	256	0	0	0	0	0	0	0	0	0	0	0	0	0	0	0	0	0	0	0	0	0	0	0	0	0	0	0	0	0	0	0	0	0	0	0	0	0	0	0	0	0	0	0	0	0	0	0	0
2017	257	0	0	0	0	0	0	0	0	0	0	0	0	0	0	0	0	0	0	0	0	0	0	0	0	0	0	0	0	0	0	0	0	0	0	0	0	0	0	0	0	0	0	0	0	0	0	0	0
2017	258	0	0	0	0	0	0	0	0	0	0	0	0	0	0	0	0	0	0	0	0	0	0	0	0	0	0	0	0	0	0	0	0	0	0	0	0	0	0	0	0	0	0	0	0	0	0	0	0
2017	259	0	0	0	0	0	0	0	0	0	0	0	0	0	0	0	0	0	0	0	0	0	0	0	0	0	0	0	0	0	0	0	0	0	0	0	0	0	0	0	0	0	0	0	0	0	0	0	0
2017	260	0	0	0	0	0	0	0	0	0	0	0	0	0	0	0	0	0	0	0	0	0	0	0	0	0	0	0	0	0	0	0	0	0	0	0	0	0	0	0	0	0	0	0	0	0	0	0	0
2017	261	0	0	0	0	0	0	0	0	0	0	0	0	0	0	0	1	1	1	1	1	1	1	1	1	1	1	1	1	1	1	1	1	1	1	1	1	1	1	1	1	1	1	1	1	1	1	1	1
2017	262	0	0	0	0	0	0	0	0	0	0	0	0	0	0	0	0	0	0	0	0	0	0	0	0	0	0	0	0	0	0	0	0	0	0	0	0	0	0	0	0	0	0	0	0	0	0	0	0
2017	263	0	0	0	0	0	0	0	0	0	0	0	0	0	0	0	0	0	0	0	0	0	0	0	0	0	0	0	0	0	0	0	0	0	0	0	0	0	0	0	0	0	0	0	0	0	0	0	0
2017	264	0	0	0	0	0	0	0	0	0	0	0	0	0	0	0	0	0	0	0	0	0	0	0	0	0	0	0	0	0	0	0	0	0	0	0	0	0	0	0	0	0	0	0	0	0	0	0	0
2017	265	0	0	0	0	0	0	0	0	0	0	0	0	0	0	0	0	0	0	0	0	0	0	0	0	0	0	0	0	0	0	0	0	0	0	0	0	0	0	0	0	0	0	0	0	0	0	0	0
2017	266	0	0	0	0	0	0	0	0	0	0	0	0	0	0	0	0	0	0	0	0	0	0	0	0	0	0	0	0	0	0	0	0	0	0	0	0	0	0	0	0	0	0	0	0	0	0	0	0
2017	267	0	0	0	0	0	0	0	0	0	0	0	0	0	0	0	0	0	0	0	0	0	0	0	0	0	0	0	0	0	0	0	0	0	0	0	0	0	0	0	0	0	0	0	0	0	0	0	0
2017	268	0	0	0	0	0	0	0	0	0	0	0	0	0	0	0	0	0	0	0	0	0	0	0	0	0	0	0	0	0	0	0	0	0	0	0	0	0	0	0	0	0	0	0	0	0	0	0	0
2017	269	0	0	0	0	0	0	0	0	0	0	0	0	0	0	0	0	0	0	0	0	0	0	0	0	0	0	0	0	0	0	0	0	0	0	0	0	0	0	0	0	0	0	0	0	0	0	0	0
2017	270	0	0	0	0	0	0	0	0	0	0	0	0	0	0	0	0	0	0	0	0	0	0	0	0	0	0	0	0	0	0	0	0	0	0	0	0	0	0	0	0	0	0	0	0	0	0	0	0
2017	271	0	0	0	0	0	0	0	0	0	0	0	0	0	0	0	0	0	0	0	0	0	0	0	0	0	0	0	0	0	0	0	0	0	0	0	0	0	0	0	0	0	0	0	0	0	0	0	0
2017	272	0	0	0	0	0	0	0	0	0	0	0	0	0	0	0	0	0	0	0	0	0	0	0	0	0	0	0	0	0	0	0	0	0	0	0	0	0	0	0	0	0	0	0	0	0	0	0	0
2017	273	0	0	0	0	0	0	0	0	0	0	0	0	0	0	0	0	0	0	0	0	0	0	0	0	0	0	0	0	0	0	0	0	0	0	0	0	0	0	0	0	0	0	0	0	0	0	0	0
2017	274	1	1	1	1	1	1	1	1	1	1	1	1	1	1	1	1	1	1	1	1	1	1	1	1	1	1	1	1	1	1	1	1	1	1	1	1	1	1	1	1	1	1	1	1	1	1	1	1
2017	275	0	0	0	0	0	0	0	0	0	0	0	0	0	0	0	0	0	0	0	0	0	0	0	0	0	0	0	0	0	0	0	0	0	0	0	0	0	0	0	0	0	0	0	0	0	0	0	0
2017	276	0	0	0	0	0	0	0	0	0	0	0	0	0	0	0	0	0	0	0	0	0	0	0	0	0	0	0	0	0	0	0	0	0	0	0	0	0	0	0	0	0	0	0	0	0	0	0	0
2017	277	0	0	0	0	0	0	0	0	0	0	0	0	0	0	0	0	0	0	0	0	0	0	0	0	0	0	0	0	0	0	0	0	0	0	0	0	0	0	0	0	0	0	0	0	0	0	0	0
2017	278	0	0	0	0	0	0	0	0	0	0	0	0	0	0	0	0	0	0	0	0	0	0	0	0	0	0	0	0	0	0	0	0	0	0	0	0	0	0	0	0	0	0	0	0	0	0	0	0
2017	279	0	0	0	0	0	0	0	0	0	0	0	0	0	0	0	0	0	0	0	0	0	0	0	0	0	0	0	0	0	0	0	0	0	0	0	0	0	0	0	0	0	0	0	0	0	0	0	0
2017	280	0	0	0	0	0	0	0	0	0	0	0	0	0	0	0	0	0	0	0	0	0	0	0	0	0	0	0	0	0	0	0	0	0	0	0	0	0	0	0	0	0	0	0	0	0	0	0	0
2017	281	0	0	0	0	0	0	0	0	0	0	0	0	0	0	0	0	0	0	0	0	0	0	0	0	0	0	0	0	0	0	0	0	0	0	0	0	0	0	0	0	0	0	0	0	0	0	0	0
2017	282	0	0	0	0	0	0	0	0	0	0	0	0	0	0	0	0	0	0	0	0	0	0	0	0	0	0	0	0	0	0	0	0	0	0	0	0	0	0	0	0	0	0	0	0	0	0	0	0
2017	283	0	0	0	0	0	0	0	0	0	0	0	0	0	0	0	0	0	0	0	0	0	0	0	0	0	0	0	0	0	0	0	0	0	0	0	0	0	0	0	0	0	0	0	0	0	0	0	0
2017	284	0	0	0	0	0	0	0	0	0	0	0	0	0	0	0	0	0	0	0	0	0	0	0	0	0	0	0	0	0	0	0	0	0	0	0	0	0	0	0	0	0	0	0	0	0	0	0	0
2017	285	0	0	0	0	0	0	0	0	0	0	0	0	0	0	0	0	0	0	0	0	0	0	0	0	0	0	0	0	0	0	0	0	0	0	0	0	0	0	0	0	0	0	0	0	0	0	0	0
2017	286	0	0	0	0	0	0	0	0	0	0	0	0	0	0	0	0	0	0	0	0	0	0	0	0	0	0	0	0	0	0	0	0	0	0	0	0	0	0	0	0	0	0	0	0	0	0	0	0
2017	287	0	0	0	0	0	0	0	0	0	0	0	0	0	0	0	0	0	0	0	0	0	0	0	0	0	0	0	0	0	0	0	0	0	0	0	0	0	0	0	0	0	0	0	0	0	0	0	0
2017	288	0	0	0	0	0	0	0	0	0	0	0	0	0	0	0	0	0	0	0	0	0	0	0	0	0	0	0	0	0	0	0	0	0	0	0	0	0	0	0	0	0	0	0	0	0	0	0	0
2017	289	0	0	0	0	0	0	0	0	0	0	0	0	0	0	0	0	0	0	0	0	0	0	0	0	0	0	0	0	0	0	0	0	0	0	0	0	0	0	0	0	0	0	0	0	0	0	0	0
2017	290	0	0	0	0	0	0	0	0	0	0	0	0	0	0	0	0	0	0	0	0	0	0	0	0	0	0	0	0	0	0	0	0	0	0	0	0	0	0	0	0	0	0	0	0	0	0	0	0
2017	291	1	1	1	1	1	1	1	1	1	1	1	1	1	1	1	1	1	1	1	1	1	1	1	1	1	1	1	0	0	0	0	0	0	0	0	0	0	0	0	0	0	0	0	0	0	0	0	0
2017	292	0	0	0	0	0	0	0	0	0	0	0	0	0	0	0	0	0	0	0	0	0	0	0	0	0	0	0	0	0	0	0	0	0	0	0	0	0	0	0	0	0	0	0	0	0	0	0	0
2017	293	0	0	0	0	0	0	0	0	0	0	0	0	0	0	0	0	0	0	0	0	0	0	0	0	0	0	0	0	0	0	0	0	0	0	0	0	0	0	0	0	0	0	0	0	0	0	0	0
2017	294	0	0	0	0	0	0	0	0	0	0	0	0	0	0	0	0	0	0	0	0	0	0	0	0	0	0	0	0	0	0	0	0	0	0	0	0	0	0	0	0	0	0	0	0	0	0	0	0
2017	295	0	0	0	0	0	0	0	0	0	0	0	0	0	0	0	0	0	0	0	0	0	0	0	0	0	0	0	0	0	0	0	0	0	0	0	0	0	0	0	0	0	0	0	0	0	0	0	0
2017	296	0	0	0	0	0	0	0	0	0	0	0	0	0	0	0	0	0	0	0	0	0	0	0	0	0	0	0	0	0	0	0	0	0	0	0	0	0	0	0	0	0	0	0	0	0	0	0	0
2017	297	0	0	0	0	0	0	0	0	0	0	0	0	0	0	0	0	0	0	0	0	0	0	0	0	0	0	0	0	0	0	0	0	0	0	0	0	0	0	0	0	0	0	0	0	0	0	0	0
2017	298	0	0	0	0	0	0	0	0	0	0	0	0	0	0	0	0	0	0	0	0	0	0	0	0	0	0	0	0	0	0	0	0	0	0	0	0	0	0	0	0	0	0	0	0	0	0	0	0
2017	299	0	0	0	0	0	0	0	0	0	0	0	0	0	0	0	0	0	0	0	0	0	0	0	0	0	0	0	0	0	0	0	0	0	1	1	1	1	1	1	1	1	1	1	1	1	1	1	1
2017	300	1	1	1	1	1	1	1	1	1	1	1	1	1	1	1	1	1	1	1	1	1	1	1	1	1	1	1	1	1	1	1	1	1	1	1	1	1	1	1	1	1	1	1	1	1	1	1	1
2017	301	0	0	0	0	0	0	0	0	0	0	0	0	0	0	0	0	0	0	0	0	0	0	0	0	0	0	0	0	0	0	0	0	0	0	0	0	0	0	0	0	0	0	0	0	0	0	0	0
2017	302	0	0	0	0	0	0	0	0	0	0	0	0	0	0	0	0	0	0	0	0	0	0	0	0	0	0	0	0	0	0	0	0	0	0	0	0	0	0	0	0	0	0	0	0	0	0	0	0
2017	303	1	1	1	1	1	1	1	1	1	1	1	1	1	1	1	1	1	1	1	1	1	1	1	1	1	1	1	1	1	1	1	1	1	1	1	1	1	1	1	1	1	1	1	1	1	1	1	1
2017	304	0	0	0	0	0	0	0	0	0	0	0	0	0	0	0	0	0	0	0	0	0	0	0	0	0	0	0	0	0	0	0	0	0	0	0	0	0	0	0	0	0	0	0	0	0	0	0	0
2017	305	0	0	0	0	0	0	0	0	0	0	0	0	0	0	0	0	0	0	0	0	0	0	0	0	0	0	0	0	0	0	0	0	0	0	0	0	0	0	0	0	0	0	0	0	0	0	0	0
2017	306	0	0	0	0	0	0	0	0	0	0	0	0	0	0	0	0	0	0	0	0	0	0	0	0	0	0	0	0	0	0	0	0	0	0	0	0	0	0	0	0	0	0	0	0	0	0	0	0
2017	307	0	0	0	0	0	0	0	0	0	0	0	1	1	1	1	1	1	1	0	0	0	0	0	0	0	0	0	0	0	0	0	0	0	0	0	0	1	1	1	1	1	1	1	1	1	1	1	1
2017	308	0	0	0	0	0	0	0	0	0	0	0	0	0	0	0	0	0	0	0	0	0	0	0	0	0	0	0	0	0	0	0	0	0	0	0	0	0	0	0	0	0	0	0	0	0	0	0	0
2017	309	1	1	1	1	1	1	1	1	1	1	1	1	1	1	1	1	1	1	1	1	1	1	1	1	1	1	1	1	1	1	1	1	1	1	1	0	0	0	0	0	1	0	0	0	1	1	0	0
2017	310	1	1	1	1	1	1	1	1	1	1	1	1	1	1	1	1	1	1	1	1	1	1	1	1	1	1	1	1	1	1	1	1	1	1	1	1	1	1	1	1	1	1	1	1	1	1	1	1
2017	311	1	1	1	1	1	1	1	1	1	1	1	1	1	1	1	1	1	1	1	1	1	1	1	1	1	1	1	1	1	1	1	1	1	1	1	1	1	1	1	1	1	1	0	0	0	0	0	0
2017	312	0	0	0	0	0	0	0	0	0	0	0	0	0	0	0	0	0	0	0	0	0	0	0	0	0	0	0	0	0	0	0	0	0	0	0	0	0	0	0	0	0	0	0	0	0	0	0	0
2017	313	1	1	1	1	1	1	1	1	1	1	1	1	1	1	1	1	1	1	1	1	1	1	1	1	1	1	1	1	1	1	1	1	1	1	1	1	1	1	1	1	1	1	1	1	1	1	1	1
2017	314	0	0	0	0	0	0	0	0	0	0	0	0	0	0	0	0	0	0	0	0	0	0	0	0	0	0	0	0	0	0	0	0	0	0	0	0	0	0	0	0	0	0	0	0	0	0	0	0
2017	315	0	0	0	0	0	0	0	0	0	0	0	0	0	0	0	0	0	0	0	0	0	0	0	0	0	0	0	0	0	0	0	0	0	0	0	0	0	0	0	0	0	0	0	0	0	0	0	0
2017	316	1	1	1	1	1	1	1	1	1	1	1	1	1	1	1	1	1	1	1	1	1	1	1	1	1	1	1	1	1	1	1	1	1	1	1	1	1	1	1	1	1	1	1	1	1	1	1	1
2017	317	0	0	0	0	0	0	0	0	0	0	0	0	0	0	0	0	0	0	0	0	0	0	0	0	0	0	0	0	0	0	0	0	0	0	0	0	0	0	0	0	0	0	0	0	0	0	0	0
2017	318	0	0	0	0	0	0	0	0	0	0	0	0	0	0	0	0	0	0	0	0	0	0	0	0	0	0	0	0	0	0	0	0	0	0	0	0	0	0	0	0	0	0	0	0	0	0	0	0
2017	319	0	0	0	0	0	0	0	0	0	0	0	0	0	0	0	0	0	0	0	0	0	0	0	0	0	0	0	0	0	0	0	0	0	0	0	0	0	0	0	0	0	0	0	0	0	0	0	0
2017	320	0	0	0	0	0	0	0	0	0	0	0	1	1	1	1	1	1	1	1	1	1	1	1	1	1	1	1	1	1	1	1	1	1	1	1	1	1	1	1	1	1	1	1	1	1	1	1	1
2017	321	0	0	0	0	0	0	0	0	0	0	0	0	0	0	0	0	0	0	0	0	0	0	0	0	0	0	0	0	0	0	0	0	0	0	0	0	0	0	0	0	0	1	1	1	1	1	1	1
2017	322	0	0	0	0	0	0	0	0	0	0	0	0	0	0	0	0	0	0	0	0	0	0	0	0	0	0	0	0	0	0	0	0	0	0	0	0	0	0	0	0	0	0	0	0	0	0	0	0
2017	323	1	1	1	1	1	1	1	0	0	0	0	0	0	0	0	0	0	0	0	0	0	0	0	0	0	0	0	0	0	0	0	0	0	0	0	0	0	0	0	0	0	0	0	0	0	0	0	0
2017	324	0	0	0	0	0	0	0	0	0	0	0	0	0	0	0	0	0	0	0	0	0	0	0	0	0	0	0	0	0	0	0	0	0	0	0	0	0	0	0	0	0	0	0	0	0	0	0	0
2017	325	1	1	1	1	1	1	1	1	1	1	1	1	1	1	1	1	1	1	1	1	1	1	1	1	1	1	1	1	1	1	1	1	1	1	1	1	1	1	1	1	1	1	1	1	1	1	1	1
2017	326	0	0	0	0	0	0	0	0	0	0	0	0	0	0	0	0	0	0	0	0	0	0	0	0	0	0	0	0	0	0	0	0	0	0	0	0	0	0	0	0	0	0	0	0	0	0	0	0
2017	327	0	0	0	0	0	0	0	0	0	0	0	0	0	0	0	0	0	0	0	0	0	0	0	0	0	0	0	0	0	0	0	0	0	0	0	0	0	0	0	0	0	0	0	0	0	0	0	0
2017	328	0	0	0	0	0	0	0	0	0	0	0	0	0	0	0	0	0	0	0	0	0	0	0	0	0	0	0	0	0	0	0	0	0	0	0	0	0	0	0	0	0	0	0	0	0	0	0	0
2017	329	0	0	0	0	0	0	0	0	0	0	0	0	0	0	0	0	0	0	0	0	0	0	0	0	0	0	0	0	1	1	1	1	1	1	1	1	1	1	1	1	1	1	1	1	1	1	1	1
2017	330	1	1	1	1	1	1	1	1	1	1	1	1	1	1	1	1	1	1	1	1	1	1	1	1	1	1	1	1	1	1	1	1	1	1	1	1	1	1	1	1	1	1	1	1	1	1	1	1
2017	331	0	0	0	0	0	0	0	0	0	0	0	0	0	0	0	0	0	0	0	0	0	0	0	0	0	0	0	0	0	0	0	0	0	0	0	0	0	0	0	0	0	0	0	0	0	0	0	0
2017	332	0	0	0	0	0	0	0	0	0	0	0	0	0	0	0	0	0	0	0	0	0	0	0	0	0	0	0	0	0	0	0	0	0	0	0	0	0	0	0	0	0	0	0	0	0	0	0	0
2017	333	0	0	0	0	0	0	0	0	0	0	0	0	0	0	1	1	1	1	1	1	1	1	1	1	1	1	1	1	1	1	1	1	1	1	1	1	1	1	1	1	1	1	1	1	1	1	1	1
2017	334	0	0	0	0	0	0	0	0	0	0	0	0	0	0	0	0	0	0	0	0	0	0	0	0	0	0	0	0	0	0	0	0	0	0	0	0	0	0	0	0	0	0	0	0	0	0	0	0
2017	335	0	0	0	0	0	0	0	0	0	0	0	0	0	0	0	0	0	0	0	0	0	0	0	0	0	0	0	0	0	0	0	0	0	0	0	0	0	0	0	0	0	0	0	0	0	0	0	0
2017	336	0	0	0	0	0	0	0	0	0	0	0	0	0	0	0	0	0	0	0	0	0	0	0	0	0	0	0	0	0	0	1	1	1	1	1	1	1	1	1	1	1	1	1	1	1	1	1	1
2017	337	0	0	0	0	0	0	0	0	0	0	0	0	0	0	0	0	0	0	0	0	0	0	0	0	0	0	0	0	0	0	0	0	0	0	0	0	0	1	1	1	1	1	1	1	1	1	1	1
2017	338	0	0	0	0	0	0	0	0	0	0	0	0	0	0	0	0	0	0	0	0	0	0	0	0	0	0	0	0	0	0	0	0	0	0	0	0	0	0	0	0	0	0	0	0	0	0	0	0
2017	339	0	0	0	0	0	0	0	0	0	0	0	0	0	0	0	0	0	0	0	0	0	0	0	0	0	0	0	0	0	0	0	0	0	0	0	0	0	0	0	0	0	0	0	0	0	0	0	0
2017	340	1	1	1	1	1	1	1	1	1	1	1	1	1	1	1	1	1	1	1	1	1	1	1	1	1	1	1	1	1	1	1	1	1	1	1	1	1	1	1	1	1	1	1	1	1	1	1	1
2017	341	0	0	0	0	0	0	0	0	0	0	0	0	0	0	0	0	0	0	0	0	0	0	0	0	0	1	1	1	1	1	1	1	1	1	1	1	1	1	1	1	1	1	1	1	1	1	1	1
2017	342	0	0	0	0	0	0	0	0	0	0	0	0	0	0	0	0	0	0	0	0	0	0	0	0	0	0	0	0	0	0	0	0	0	0	0	0	0	0	0	0	0	0	0	0	0	0	0	0
2017	343	1	1	1	1	1	1	1	1	1	1	1	1	1	1	1	1	1	1	1	1	1	1	1	1	1	1	1	1	1	1	1	1	1	1	1	1	1	1	1	1	1	1	1	1	1	1	1	1
2017	344	0	0	0	0	0	0	0	0	0	0	0	0	0	0	1	1	1	1	1	1	1	1	1	1	1	1	1	1	1	1	1	1	1	1	1	1	1	1	1	1	1	1	1	1	1	1	1	1
2017	345	1	1	1	1	1	1	1	1	1	1	1	1	1	1	1	1	1	1	1	1	1	1	1	1	1	1	1	1	1	1	1	1	1	1	1	1	1	1	1	1	1	1	1	1	1	1	1	1
2017	346	1	1	1	1	1	1	1	1	1	1	1	1	1	1	1	1	1	1	1	1	1	1	1	1	1	1	1	1	1	1	1	1	1	1	1	1	1	1	1	1	1	1	1	1	1	1	1	1
2017	347	1	1	1	1	1	1	1	1	1	1	1	1	1	1	1	1	1	1	1	1	1	1	1	1	1	1	1	1	1	1	1	1	1	1	1	1	1	1	1	1	1	1	1	1	1	1	1	1
2017	348	1	1	1	1	1	1	1	1	1	1	1	1	1	1	1	1	1	1	1	1	1	1	1	1	1	1	1	1	1	1	1	1	1	1	1	1	1	1	1	1	1	1	1	1	1	1	1	1
2017	349	0	0	0	0	0	0	0	0	0	0	0	0	0	0	0	0	0	0	0	0	0	0	0	0	0	0	0	0	0	0	0	0	0	0	0	0	0	0	0	0	0	0	0	0	0	0	0	0
2017	350	0	0	0	0	0	0	0	0	0	0	0	0	0	0	0	0	0	0	0	0	0	0	0	0	0	0	0	0	0	0	0	0	0	0	0	0	0	0	0	0	0	0	0	0	0	0	0	0
2017	351	0	0	0	0	0	0	0	0	0	0	0	0	0	0	0	0	0	0	0	0	0	0	0	0	0	0	0	0	0	0	0	0	0	0	0	0	0	0	0	0	0	0	0	0	0	0	0	0
2017	352	1	1	1	1	1	1	1	1	1	1	1	1	1	1	1	1	1	1	1	1	1	1	1	1	1	1	1	1	1	1	1	1	1	1	1	1	1	1	1	0	0	0	0	0	0	0	0	0
2017	353	1	1	1	1	1	1	1	1	1	1	1	1	1	1	1	1	1	1	1	1	1	1	1	1	1	1	1	1	1	1	1	1	1	1	1	1	1	1	1	1	1	1	1	1	1	1	1	1
2017	354	0	0	0	0	0	0	0	0	0	0	0	0	0	0	0	0	0	0	0	0	0	0	0	0	0	0	0	0	0	0	0	0	0	0	0	0	0	0	0	1	1	1	1	1	1	1	1	1
2017	355	0	0	0	0	0	0	0	0	0	0	0	0	0	0	0	0	0	0	0	0	0	0	0	0	0	0	0	0	0	0	0	0	0	0	0	0	0	0	0	0	0	0	0	0	0	0	0	0
2017	356	0	0	0	0	0	0	0	0	0	0	0	0	0	0	0	0	0	0	0	0	0	0	0	0	0	0	0	0	0	0	0	0	0	0	0	0	0	0	0	0	0	0	0	0	0	0	0	0
2017	357	1	1	1	1	1	1	1	1	1	1	1	1	1	1	1	1	1	1	1	1	1	1	1	1	1	1	1	1	1	1	1	1	1	1	1	1	1	1	1	1	1	1	1	1	1	1	1	1
2017	358	0	0	0	0	0	0	0	0	0	0	0	0	0	0	0	0	0	0	0	0	0	0	0	0	0	0	0	0	0	0	0	0	0	0	0	0	0	0	0	0	0	0	0	0	0	0	0	0
2017	359	1	1	1	1	1	1	1	1	1	1	1	1	1	1	1	1	1	1	1	1	1	1	1	1	1	1	1	1	1	1	1	1	1	1	1	1	1	1	1	1	1	1	1	1	1	0	0	0
2017	360	1	1	1	1	1	1	1	1	1	1	1	1	1	1	1	1	1	1	1	1	1	1	1	1	1	1	1	1	1	1	1	1	1	1	1	1	1	1	1	1	1	1	1	1	1	1	1	1
2017	361	1	1	1	1	1	1	1	1	1	1	1	1	1	1	1	1	1	1	1	1	1	1	1	1	1	1	1	1	1	1	1	1	1	1	1	1	1	1	1	1	0	0	0	1	1	1	0	1
2017	362	1	1	1	1	1	1	1	1	1	1	1	1	1	1	1	1	1	1	1	1	1	1	1	1	1	1	1	1	1	1	1	1	1	1	1	1	1	1	1	1	1	1	1	1	1	1	1	1
2017	363	1	1	1	1	1	1	1	1	1	1	1	1	1	1	1	1	1	1	1	1	1	1	1	1	1	1	1	1	1	1	1	1	1	1	1	1	1	1	1	1	1	1	1	1	1	1	1	1
2017	364	1	1	1	1	1	1	1	1	1	1	1	1	1	1	1	1	1	1	1	1	1	1	1	1	1	1	1	1	1	1	1	1	1	1	1	1	1	1	1	1	1	1	1	1	1	1	1	1
2017	365	0	0	0	0	0	0	0	0	0	0	0	0	0	0	0	0	0	0	0	0	0	0	0	0	0	0	0	0	0	0	0	0	0	0	0	0	0	0	0	0	0	0	0	0	0	0	0	0
[truncated: 133 more columns]
